# Supplementary material for: Inference of Genetic Networks From Time-Series and Static Gene Expression Data: Combining a Random-Forest-Based Inference Method With Feature Selection Methods
Source: Front Genet. 2020 Dec 15;11:595912. doi: 10.3389/fgene.2020.595912 (PMC7770182; doi:10.3389/fgene.2020.595912)
Supplement: Supplementary file 1 [file Table_1.XLSX]

## Sheet: Ranking
	CombinedMethod					RFBasedMethod					CombinedMethod					RFBasedMethod
	OriginalData					OriginalData					DecayData					DecayData
	EGR1	<-	FOS	0.394525		EGR1	<-	FOS	0.32725		EGR1	<-	FOS	0.398871		EGR1	<-	FOS	0.332079
	EGR2	<-	FOS	0.364739		EGR2	<-	FOS	0.294154		FOS	<-	HRG	0.397736		FOS	<-	HRG	0.330817
	ATF3	<-	TGFb+TNFa	0.351458		ATF3	<-	TGFb+TNFa	0.279398		ATF3	<-	TGFb+TNFa	0.37487		ATF3	<-	TGFb+TNFa	0.305411
	JUNB	<-	FOSB	0.346303		JUNB	<-	FOSB	0.27367		EGR2	<-	HRG	0.372464		EGR2	<-	HRG	0.302738
	EGR3	<-	EGR2	0.336185		EGR3	<-	EGR2	0.262428		JUNB	<-	FOSB	0.34511		JUNB	<-	FOSB	0.272345
	FOSL1	<-	ATF3	0.331643		FOSL1	<-	ATF3	0.257381		EGR3	<-	EGR2	0.323536		EGR3	<-	EGR2	0.248373
	MYC	<-	FOS	0.319889		MYC	<-	FOS	0.244321		EGR3	<-	FOS	0.315252		EGR3	<-	FOS	0.239169
	EGR1	<-	EGR2	0.310796		EGR1	<-	EGR2	0.234218		FOSL1	<-	ATF3	0.312652		FOSL1	<-	ATF3	0.23628
	EGR3	<-	FOS	0.304158		EGR3	<-	FOS	0.226842		EGR2	<-	FOS	0.309845		EGR2	<-	FOS	0.233161
	FOSB	<-	JUNB	0.29889		FOSB	<-	JUNB	0.220989		EGR1	<-	EGR2	0.297523		EGR1	<-	EGR2	0.21947
	JUNB	<-	EGR2	0.289728		JUNB	<-	EGR2	0.210809		MYC	<-	FOS	0.290706		MYC	<-	FOS	0.211896
	EGR3	<-	EGR1	0.284611		EGR3	<-	EGR1	0.205123		JUNB	<-	EGR2	0.288207		JUNB	<-	EGR2	0.209119
	FOS	<-	EGR2	0.267225		FOS	<-	EGR2	0.185917		EGR3	<-	EGR1	0.276871		EGR3	<-	EGR1	0.196523
	ETS2	<-	EGR2	0.264541		ETS2	<-	EGR2	0.182823		FOSB	<-	JUNB	0.274847		FOSB	<-	JUNB	0.194275
	JUN	<-	FOSB	0.261538		JUN	<-	FOSB	0.179486		JUN	<-	VEGF	0.26337		JUN	<-	VEGF	0.181523
	EGR2	<-	MYC	0.261239		EGR2	<-	MYC	0.179154		ETS2	<-	EGR2	0.250908		ETS2	<-	EGR2	0.167676
	JUN	<-	VEGF	0.253852		JUN	<-	VEGF	0.170947		JUN	<-	FOSB	0.249242		JUN	<-	FOSB	0.165825
	EGR2	<-	EGR1	0.253198		EGR2	<-	EGR1	0.170331		FOSL1	<-	FOSB	0.228024		FOSL1	<-	FOSB	0.142249
	FOSL1	<-	FOSB	0.247823		FOSL1	<-	FOSB	0.164358		FOSB	<-	EGR2	0.224084		FOSB	<-	EGR2	0.137871
	FOSB	<-	EGR2	0.243149		FOSB	<-	EGR2	0.159054		ATF3	<-	JUN	0.219831		ATF3	<-	JUN	0.133146
	ETS2	<-	EGR3	0.227028		ETS2	<-	EGR3	0.141142		FOSL1	<-	TGFb+TNFa	0.21663		FOSL1	<-	TGFb+TNFa	0.129923
	ETS2	<-	JUN	0.224271		ETS2	<-	JUN	0.138079		FOSL1	<-	ETS2	0.215994		FOSL1	<-	ETS2	0.128882
	ATF3	<-	JUN	0.223585		ATF3	<-	JUN	0.137539		ETS2	<-	HRG	0.21565		ETS2	<-	HRG	0.1285
	EGR1	<-	EGR3	0.222938		EGR1	<-	EGR3	0.136598		EGR2	<-	MYC	0.211459		EGR2	<-	MYC	0.123844
	FOS	<-	EGR1	0.220969		FOS	<-	FOSL1	0.136481		ETS2	<-	JUN	0.209111		ETS2	<-	JUN	0.121234
	FOS	<-	FOSL1	0.220633		FOS	<-	EGR1	0.135188		FOS	<-	EGR2	0.205536		FOS	<-	EGR2	0.12104
	MYC	<-	EGR2	0.215972		MYC	<-	EGR2	0.12908		FOSB	<-	JUN	0.204039		FOSB	<-	JUN	0.115599
	FOS	<-	MYC	0.214152		FOS	<-	MYC	0.128613		EGR1	<-	EGR3	0.203201		EGR1	<-	EGR3	0.11489
	FOSL1	<-	ETS2	0.213778		FOSL1	<-	ETS2	0.12642		MYC	<-	HRG	0.202085		MYC	<-	HRG	0.113427
	FOSB	<-	JUN	0.212808		FOSL1	<-	JUN	0.126333		FOSB	<-	MYC	0.201964		FOSB	<-	MYC	0.113294
	FOSL1	<-	JUN	0.2128		FOSB	<-	JUN	0.125342		JUN	<-	ATF3	0.199159		JUN	<-	ATF3	0.110399
	FOSB	<-	MYC	0.212419		FOSB	<-	MYC	0.12491		JUNB	<-	FOS	0.197809		JUNB	<-	FOS	0.108677
	JUN	<-	ATF3	0.207974		JUN	<-	ATF3	0.120082		EGR2	<-	EGR1	0.197208		EGR2	<-	EGR1	0.108565
	ATF3	<-	FOSL1	0.203949		ATF3	<-	FOSL1	0.115721		JUN	<-	FOS	0.189494		ATF3	<-	FOSL1	0.101035
	JUNB	<-	FOS	0.197354		JUNB	<-	FOS	0.108171		ETS2	<-	EGR3	0.189411		MYC	<-	EGR2	0.0996701
	EGR1	<-	MYC	0.193969		EGR1	<-	MYC	0.104409		MYC	<-	EGR2	0.189303		JUN	<-	FOS	0.0996596
	ETS2	<-	EGR1	0.19384		ETS2	<-	EGR1	0.104267		FOSL1	<-	JUN	0.189231		FOSL1	<-	JUN	0.0995896
	JUN	<-	FOS	0.192412		JUN	<-	FOS	0.103236		ATF3	<-	FOSL1	0.188932		ETS2	<-	EGR3	0.0995676
	JUNB	<-	EGR1	0.19016		JUNB	<-	EGR1	0.100178		JUNB	<-	EGR1	0.188281		JUNB	<-	EGR1	0.0982011
	EGR2	<-	EGR3	0.187141		EGR2	<-	EGR3	0.0976016		EGR1	<-	MYC	0.180567		EGR1	<-	MYC	0.0895186
	MYC	<-	EGR1	0.185564		MYC	<-	EGR1	0.097071		EGR1	<-	HRG	0.177873		ATF3	<-	FOSB	0.0875539
	ATF3	<-	FOSB	0.185158		FOSL1	<-	JUNB	0.09545		ATF3	<-	FOSB	0.176798		EGR1	<-	HRG	0.0865259
	FOSL1	<-	JUNB	0.181405		ATF3	<-	FOSB	0.094953		ETS2	<-	EGR1	0.176769		FOS	<-	EGR1	0.0860314
	MYC	<-	ETS2	0.17906		FOS	<-	EGR3	0.0887423		FOSB	<-	HRG	0.176032		ETS2	<-	EGR1	0.0854101
	MYC	<-	JUN	0.178234		MYC	<-	JUN	0.088149		FOS	<-	FOSL1	0.175247		FOS	<-	FOSL1	0.0848303
	JUN	<-	MYC	0.178181		MYC	<-	ETS2	0.0878446		FOS	<-	EGR1	0.175028		FOSB	<-	HRG	0.0844804
	ETS2	<-	FOSB	0.177214		JUN	<-	MYC	0.0868676		JUN	<-	MYC	0.174038		JUN	<-	MYC	0.0825981
	EGR2	<-	FOSB	0.175495		ETS2	<-	FOSB	0.0859042		EGR3	<-	HRG	0.173523		EGR3	<-	HRG	0.0816923
	JUNB	<-	EGR3	0.173997		EGR2	<-	FOSB	0.0841054		MYC	<-	ETS2	0.172434		MYC	<-	JUN	0.0805935
	FOSB	<-	ATF3	0.170785		JUNB	<-	EGR3	0.0822189		MYC	<-	JUN	0.172234		MYC	<-	ETS2	0.0804821
	FOS	<-	EGR3	0.168968		FOSB	<-	ATF3	0.0787614		ETS2	<-	FOSB	0.171788		ETS2	<-	FOSB	0.0797642
	FOSB	<-	FOS	0.168879		FOSB	<-	FOS	0.0765319		FOSL1	<-	JUNB	0.168533		FOSL1	<-	JUNB	0.0791473
	EGR3	<-	MYC	0.16733		EGR3	<-	MYC	0.0749223		JUNB	<-	EGR3	0.168533		MYC	<-	EGR1	0.0778255
	ETS2	<-	JUNB	0.160392		ETS2	<-	JUNB	0.067325		MYC	<-	EGR1	0.167443		JUNB	<-	EGR3	0.0761473
	JUN	<-	JUNB	0.155845		JUN	<-	JUNB	0.0624949		FOS	<-	EGF	0.166982		FOS	<-	MYC	0.0759878
	ATF3	<-	VEGF	0.155455		ETS2	<-	MYC	0.0616648		FOS	<-	MYC	0.165489		FOS	<-	EGF	0.0744249
	ETS2	<-	MYC	0.152898		ATF3	<-	VEGF	0.0616165		FOSB	<-	ATF3	0.163479		FOSB	<-	ATF3	0.0707546
	ETS2	<-	FOSL1	0.15142		MYC	<-	EGR3	0.0609226		ATF3	<-	VEGF	0.160838		ATF3	<-	VEGF	0.0675979
	FOSB	<-	FOSL1	0.150092		ETS2	<-	FOSL1	0.0571332		FOSB	<-	FOS	0.159394		FOSB	<-	FOS	0.066104
	EGR1	<-	FOSB	0.14706		FOSB	<-	EGR1	0.0564008		EGR3	<-	MYC	0.154456		EGR3	<-	MYC	0.0606178
	FOSB	<-	EGR1	0.146661		FOS	<-	FOSB	0.0562279		JUN	<-	JUNB	0.152196		ETS2	<-	MYC	0.0592212
	JUNB	<-	ATF3	0.146087		FOSB	<-	FOSL1	0.0561019		ETS2	<-	MYC	0.151999		EGR2	<-	EGR3	0.0590391
	JUNB	<-	JUN	0.145241		FOS	<-	ETS2	0.0543209		EGR2	<-	EGR3	0.148035		JUN	<-	JUNB	0.058773
	EGR3	<-	JUNB	0.144922		ATF3	<-	EGR3	0.0534792		EGR2	<-	FOSB	0.147854		FOS	<-	EGR3	0.058338
	ATF3	<-	EGR3	0.144031		MYC	<-	FOSB	0.0532757		ETS2	<-	FOSL1	0.147017		EGR2	<-	FOSB	0.0547267
	EGR3	<-	FOSB	0.143576		EGR1	<-	FOSB	0.0528446		JUNB	<-	JUN	0.146429		ATF3	<-	EGR3	0.0527842
	JUN	<-	EGR2	0.141759		JUN	<-	EGR1	0.0524723		FOS	<-	EGR3	0.146304		ETS2	<-	FOSL1	0.052352
	JUN	<-	EGR1	0.141725		JUN	<-	EGR2	0.051843		ETS2	<-	JUNB	0.14584		JUNB	<-	JUN	0.0518095
	JUN	<-	ETS2	0.141445		JUNB	<-	ATF3	0.0512073		JUNB	<-	ATF3	0.142686		ETS2	<-	JUNB	0.0513776
	MYC	<-	FOSL1	0.14087		EGR3	<-	JUNB	0.0506915		FOSB	<-	FOSL1	0.142613		FOSB	<-	FOSL1	0.048014
	MYC	<-	FOSB	0.139548		JUNB	<-	JUN	0.0504898		MYC	<-	FOSL1	0.14104		MYC	<-	EGR3	0.0479647
	MYC	<-	JUNB	0.139458		JUN	<-	ETS2	0.0499392		JUN	<-	ETS2	0.140709		MYC	<-	FOSL1	0.0478222
	FOS	<-	FOSB	0.135605		MYC	<-	FOSL1	0.0487444		EGR3	<-	JUNB	0.139522		MYC	<-	FOSB	0.0475461
	ETS2	<-	ATF3	0.135262		EGR3	<-	FOSB	0.0484175		ATF3	<-	EGR3	0.139306		JUNB	<-	ATF3	0.0474288
	MYC	<-	EGR3	0.13473		MYC	<-	JUNB	0.0465084		FOSB	<-	TGFb+TNFa	0.139102		JUN	<-	ETS2	0.0461207
	EGR3	<-	HRG	0.134078		ATF3	<-	EGR2	0.0436442		EGR3	<-	FOSB	0.138154		JUN	<-	EGR1	0.0458683
	JUNB	<-	FOSL1	0.133249		FOS	<-	JUNB	0.0421345		MYC	<-	FOSB	0.137291		JUN	<-	EGR2	0.044766
	ATF3	<-	EGR2	0.13148		JUN	<-	FOSL1	0.0411149		ETS2	<-	ATF3	0.136107		EGR3	<-	JUNB	0.0441355
	ATF3	<-	FOS	0.131418		ETS2	<-	ATF3	0.0397359		JUN	<-	EGR2	0.133389		FOSB	<-	TGFb+TNFa	0.0435577
	EGR1	<-	JUNB	0.130429		FOS	<-	JUN	0.0390551		FOSB	<-	EGR1	0.133347		EGR3	<-	FOSB	0.0425046
	ETS2	<-	IBMX+DEX+insulin	0.129901		JUNB	<-	FOSL1	0.0388324		JUN	<-	EGR1	0.133181		FOSB	<-	EGR1	0.0419412
	FOSL1	<-	TGFb+TNFa	0.127173		ATF3	<-	FOS	0.0383539		MYC	<-	JUNB	0.132963		ETS2	<-	ATF3	0.0403408
	JUNB	<-	MYC	0.127165		MYC	<-	ATF3	0.0380414		MYC	<-	EGR3	0.131468		MYC	<-	JUNB	0.04007
	MYC	<-	ATF3	0.125637		EGR3	<-	HRG	0.0379758		ATF3	<-	FOS	0.13145		ATF3	<-	FOS	0.0389449
	ATF3	<-	JUNB	0.124781		ATF3	<-	JUNB	0.0372015		EGR1	<-	FOSB	0.130895		JUN	<-	FOSL1	0.0376875
	EGR1	<-	JUN	0.123888		EGR1	<-	JUNB	0.0370319		JUNB	<-	FOSL1	0.129417		ATF3	<-	EGR2	0.0376201
	ATF3	<-	ETS2	0.123869		ATF3	<-	ETS2	0.0361881		ETS2	<-	IBMX+DEX+insulin	0.127489		ATF3	<-	JUNB	0.0365663
	FOS	<-	HRG	0.123213		FOSL1	<-	EGR2	0.0345693		JUN	<-	TGFb+TNFa	0.127243		ATF3	<-	ETS2	0.0363158
	MYC	<-	VEGF	0.122038		FOSL1	<-	EGR3	0.0334688		JUNB	<-	MYC	0.126503		EGR1	<-	FOSB	0.0359943
	JUN	<-	FOSL1	0.121803		FOS	<-	ATF3	0.0333823		JUN	<-	FOSL1	0.122819		FOS	<-	FOSB	0.0353519
	EGR2	<-	HRG	0.121661		JUN	<-	EGR3	0.0332799		MYC	<-	ATF3	0.122451		JUNB	<-	FOSL1	0.0345743
	ETS2	<-	FOS	0.119819		ETS2	<-	IBMX+DEX+insulin	0.0332236		ATF3	<-	JUNB	0.12231		MYC	<-	ATF3	0.0340562
	ATF3	<-	MYC	0.117487		FOSL1	<-	MYC	0.0319566		MYC	<-	VEGF	0.122233		JUN	<-	TGFb+TNFa	0.0307147
	EGR2	<-	JUN	0.117014		FOSL1	<-	TGFb+TNFa	0.0315261		EGR1	<-	JUN	0.121667		ETS2	<-	IBMX+DEX+insulin	0.0305429
	MYC	<-	HRG	0.116616		FOSB	<-	EGR3	0.0315102		ATF3	<-	ETS2	0.120884		JUN	<-	EGR3	0.0301914
	FOSL1	<-	EGR2	0.116412		JUNB	<-	MYC	0.0305167		MYC	<-	TGFb+TNFa	0.120712		JUNB	<-	MYC	0.0294474
	FOSL1	<-	MYC	0.114861		FOS	<-	HRG	0.0287918		ETS2	<-	FOS	0.120026		ETS2	<-	FOS	0.0293621
	FOSB	<-	EGR3	0.114859		ETS2	<-	FOS	0.0286876		MYC	<-	EGF	0.118639		ATF3	<-	MYC	0.0291388
	JUN	<-	EGR3	0.114452		EGR1	<-	JUN	0.0277642		JUN	<-	HRG	0.117191		FOSL1	<-	EGR2	0.0281205
	ETS2	<-	HRG	0.11339		ATF3	<-	MYC	0.0276526		EGR1	<-	JUNB	0.116868		FOSL1	<-	MYC	0.0279724
	EGR2	<-	JUNB	0.112834		FOSL1	<-	FOS	0.0272284		JUNB	<-	TGFb+TNFa	0.115884		FOS	<-	ETS2	0.0265629
	EGR3	<-	JUN	0.111526		EGR2	<-	JUN	0.0270155		ATF3	<-	EGR2	0.114358		FOSL1	<-	EGR3	0.0257202
	JUN	<-	BGP	0.110003		EGR2	<-	JUNB	0.0265936		FOSL1	<-	EGR2	0.113808		EGR1	<-	JUN	0.0254077
	FOSL1	<-	FOS	0.109606		EGR3	<-	ETS2	0.0253439		ATF3	<-	MYC	0.113525		EGR1	<-	JUNB	0.0250753
	FOS	<-	ETS2	0.108689		MYC	<-	VEGF	0.024709		JUNB	<-	HRG	0.112208		MYC	<-	VEGF	0.0250365
	MYC	<-	TGFb+TNFa	0.108594		ATF3	<-	EGR1	0.0246272		EGR3	<-	JUN	0.110975		MYC	<-	TGFb+TNFa	0.0245689
	JUNB	<-	HRG	0.106868		EGR2	<-	HRG	0.0240678		FOSL1	<-	MYC	0.110675		ATF3	<-	EGR1	0.0240719
	ATF3	<-	EGR1	0.106065		EGR2	<-	FOSL1	0.0233927		EGR2	<-	JUN	0.110646		FOSB	<-	EGR3	0.0231288
	JUNB	<-	TGFb+TNFa	0.104931		FOSL1	<-	EGR1	0.0225335		EGR2	<-	EGF	0.109601		MYC	<-	EGF	0.0228212
	EGR1	<-	HRG	0.104311		EGR2	<-	ETS2	0.0225055		JUN	<-	EGR3	0.109172		FOS	<-	JUNB	0.0222561
	MYC	<-	EGF	0.104216		EGR1	<-	ETS2	0.0203639		JUN	<-	BGP	0.108729		FOSL1	<-	FOS	0.021877
	EGR3	<-	ATF3	0.103949		MYC	<-	HRG	0.0194623		EGR3	<-	EGF	0.108199		JUN	<-	HRG	0.0205459
	EGR3	<-	EGF	0.103344		FOSB	<-	ETS2	0.0171005		FOS	<-	FOSB	0.107717		EGR2	<-	JUN	0.0204956
	EGR2	<-	FOSL1	0.102853		EGR3	<-	JUN	0.0155844		EGR1	<-	EGF	0.107163		EGR2	<-	JUNB	0.0193433
	EGR3	<-	ETS2	0.10251		ETS2	<-	HRG	0.0152112		EGR2	<-	JUNB	0.105809		JUNB	<-	TGFb+TNFa	0.0182049
	FOS	<-	EGF	0.101778		ATF3	<-	HRG	0.0145173		FOSL1	<-	FOS	0.104989		EGR3	<-	ETS2	0.0181716
	FOSB	<-	TGFb+TNFa	0.10122		EGR3	<-	ATF3	0.0144989		FOSB	<-	VEGF	0.103546		EGR2	<-	FOSL1	0.0171209
	ETS2	<-	EGF	0.10115		JUNB	<-	ETS2	0.0135713		FOSB	<-	EGR3	0.103516		FOS	<-	JUN	0.0165403
	ATF3	<-	IBMX+DEX+insulin	0.099796		EGR1	<-	ATF3	0.0128729		MYC	<-	BGP	0.102484		FOS	<-	ATF3	0.0159045
	FOS	<-	JUNB	0.099321		FOSB	<-	VEGF	0.0120218		FOSL1	<-	IBMX+DEX+insulin	0.0998123		FOSL1	<-	EGR1	0.0158456
	FOSL1	<-	EGR3	0.0976219		JUN	<-	BGP	0.0114481		ATF3	<-	EGR1	0.0976647		EGR3	<-	JUN	0.0153054
	FOSB	<-	VEGF	0.0972196		FOS	<-	EGF	0.0110862		EGR3	<-	ATF3	0.0968262		FOSB	<-	ETS2	0.0150067
	MYC	<-	BGP	0.0962768		EGR2	<-	ATF3	0.0109878		EGR3	<-	ETS2	0.0963545		ATF3	<-	HRG	0.0147245
	FOSB	<-	HRG	0.0957208		EGR1	<-	HRG	0.0107903		JUNB	<-	ETS2	0.0946827		JUNB	<-	HRG	0.0145639
	EGR1	<-	ETS2	0.0954275		MYC	<-	TGFb+TNFa	0.0107708		ATF3	<-	IBMX+DEX+insulin	0.0936667		EGR1	<-	ETS2	0.0134766
	JUNB	<-	ETS2	0.0954142		EGR3	<-	FOSL1	0.0100084		FOSL1	<-	EGR3	0.0925482		EGR2	<-	ETS2	0.0131305
	FOSL1	<-	EGF	0.0951654		JUNB	<-	HRG	0.00851958		EGR3	<-	FOSL1	0.0903648		EGR3	<-	ATF3	0.0126958
	EGR1	<-	EGF	0.0944787		MYC	<-	EGF	0.00835142		FOS	<-	JUNB	0.0896305		EGR1	<-	EGF	0.0122922
	MYC	<-	FGF2	0.0906221		EGR1	<-	FOSL1	0.00820394		MYC	<-	IBMX+DEX+insulin	0.0890533		FOSB	<-	VEGF	0.0118292
	EGR2	<-	ETS2	0.0904549		JUNB	<-	TGFb+TNFa	0.0073673		JUNB	<-	EGF	0.0888944		EGR2	<-	EGF	0.0117787
	EGR1	<-	ATF3	0.0902856		EGR3	<-	EGF	0.00682612		JUN	<-	IBMX+DEX+insulin	0.0884345		JUNB	<-	ETS2	0.0115363
	ETS2	<-	IL1b	0.0890102		FOSB	<-	TGFb+TNFa	0.00602203		FOSL1	<-	HRG	0.0866009		JUN	<-	BGP	0.0111433
	FOS	<-	JUN	0.0885496		ETS2	<-	EGF	0.00538882		FOSL1	<-	VEGF	0.0862903		EGR3	<-	EGF	0.0107767
	MYC	<-	IL1b	0.0883288		ATF3	<-	IBMX+DEX+insulin	0.00521783		EGR2	<-	FOSL1	0.0860088		EGR3	<-	FOSL1	0.0104053
	JUNB	<-	EGF	0.0880999		FOSB	<-	HRG	0.004912		ETS2	<-	VEGF	0.0853904		FOSL1	<-	IBMX+DEX+insulin	0.0100137
	FOSL1	<-	VEGF	0.0876414		ETS2	<-	IL1b	0.00490018		FOSB	<-	ETS2	0.085106		EGR1	<-	ATF3	0.00866175
	ATF3	<-	BGP	0.0874607		MYC	<-	BGP	0.00486314		ETS2	<-	IL1b	0.0833625		FOSL1	<-	HRG	0.00822321
	EGR3	<-	FOSL1	0.0870075		JUNB	<-	VEGF	0.0047063		ETS2	<-	EGF	0.0828268		EGR1	<-	FOSL1	0.00818788
	MYC	<-	IBMX+DEX+insulin	0.0859359		FOSL1	<-	EGF	0.0045171		ATF3	<-	BGP	0.0826593		MYC	<-	BGP	0.00798192
	EGR2	<-	EGF	0.0846554		FOSL1	<-	VEGF	0.0044904		EGR1	<-	ETS2	0.0807289		JUNB	<-	VEGF	0.00734459
	JUN	<-	TGFb+TNFa	0.0835685		MYC	<-	IBMX+DEX+insulin	0.0043732		ATF3	<-	HRG	0.080452		FOSL1	<-	VEGF	0.00676697
	FOSB	<-	ETS2	0.0831905		FOSB	<-	EGF	0.0041112		FOSL1	<-	EGF	0.0800194		ETS2	<-	VEGF	0.00665602
	JUN	<-	IBMX+DEX+insulin	0.0818616		JUN	<-	TGFb+TNFa	0.00374276		JUNB	<-	VEGF	0.0789101		EGR2	<-	ATF3	0.00645467
	JUNB	<-	IBMX+DEX+insulin	0.0813902		JUN	<-	HRG	0.00335833		EGR1	<-	ATF3	0.0787956		MYC	<-	IBMX+DEX+insulin	0.00561482
	FOSL1	<-	EGR1	0.0808802		JUN	<-	EGF	0.00326029		MYC	<-	FGF2	0.077083		ATF3	<-	IBMX+DEX+insulin	0.00529632
	ETS2	<-	BGP	0.0798005		EGR3	<-	TGFb+TNFa	0.00323858		EGR2	<-	ETS2	0.0761175		ETS2	<-	IL1b	0.00451387
	JUN	<-	HRG	0.0779225		MYC	<-	FGF2	0.00313564		FOSB	<-	EGF	0.074446		ETS2	<-	EGF	0.00425198
	EGR3	<-	TGFb+TNFa	0.0776147		EGR1	<-	EGF	0.00308748		FOSL1	<-	EGR1	0.073661		FOSB	<-	EGF	0.0041622
	FOSB	<-	EGF	0.0736001		MYC	<-	IL1b	0.00303195		JUNB	<-	IBMX+DEX+insulin	0.0736343		JUN	<-	IBMX+DEX+insulin	0.00403838
	JUNB	<-	VEGF	0.0694357		ATF3	<-	BGP	0.00273416		MYC	<-	IL1b	0.072787		FOSL1	<-	EGF	0.00402152
	ETS2	<-	FGF2	0.0668143		FOSL1	<-	HRG	0.00269618		EGR3	<-	TGFb+TNFa	0.0725706		JUN	<-	EGF	0.00396793
	EGR2	<-	ATF3	0.066289		EGR2	<-	EGF	0.00261711		FOS	<-	VEGF	0.0698365		FOS	<-	VEGF	0.00370722
	ATF3	<-	EGF	0.0644256		ETS2	<-	FGF2	0.00246029		ETS2	<-	BGP	0.0654244		ATF3	<-	BGP	0.00339917
	EGR1	<-	FOSL1	0.0637835		FOSL1	<-	IL1b	0.00245318		EGR1	<-	FOSL1	0.0630691		JUNB	<-	EGF	0.00321595
	FOSL1	<-	HRG	0.0614266		JUNB	<-	EGF	0.00211102		FOS	<-	JUN	0.0618077		EGR1	<-	VEGF	0.00312802
	JUN	<-	EGF	0.0606343		JUN	<-	IBMX+DEX+insulin	0.0020685		FOS	<-	TGFb+TNFa	0.060709		ETS2	<-	TGFb+TNFa	0.00302234
	FOSL1	<-	IBMX+DEX+insulin	0.059467		ETS2	<-	BGP	0.00177838		ETS2	<-	FGF2	0.0596533		EGR3	<-	TGFb+TNFa	0.00296738
	EGR1	<-	TGFb+TNFa	0.0554802		ETS2	<-	VEGF	0.00151309		EGR1	<-	TGFb+TNFa	0.0591086		FOSL1	<-	IL1b	0.00280693
	ETS2	<-	VEGF	0.0484618		ETS2	<-	TGFb+TNFa	0.00148441		JUN	<-	EGF	0.0583711		MYC	<-	FGF2	0.00275891
	FOSL1	<-	IL1b	0.0469855		EGR2	<-	TGFb+TNFa	0.00141549		EGR1	<-	VEGF	0.0567242		FOS	<-	TGFb+TNFa	0.00267665
	FOSL1	<-	BGP	0.0424455		FOS	<-	TGFb+TNFa	0.00139814		EGR1	<-	FGF2	0.0556596		MYC	<-	IL1b	0.00243
	ATF3	<-	HRG	0.0390599		FOSL1	<-	FGF2	0.00134814		EGR2	<-	ATF3	0.0554092		ETS2	<-	FGF2	0.00228146
	FOS	<-	TGFb+TNFa	0.0302373		EGR1	<-	TGFb+TNFa	0.00120019		FOS	<-	ETS2	0.0547609		FOSL1	<-	FGF2	0.00158898
	EGR2	<-	VEGF	0.0295577		FOSL1	<-	IBMX+DEX+insulin	0.0011856		FOSL1	<-	BGP	0.054146		ETS2	<-	BGP	0.00158269
	FOS	<-	ATF3	0.0289978		ATF3	<-	EGF	0.00113952		FOSL1	<-	IL1b	0.0531262		EGR1	<-	TGFb+TNFa	0.00156509
	ETS2	<-	TGFb+TNFa	0.0172913		FOSL1	<-	BGP	0.00101553		EGR2	<-	TGFb+TNFa	0.0486009		ATF3	<-	EGF	0.00147271
	FOSL1	<-	FGF2	0.0168781		JUN	<-	IL1b	0.000939369		ETS2	<-	TGFb+TNFa	0.0472727		EGR2	<-	TGFb+TNFa	0.00133428
	ATF3	<-	FGF2	0.0117692		JUNB	<-	IBMX+DEX+insulin	0.000878038		JUNB	<-	IL1b	0.047		EGR3	<-	VEGF	0.00107056
	JUNB	<-	FGF2	0.00894333		FOS	<-	VEGF	0.000767865		ATF3	<-	EGF	0.0420416		JUN	<-	IL1b	0.000875664
	EGR3	<-	VEGF	0.00858972		EGR3	<-	VEGF	0.00048237		EGR1	<-	IBMX+DEX+insulin	0.0420184		FOSL1	<-	BGP	0.000828895
	ATF3	<-	ATF3	0		ATF3	<-	IL1b	0.000466726		EGR3	<-	VEGF	0.0410698		JUNB	<-	IBMX+DEX+insulin	0.000815836
	ATF3	<-	IL1b	0		EGR2	<-	VEGF	0.000403965		FOS	<-	ATF3	0.0403105		ATF3	<-	IL1b	0.000672601
	EGR1	<-	EGR1	0		EGR1	<-	VEGF	0.000261932		EGR2	<-	VEGF	0.0335929		EGR1	<-	FGF2	0.000621787
	EGR1	<-	IBMX+DEX+insulin	0		FOS	<-	IBMX+DEX+insulin	0.000260961		EGR1	<-	IL1b	0.0248999		EGR2	<-	VEGF	0.000612686
	EGR1	<-	VEGF	0		ATF3	<-	FGF2	0.000246643		EGR2	<-	IBMX+DEX+insulin	0.0197802		ATF3	<-	FGF2	0.000462669
	EGR1	<-	FGF2	0		JUN	<-	FGF2	0.000242325		ATF3	<-	FGF2	0.0119224		JUNB	<-	IL1b	0.000333326
	EGR1	<-	IL1b	0		JUNB	<-	FGF2	0.000221882		FOSL1	<-	FGF2	0.00811601		JUN	<-	FGF2	0.000327277
	EGR1	<-	BGP	0		JUNB	<-	BGP	0.000137848		JUNB	<-	FGF2	0.00784539		FOS	<-	IBMX+DEX+insulin	0.000264252
	EGR2	<-	EGR2	0		JUNB	<-	IL1b	0.000110449		FOS	<-	IBMX+DEX+insulin	0.00413112		EGR1	<-	IBMX+DEX+insulin	0.000262728
	EGR2	<-	TGFb+TNFa	0		EGR1	<-	FGF2	8.97011e-05		EGR3	<-	IBMX+DEX+insulin	0.00410504		JUNB	<-	FGF2	0.000242398
	EGR2	<-	IBMX+DEX+insulin	0		EGR1	<-	IBMX+DEX+insulin	5.571e-05		ATF3	<-	ATF3	0		EGR1	<-	IL1b	0.000182504
	EGR2	<-	FGF2	0		FOSB	<-	BGP	4.33187e-05		ATF3	<-	IL1b	0		EGR2	<-	IBMX+DEX+insulin	0.000162495
	EGR2	<-	IL1b	0		FOSB	<-	IBMX+DEX+insulin	4.29391e-05		EGR1	<-	EGR1	0		JUNB	<-	BGP	9.45395e-05
	EGR2	<-	BGP	0		EGR1	<-	IL1b	3.36654e-05		EGR1	<-	BGP	0		EGR1	<-	BGP	8.56464e-05
	EGR3	<-	EGR3	0		FOS	<-	BGP	2.96577e-05		EGR2	<-	EGR2	0		FOSB	<-	FGF2	8.31021e-05
	EGR3	<-	IBMX+DEX+insulin	0		FOSB	<-	IL1b	2.10074e-05		EGR2	<-	FGF2	0		FOSB	<-	IBMX+DEX+insulin	7.86931e-05
	EGR3	<-	FGF2	0		EGR3	<-	IBMX+DEX+insulin	1.98532e-05		EGR2	<-	IL1b	0		EGR3	<-	IBMX+DEX+insulin	6.71792e-05
	EGR3	<-	IL1b	0		FOSB	<-	FGF2	1.8936e-05		EGR2	<-	BGP	0		FOSB	<-	IL1b	6.17153e-05
	EGR3	<-	BGP	0		EGR1	<-	BGP	1.82742e-05		EGR3	<-	EGR3	0		FOS	<-	FGF2	4.26402e-05
	ETS2	<-	ETS2	0		EGR3	<-	FGF2	1.57121e-05		EGR3	<-	FGF2	0		FOS	<-	BGP	3.84035e-05
	FOS	<-	FOS	0		EGR3	<-	BGP	1.53476e-05		EGR3	<-	IL1b	0		FOSB	<-	BGP	3.23219e-05
	FOS	<-	IBMX+DEX+insulin	0		EGR2	<-	IBMX+DEX+insulin	1.4724e-05		EGR3	<-	BGP	0		EGR2	<-	FGF2	2.69703e-05
	FOS	<-	VEGF	0		EGR2	<-	IL1b	1.12332e-05		ETS2	<-	ETS2	0		FOS	<-	IL1b	1.37546e-05
	FOS	<-	FGF2	0		FOS	<-	FGF2	9.84568e-06		FOS	<-	FOS	0		EGR3	<-	IL1b	8.94337e-06
	FOS	<-	IL1b	0		EGR2	<-	BGP	7.8757e-06		FOS	<-	FGF2	0		EGR3	<-	FGF2	7.02009e-06
	FOS	<-	BGP	0		EGR2	<-	FGF2	7.56104e-06		FOS	<-	IL1b	0		EGR2	<-	IL1b	2.19444e-06
	FOSB	<-	FOSB	0		EGR3	<-	IL1b	7.52847e-06		FOS	<-	BGP	0		EGR2	<-	BGP	2.0942e-06
	FOSB	<-	IBMX+DEX+insulin	0		FOS	<-	IL1b	6.97502e-06		FOSB	<-	FOSB	0		EGR3	<-	BGP	8.41457e-08
	FOSB	<-	FGF2	0		ATF3	<-	ATF3	0		FOSB	<-	IBMX+DEX+insulin	0		ATF3	<-	ATF3	0
	FOSB	<-	IL1b	0		EGR1	<-	EGR1	0		FOSB	<-	FGF2	0		EGR1	<-	EGR1	0
	FOSB	<-	BGP	0		EGR2	<-	EGR2	0		FOSB	<-	IL1b	0		EGR2	<-	EGR2	0
	FOSL1	<-	FOSL1	0		EGR3	<-	EGR3	0		FOSB	<-	BGP	0		EGR3	<-	EGR3	0
	JUN	<-	JUN	0		ETS2	<-	ETS2	0		FOSL1	<-	FOSL1	0		ETS2	<-	ETS2	0
	JUN	<-	FGF2	0		FOS	<-	FOS	0		JUN	<-	JUN	0		FOS	<-	FOS	0
	JUN	<-	IL1b	0		FOSB	<-	FOSB	0		JUN	<-	FGF2	0		FOSB	<-	FOSB	0
	JUNB	<-	JUNB	0		FOSL1	<-	FOSL1	0		JUN	<-	IL1b	0		FOSL1	<-	FOSL1	0
	JUNB	<-	IL1b	0		JUN	<-	JUN	0		JUNB	<-	JUNB	0		JUN	<-	JUN	0
	JUNB	<-	BGP	0		JUNB	<-	JUNB	0		JUNB	<-	BGP	0		JUNB	<-	JUNB	0
	MYC	<-	MYC	0		MYC	<-	MYC	0		MYC	<-	MYC	0		MYC	<-	MYC	0

## Sheet: CombinedMethod + OriginalData
				Confidence values
				AVG	exp1	exp2	exp3	exp4	exp5	exp6	exp7	exp8	exp9	exp10
ATF3	<-	ATF3		0	0	0	0	0	0	0	0	0	0	0
ATF3	<-	EGR1		0.106065	0.107888	0.101807	0.105612	0.111091	0.101606	0.109859	0.106817	0.103594	0.106321	0.106048
ATF3	<-	EGR2		0.13148	0.126889	0.121805	0.132849	0.130434	0.117143	0.136915	0.137772	0.140237	0.133086	0.137667
ATF3	<-	EGR3		0.144031	0.143843	0.139822	0.144153	0.143006	0.13058	0.147133	0.149096	0.148788	0.142839	0.151053
ATF3	<-	ETS2		0.123869	0.125886	0.126435	0.117882	0.125289	0.125391	0.123175	0.124564	0.120029	0.125069	0.124974
ATF3	<-	FOS		0.131418	0.132705	0.130102	0.132891	0.128688	0.135768	0.134646	0.128015	0.128007	0.132849	0.130515
ATF3	<-	FOSB		0.185158	0.185934	0.177612	0.185839	0.187985	0.180965	0.178632	0.188062	0.190387	0.188425	0.187735
ATF3	<-	FOSL1		0.203949	0.191088	0.200941	0.204739	0.207164	0.199669	0.1992	0.206198	0.206615	0.207632	0.216242
ATF3	<-	JUN		0.223585	0.221438	0.218842	0.222649	0.226207	0.214927	0.225674	0.234216	0.220935	0.222639	0.228321
ATF3	<-	JUNB		0.124781	0.116669	0.120412	0.127498	0.127531	0.125631	0.12636	0.123002	0.12757	0.128397	0.124744
ATF3	<-	MYC		0.117487	0.118271	0.12239	0.114845	0.11798	0.122315	0.117381	0.114669	0.117016	0.112499	0.117508
ATF3	<-	TGFb+TNFa		0.351458	0.355295	0.345595	0.359437	0.354515	0.359498	0.360598	0.344664	0.347839	0.35237	0.334773
ATF3	<-	IBMX+DEX+insulin		0.099796	0.0993823	0.0998517	0.0994456	0.102994	0.0966745	0.100497	0.099037	0.100517	0.101166	0.0983948
ATF3	<-	VEGF		0.155455	0.152263	0.154517	0.156477	0.153283	0.154843	0.157267	0.157201	0.155949	0.159801	0.152947
ATF3	<-	EGF		0.0644256	0.0578777	0.0613116	0.0643763	0.0677143	0.0555598	0.0645911	0.0665619	0.0689174	0.0694657	0.0678799
ATF3	<-	HRG		0.0390599	0.0538677	0.0515863	0.0588371	0.0604125	0	0.0543	0.0592257	0	0	0.0523696
ATF3	<-	FGF2		0.0117692	0	0.0391926	0	0	0	0.0392945	0	0	0	0.039205
ATF3	<-	IL1b		0	0	0	0	0	0	0	0	0	0	0
ATF3	<-	BGP		0.0874607	0.086413	0.0891651	0.0885613	0.0807759	0.0860729	0.0871817	0.0867745	0.0896542	0.0894149	0.0905939
EGR1	<-	ATF3		0.0902856	0.0823696	0.0935643	0.0993616	0.0932279	0.0864498	0.0880145	0.0926688	0.0996577	0.0776927	0.0898489
EGR1	<-	EGR1		0	0	0	0	0	0	0	0	0	0	0
EGR1	<-	EGR2		0.310796	0.336842	0.292539	0.323756	0.278313	0.300425	0.310149	0.31117	0.336923	0.300023	0.317823
EGR1	<-	EGR3		0.222938	0.210786	0.233598	0.23808	0.223551	0.217836	0.218574	0.217916	0.234903	0.200656	0.233481
EGR1	<-	ETS2		0.0954275	0.0882355	0.102797	0.0989888	0.0972528	0.0878776	0.102829	0.0971669	0.100967	0.087233	0.0909266
EGR1	<-	FOS		0.394525	0.384674	0.417855	0.355461	0.402139	0.401814	0.404402	0.393337	0.372435	0.428978	0.384153
EGR1	<-	FOSB		0.14706	0.14028	0.143629	0.155518	0.149556	0.148763	0.142581	0.143958	0.154378	0.146705	0.145235
EGR1	<-	FOSL1		0.0637835	0.059824	0.0600945	0.0579038	0.0728945	0.0583913	0.0619664	0.0663626	0.0599617	0.0824909	0.0579458
EGR1	<-	JUN		0.123888	0.12257	0.12423	0.122649	0.123177	0.124785	0.123454	0.126746	0.123385	0.123459	0.124421
EGR1	<-	JUNB		0.130429	0.123828	0.131447	0.133891	0.133113	0.125656	0.136151	0.135917	0.132529	0.125018	0.126737
EGR1	<-	MYC		0.193969	0.204419	0.180236	0.188669	0.188866	0.201296	0.188025	0.192292	0.195491	0.200335	0.200057
EGR1	<-	TGFb+TNFa		0.0554802	0.057678	0.0558785	0.0538294	0.0618326	0.0584035	0.0587662	0.0495069	0.051568	0.0562369	0.0511016
EGR1	<-	IBMX+DEX+insulin		0	0	0	0	0	0	0	0	0	0	0
EGR1	<-	VEGF		0	0	0	0	0	0	0	0	0	0	0
EGR1	<-	EGF		0.0944787	0.0947498	0.0962947	0.0924075	0.0952491	0.0920938	0.096894	0.0956359	0.0940103	0.094616	0.0928363
EGR1	<-	HRG		0.104311	0.110129	0.102797	0.10574	0.105474	0.104874	0.101868	0.103164	0.0975216	0.105528	0.106017
EGR1	<-	FGF2		0	0	0	0	0	0	0	0	0	0	0
EGR1	<-	IL1b		0	0	0	0	0	0	0	0	0	0	0
EGR1	<-	BGP		0	0	0	0	0	0	0	0	0	0	0
EGR2	<-	ATF3		0.066289	0.0606341	0.0523298	0.0680753	0.0642065	0.0716524	0.0788401	0.0676335	0.0644279	0.0718384	0.0632525
EGR2	<-	EGR1		0.253198	0.235919	0.242654	0.262202	0.263554	0.255033	0.295905	0.237717	0.246559	0.25257	0.239868
EGR2	<-	EGR2		0	0	0	0	0	0	0	0	0	0	0
EGR2	<-	EGR3		0.187141	0.179443	0.181678	0.183791	0.196858	0.17868	0.221184	0.167767	0.191659	0.195612	0.174743
EGR2	<-	ETS2		0.0904549	0.0863506	0.0900824	0.084372	0.0872375	0.0937696	0.0983077	0.0921812	0.0912832	0.0962821	0.0846831
EGR2	<-	FOS		0.364739	0.380333	0.375335	0.371323	0.350666	0.357844	0.308918	0.393159	0.375109	0.33548	0.399224
EGR2	<-	FOSB		0.175495	0.170846	0.173463	0.183763	0.167336	0.179167	0.174944	0.178057	0.163254	0.186416	0.177703
EGR2	<-	FOSL1		0.102853	0.109697	0.111426	0.102284	0.0921876	0.10382	0.0773801	0.112508	0.109104	0.0995464	0.110581
EGR2	<-	JUN		0.117014	0.118326	0.120877	0.117289	0.119757	0.119023	0.116887	0.110514	0.117212	0.114649	0.115606
EGR2	<-	JUNB		0.112834	0.106594	0.105848	0.117071	0.114748	0.115916	0.120316	0.101752	0.115904	0.119007	0.111187
EGR2	<-	MYC		0.261239	0.265649	0.255408	0.259226	0.264031	0.268334	0.268414	0.273852	0.251903	0.26297	0.2426
EGR2	<-	TGFb+TNFa		0	0	0	0	0	0	0	0	0	0	0
EGR2	<-	IBMX+DEX+insulin		0	0	0	0	0	0	0	0	0	0	0
EGR2	<-	VEGF		0.0295577	0.0484991	0.0423299	0.0422934	0.0394126	0.0423046	0	0.0403891	0	0	0.0403488
EGR2	<-	EGF		0.0846554	0.0795747	0.0891986	0.0831884	0.0862314	0.081311	0.0810821	0.0853717	0.086499	0.0860635	0.0880337
EGR2	<-	HRG		0.121661	0.123896	0.127505	0.122328	0.122107	0.123327	0.111724	0.121487	0.123738	0.122239	0.118259
EGR2	<-	FGF2		0	0	0	0	0	0	0	0	0	0	0
EGR2	<-	IL1b		0	0	0	0	0	0	0	0	0	0	0
EGR2	<-	BGP		0	0	0	0	0	0	0	0	0	0	0
EGR3	<-	ATF3		0.103949	0.103363	0.095991	0.101787	0.102632	0.103465	0.105255	0.0988071	0.108669	0.110702	0.108819
EGR3	<-	EGR1		0.284611	0.269959	0.27375	0.270348	0.290647	0.26931	0.275608	0.276144	0.292607	0.322388	0.305346
EGR3	<-	EGR2		0.336185	0.318304	0.336631	0.312519	0.334815	0.340736	0.35544	0.322684	0.339805	0.345301	0.355614
EGR3	<-	EGR3		0	0	0	0	0	0	0	0	0	0	0
EGR3	<-	ETS2		0.10251	0.112712	0.0996289	0.104025	0.0968055	0.0975933	0.096575	0.101845	0.105341	0.105515	0.105054
EGR3	<-	FOS		0.304158	0.329772	0.313816	0.338541	0.287234	0.311889	0.296453	0.327529	0.287104	0.26969	0.279548
EGR3	<-	FOSB		0.143576	0.150798	0.135919	0.149325	0.142144	0.141639	0.137917	0.146599	0.149983	0.138956	0.142477
EGR3	<-	FOSL1		0.0870075	0.092372	0.0886561	0.0922596	0.0843677	0.0921102	0.0832386	0.0855633	0.0865605	0.0807479	0.0841997
EGR3	<-	JUN		0.111526	0.115816	0.110558	0.111508	0.113992	0.114422	0.109536	0.11053	0.110203	0.108641	0.110052
EGR3	<-	JUNB		0.144922	0.144304	0.149213	0.146798	0.142085	0.139981	0.145094	0.146509	0.144544	0.146664	0.144032
EGR3	<-	MYC		0.16733	0.172647	0.172697	0.172229	0.176056	0.17147	0.161252	0.160472	0.163027	0.160756	0.162694
EGR3	<-	TGFb+TNFa		0.0776147	0.0719569	0.0769598	0.0821929	0.0737102	0.0756925	0.0849595	0.0757827	0.0752607	0.0809852	0.0786469
EGR3	<-	IBMX+DEX+insulin		0	0	0	0	0	0	0	0	0	0	0
EGR3	<-	VEGF		0.00858972	0	0	0	0.042455	0	0	0	0	0	0.0434422
EGR3	<-	EGF		0.103344	0.104113	0.103788	0.102176	0.104959	0.101735	0.104498	0.0993548	0.10486	0.103222	0.10473
EGR3	<-	HRG		0.134078	0.138256	0.13257	0.134546	0.139004	0.132032	0.133751	0.128179	0.135821	0.129465	0.13716
EGR3	<-	FGF2		0	0	0	0	0	0	0	0	0	0	0
EGR3	<-	IL1b		0	0	0	0	0	0	0	0	0	0	0
EGR3	<-	BGP		0	0	0	0	0	0	0	0	0	0	0
ETS2	<-	ATF3		0.135262	0.136607	0.134748	0.134256	0.13261	0.137693	0.131827	0.136343	0.135295	0.136924	0.136319
ETS2	<-	EGR1		0.19384	0.196363	0.19858	0.189264	0.191995	0.194003	0.190842	0.197898	0.201342	0.182068	0.196043
ETS2	<-	EGR2		0.264541	0.249447	0.293493	0.270225	0.266241	0.2679	0.222516	0.26573	0.264354	0.270226	0.275275
ETS2	<-	EGR3		0.227028	0.230444	0.209819	0.233484	0.227433	0.228285	0.262929	0.222077	0.215011	0.23126	0.209535
ETS2	<-	ETS2		0	0	0	0	0	0	0	0	0	0	0
ETS2	<-	FOS		0.119819	0.117672	0.12077	0.116936	0.111871	0.119734	0.108455	0.123634	0.133999	0.124198	0.12092
ETS2	<-	FOSB		0.177214	0.173181	0.178294	0.175257	0.169785	0.178555	0.160497	0.17989	0.196315	0.185172	0.175193
ETS2	<-	FOSL1		0.15142	0.15141	0.14919	0.15495	0.154069	0.153241	0.158778	0.150944	0.1433	0.147769	0.150548
ETS2	<-	JUN		0.224271	0.229286	0.223034	0.222055	0.233521	0.224092	0.229937	0.220329	0.212104	0.226312	0.222038
ETS2	<-	JUNB		0.160392	0.159554	0.155479	0.159108	0.162655	0.160875	0.178768	0.16246	0.15577	0.154041	0.155216
ETS2	<-	MYC		0.152898	0.153073	0.147361	0.15269	0.146058	0.156825	0.141141	0.148347	0.165761	0.157764	0.159964
ETS2	<-	TGFb+TNFa		0.0172913	0.0447534	0.0424507	0	0	0	0.0425522	0	0.0431566	0	0
ETS2	<-	IBMX+DEX+insulin		0.129901	0.129813	0.128354	0.131029	0.129564	0.131907	0.134583	0.12848	0.12821	0.126822	0.13025
ETS2	<-	VEGF		0.0484618	0.0432215	0.0475762	0.0474139	0.052464	0.0502695	0.0554311	0.0437319	0.0432218	0.0462925	0.0549955
ETS2	<-	EGF		0.10115	0.103697	0.103411	0.0989499	0.103988	0.10314	0.106466	0.0988125	0.0985055	0.097398	0.0971308
ETS2	<-	HRG		0.11339	0.113253	0.110117	0.114059	0.111767	0.11066	0.120256	0.116542	0.109417	0.112917	0.114912
ETS2	<-	FGF2		0.0668143	0.0612576	0.0711149	0.0631259	0.0676154	0.0632206	0.0610774	0.0692286	0.0660689	0.0762363	0.0691971
ETS2	<-	IL1b		0.0890102	0.0885952	0.086052	0.0906123	0.0884585	0.0925109	0.0926518	0.0849916	0.0880075	0.0903832	0.0878386
ETS2	<-	BGP		0.0798005	0.0757933	0.0762623	0.0769042	0.0865352	0.0816225	0.0858769	0.0802874	0.0703227	0.0837635	0.0806374
FOS	<-	ATF3		0.0289978	0	0	0.0695974	0	0.0742373	0	0	0	0.0778166	0.0683271
FOS	<-	EGR1		0.220969	0.223121	0.221939	0.215933	0.215294	0.222589	0.238508	0.22639	0.213254	0.204712	0.227953
FOS	<-	EGR2		0.267225	0.278755	0.247598	0.261616	0.254306	0.277126	0.269086	0.283853	0.261801	0.264225	0.273885
FOS	<-	EGR3		0.168968	0.164785	0.163184	0.172328	0.167345	0.16631	0.177086	0.174465	0.162443	0.170442	0.171294
FOS	<-	ETS2		0.108689	0.107906	0.109761	0.107346	0.119237	0.106298	0.0960148	0.101853	0.112206	0.115825	0.11044
FOS	<-	FOS		0	0	0	0	0	0	0	0	0	0	0
FOS	<-	FOSB		0.135605	0.129364	0.135134	0.1338	0.135301	0.137052	0.1393	0.140857	0.133159	0.137122	0.134964
FOS	<-	FOSL1		0.220633	0.215494	0.231584	0.222824	0.236864	0.222968	0.208461	0.201418	0.220903	0.229504	0.216314
FOS	<-	JUN		0.0885496	0.0866148	0.082851	0.0838381	0.0757195	0.0962384	0.0963787	0.102419	0.0830861	0.0843344	0.0940149
FOS	<-	JUNB		0.099321	0.107296	0.107151	0.0860083	0.0807051	0.0958916	0.100902	0.106958	0.107752	0.101808	0.0987381
FOS	<-	MYC		0.214152	0.212903	0.212409	0.214411	0.215063	0.201547	0.216721	0.228299	0.213933	0.211181	0.215048
FOS	<-	TGFb+TNFa		0.0302373	0.0450733	0.0419482	0.0441748	0	0.0439137	0.0442999	0.0427856	0	0.0401771	0
FOS	<-	IBMX+DEX+insulin		0	0	0	0	0	0	0	0	0	0	0
FOS	<-	VEGF		0	0	0	0	0	0	0	0	0	0	0
FOS	<-	EGF		0.101778	0.103609	0.103698	0.0974554	0.102592	0.100281	0.0994742	0.102923	0.102162	0.102186	0.103396
FOS	<-	HRG		0.123213	0.119832	0.123077	0.121563	0.130311	0.125389	0.122015	0.116861	0.129288	0.123608	0.120182
FOS	<-	FGF2		0	0	0	0	0	0	0	0	0	0	0
FOS	<-	IL1b		0	0	0	0	0	0	0	0	0	0	0
FOS	<-	BGP		0	0	0	0	0	0	0	0	0	0	0
FOSB	<-	ATF3		0.170785	0.165196	0.168813	0.172661	0.171472	0.172841	0.171578	0.170497	0.170807	0.165177	0.178812
FOSB	<-	EGR1		0.146661	0.140636	0.151695	0.150963	0.146235	0.144342	0.143195	0.159064	0.141584	0.150948	0.137946
FOSB	<-	EGR2		0.243149	0.24861	0.251852	0.253959	0.229159	0.22917	0.249225	0.235706	0.236296	0.240993	0.25652
FOSB	<-	EGR3		0.114859	0.112542	0.123722	0.115512	0.109361	0.109493	0.11959	0.118094	0.107575	0.120551	0.112153
FOSB	<-	ETS2		0.0831905	0.0816269	0.0800186	0.082622	0.0783897	0.0912666	0.0906256	0.0792245	0.0906978	0.0704394	0.0869936
FOSB	<-	FOS		0.168879	0.170553	0.161907	0.162985	0.179427	0.176099	0.166511	0.167355	0.170881	0.167267	0.165804
FOSB	<-	FOSB		0	0	0	0	0	0	0	0	0	0	0
FOSB	<-	FOSL1		0.150092	0.146819	0.153035	0.150626	0.144163	0.1531	0.152385	0.151866	0.146407	0.156638	0.145879
FOSB	<-	JUN		0.212808	0.212077	0.210021	0.214721	0.217178	0.218083	0.212479	0.210399	0.214366	0.211583	0.207172
FOSB	<-	JUNB		0.29889	0.323247	0.310071	0.305624	0.296299	0.255082	0.316449	0.305498	0.280726	0.308879	0.287027
FOSB	<-	MYC		0.212419	0.199743	0.20219	0.195209	0.218742	0.231358	0.202838	0.207277	0.22816	0.209617	0.229058
FOSB	<-	TGFb+TNFa		0.10122	0.0985386	0.0968083	0.0981413	0.104323	0.102991	0.101925	0.103173	0.105569	0.0992766	0.101452
FOSB	<-	IBMX+DEX+insulin		0	0	0	0	0	0	0	0	0	0	0
FOSB	<-	VEGF		0.0972196	0.0903274	0.092645	0.088986	0.110646	0.109982	0.0848408	0.0946212	0.10575	0.0905158	0.103881
FOSB	<-	EGF		0.0736001	0.0748455	0.0778317	0.0690084	0.0740572	0.0691223	0.0747756	0.0773546	0.0786522	0.0700075	0.0703457
FOSB	<-	HRG		0.0957208	0.0967583	0.0900764	0.0908243	0.0968769	0.100358	0.0956683	0.0966913	0.0985039	0.0958097	0.0956412
FOSB	<-	FGF2		0	0	0	0	0	0	0	0	0	0	0
FOSB	<-	IL1b		0	0	0	0	0	0	0	0	0	0	0
FOSB	<-	BGP		0	0	0	0	0	0	0	0	0	0	0
FOSL1	<-	ATF3		0.331643	0.323929	0.344402	0.324146	0.340087	0.336178	0.344476	0.322415	0.31834	0.341145	0.321313
FOSL1	<-	EGR1		0.0808802	0.0990194	0.067803	0.0703599	0.0722983	0.0931681	0.0935999	0.0721229	0.0726271	0.0857532	0.0820499
FOSL1	<-	EGR2		0.116412	0.0996075	0.111377	0.124491	0.127285	0.0953395	0.117957	0.124339	0.123127	0.11938	0.121221
FOSL1	<-	EGR3		0.0976219	0.107746	0.0920976	0.0951165	0.0918617	0.105109	0.0900383	0.0965832	0.0952556	0.0990918	0.103319
FOSL1	<-	ETS2		0.213778	0.194079	0.217981	0.219919	0.222716	0.201907	0.200122	0.22668	0.223166	0.218875	0.212336
FOSL1	<-	FOS		0.109606	0.110992	0.100346	0.114497	0.117125	0.0997982	0.110435	0.114688	0.116039	0.103047	0.109089
FOSL1	<-	FOSB		0.247823	0.248981	0.243759	0.249649	0.244204	0.243524	0.248186	0.247003	0.245609	0.254303	0.253007
FOSL1	<-	FOSL1		0	0	0	0	0	0	0	0	0	0	0
FOSL1	<-	JUN		0.2128	0.227121	0.203983	0.215317	0.206364	0.219527	0.218885	0.209086	0.208639	0.209815	0.209259
FOSL1	<-	JUNB		0.181405	0.159326	0.182826	0.184666	0.191088	0.165608	0.161012	0.190513	0.198594	0.189892	0.190525
FOSL1	<-	MYC		0.114861	0.132047	0.116597	0.111437	0.107404	0.122435	0.120838	0.109153	0.107585	0.110028	0.111085
FOSL1	<-	TGFb+TNFa		0.127173	0.130198	0.125981	0.127894	0.129155	0.129474	0.127093	0.128167	0.122446	0.125148	0.126178
FOSL1	<-	IBMX+DEX+insulin		0.059467	0.0659216	0.061794	0.058858	0.052962	0.0614403	0.0541395	0.0628069	0.0588916	0.060897	0.0569594
FOSL1	<-	VEGF		0.0876414	0.0860132	0.0885896	0.0813277	0.0887748	0.0840715	0.0896546	0.0870303	0.0890378	0.0887967	0.0931174
FOSL1	<-	EGF		0.0951654	0.0877793	0.10002	0.0979141	0.0977337	0.09449	0.0893417	0.0963966	0.0964598	0.097638	0.0938804
FOSL1	<-	HRG		0.0614266	0.0561998	0.0654498	0.0669737	0.0657073	0.0491826	0.0492047	0.0706692	0.0641031	0.0604249	0.0663505
FOSL1	<-	FGF2		0.0168781	0	0	0.0412426	0.042036	0.0400552	0	0	0.0454471	0	0
FOSL1	<-	IL1b		0.0469855	0.0499361	0.0430957	0	0.0503406	0.0514382	0.0530938	0.0574349	0.0497605	0.0578823	0.0568729
FOSL1	<-	BGP		0.0424455	0	0.052929	0.0582377	0.0642213	0	0	0.0619778	0.0631239	0.0629778	0.0609874
JUN	<-	ATF3		0.207974	0.213596	0.203956	0.207498	0.211815	0.20725	0.211132	0.205789	0.201896	0.211169	0.205636
JUN	<-	EGR1		0.141725	0.144685	0.139487	0.148976	0.140412	0.141533	0.137273	0.144078	0.137461	0.143636	0.13971
JUN	<-	EGR2		0.141759	0.14402	0.142733	0.140179	0.146749	0.144594	0.141931	0.137782	0.14154	0.140889	0.137171
JUN	<-	EGR3		0.114452	0.114483	0.109082	0.113578	0.11121	0.11409	0.115743	0.119958	0.112911	0.119576	0.113888
JUN	<-	ETS2		0.141445	0.140291	0.145709	0.139925	0.14242	0.14079	0.137766	0.140515	0.143873	0.138436	0.144728
JUN	<-	FOS		0.192412	0.192358	0.199685	0.191024	0.183818	0.192038	0.196291	0.189087	0.196196	0.192465	0.19116
JUN	<-	FOSB		0.261538	0.251281	0.266422	0.260341	0.256988	0.260564	0.259935	0.263768	0.271225	0.257866	0.266985
JUN	<-	FOSL1		0.121803	0.124814	0.120173	0.126486	0.12815	0.120489	0.113732	0.11967	0.123231	0.120461	0.120826
JUN	<-	JUN		0	0	0	0	0	0	0	0	0	0	0
JUN	<-	JUNB		0.155845	0.156263	0.153753	0.157323	0.15735	0.151521	0.158218	0.158972	0.156471	0.152638	0.155945
JUN	<-	MYC		0.178181	0.18279	0.175018	0.176169	0.176491	0.17828	0.181951	0.178402	0.172783	0.181004	0.17892
JUN	<-	TGFb+TNFa		0.0835685	0.0833416	0.0835337	0.0847525	0.0810534	0.0861391	0.0870893	0.0839905	0.080783	0.0837173	0.0812844
JUN	<-	IBMX+DEX+insulin		0.0818616	0.075743	0.0836307	0.0870143	0.0800704	0.0817195	0.0787239	0.070862	0.0918258	0.0879892	0.0810378
JUN	<-	VEGF		0.253852	0.253562	0.253683	0.252752	0.255256	0.257609	0.246868	0.251319	0.253377	0.261487	0.252609
JUN	<-	EGF		0.0606343	0.0561305	0.0579953	0.0515268	0.0721253	0.0569859	0.0695551	0.0609856	0.0645722	0.058129	0.058337
JUN	<-	HRG		0.0779225	0.0830185	0.0721472	0.0772673	0.0744987	0.074944	0.0846089	0.0835264	0.0776298	0.0718796	0.0797044
JUN	<-	FGF2		0	0	0	0	0	0	0	0	0	0	0
JUN	<-	IL1b		0	0	0	0	0	0	0	0	0	0	0
JUN	<-	BGP		0.110003	0.109107	0.110651	0.110063	0.10976	0.110656	0.109986	0.109351	0.110192	0.110265	0.110002
JUNB	<-	ATF3		0.146087	0.145864	0.153874	0.145775	0.146143	0.146315	0.142293	0.1451	0.149223	0.143972	0.142308
JUNB	<-	EGR1		0.19016	0.186673	0.189174	0.195341	0.191307	0.193059	0.193532	0.183806	0.195498	0.189304	0.183911
JUNB	<-	EGR2		0.289728	0.293947	0.276738	0.297125	0.294751	0.285365	0.29527	0.283191	0.282138	0.292883	0.295874
JUNB	<-	EGR3		0.173997	0.176326	0.16633	0.17572	0.173987	0.175513	0.166547	0.175082	0.176685	0.178183	0.175597
JUNB	<-	ETS2		0.0954142	0.0933961	0.104	0.100768	0.0891634	0.0950559	0.0911832	0.0966669	0.0938164	0.0954735	0.0946178
JUNB	<-	FOS		0.197354	0.199476	0.210009	0.189324	0.200066	0.195888	0.195754	0.20178	0.195075	0.189744	0.196422
JUNB	<-	FOSB		0.346303	0.346548	0.335448	0.336695	0.349575	0.345598	0.346731	0.352318	0.355369	0.350513	0.344235
JUNB	<-	FOSL1		0.133249	0.129477	0.132799	0.130378	0.134534	0.128818	0.13747	0.135786	0.132438	0.137696	0.133095
JUNB	<-	JUN		0.145241	0.140712	0.148002	0.149018	0.136536	0.150797	0.14518	0.146464	0.139773	0.145489	0.150437
JUNB	<-	JUNB		0	0	0	0	0	0	0	0	0	0	0
JUNB	<-	MYC		0.127165	0.128821	0.132202	0.124522	0.12505	0.128908	0.127593	0.124587	0.128425	0.123756	0.127787
JUNB	<-	TGFb+TNFa		0.104931	0.105083	0.105739	0.105634	0.104741	0.104775	0.105504	0.103917	0.105046	0.104302	0.104565
JUNB	<-	IBMX+DEX+insulin		0.0813902	0.0857571	0.0754159	0.0897606	0.0818543	0.0783533	0.0727864	0.0835333	0.0727892	0.087744	0.0859082
JUNB	<-	VEGF		0.0694357	0.0729434	0.0653018	0.0605565	0.0751525	0.0715299	0.0703617	0.0766877	0.0723649	0.0573988	0.0720594
JUNB	<-	EGF		0.0880999	0.0941593	0.0874611	0.0852762	0.0870051	0.091186	0.0849194	0.0871796	0.0862966	0.0872914	0.0902244
JUNB	<-	HRG		0.106868	0.106809	0.107963	0.106528	0.105183	0.107011	0.105605	0.106111	0.104898	0.109154	0.109414
JUNB	<-	FGF2		0.00894333	0	0	0	0	0.050244	0	0	0	0.0391893	0
JUNB	<-	IL1b		0	0	0	0	0	0	0	0	0	0	0
JUNB	<-	BGP		0	0	0	0	0	0	0	0	0	0	0
MYC	<-	ATF3		0.125637	0.125955	0.12643	0.125818	0.125256	0.127552	0.126379	0.123027	0.126757	0.121556	0.127642
MYC	<-	EGR1		0.185564	0.184653	0.187994	0.196927	0.191427	0.190023	0.174432	0.187861	0.178618	0.185269	0.178436
MYC	<-	EGR2		0.215972	0.213954	0.218525	0.210093	0.215099	0.222404	0.213248	0.219181	0.21702	0.21235	0.217843
MYC	<-	EGR3		0.13473	0.134979	0.145474	0.139487	0.132846	0.133054	0.129046	0.138837	0.123875	0.133727	0.135978
MYC	<-	ETS2		0.17906	0.181912	0.178856	0.179699	0.177855	0.180077	0.181315	0.173086	0.179852	0.176306	0.181645
MYC	<-	FOS		0.319889	0.318916	0.319969	0.328202	0.31652	0.306989	0.319699	0.327122	0.322574	0.318277	0.320623
MYC	<-	FOSB		0.139548	0.14255	0.134348	0.132251	0.136899	0.137864	0.144655	0.136251	0.142039	0.140499	0.148125
MYC	<-	FOSL1		0.14087	0.143567	0.1327	0.134924	0.14172	0.138191	0.150637	0.136495	0.143185	0.144932	0.142349
MYC	<-	JUN		0.178234	0.178213	0.182242	0.180315	0.177189	0.177067	0.176702	0.181246	0.176098	0.177184	0.176086
MYC	<-	JUNB		0.139458	0.134966	0.136964	0.141275	0.145176	0.144718	0.13938	0.141637	0.131686	0.141431	0.137342
MYC	<-	MYC		0	0	0	0	0	0	0	0	0	0	0
MYC	<-	TGFb+TNFa		0.108594	0.108555	0.108028	0.107243	0.109929	0.108323	0.110966	0.106176	0.110122	0.109335	0.10726
MYC	<-	IBMX+DEX+insulin		0.0859359	0.0908465	0.0829996	0.0885347	0.0880625	0.0853672	0.0807494	0.0867537	0.0872788	0.0877913	0.0809751
MYC	<-	VEGF		0.122038	0.122404	0.121844	0.119152	0.120316	0.120256	0.122971	0.120384	0.125525	0.123615	0.123915
MYC	<-	EGF		0.104216	0.101532	0.105999	0.107646	0.106376	0.10527	0.100286	0.105111	0.101926	0.104784	0.103233
MYC	<-	HRG		0.116616	0.118904	0.114184	0.114572	0.113541	0.117058	0.119863	0.114649	0.11893	0.119123	0.115337
MYC	<-	FGF2		0.0906221	0.0851136	0.0915225	0.0946642	0.0905056	0.0966645	0.0855647	0.0946045	0.0870103	0.0901611	0.0904097
MYC	<-	IL1b		0.0883288	0.0865746	0.0922413	0.0962936	0.09065	0.0931211	0.0782145	0.0890453	0.0879856	0.0822234	0.0869382
MYC	<-	BGP		0.0962768	0.0990039	0.096523	0.0988612	0.0980116	0.0973705	0.0892853	0.0974736	0.0960698	0.0933303	0.096839

## Sheet: RFBasedMethod + OriginalData
				Confidence values
				AVG	exp1	exp2	exp3	exp4	exp5	exp6	exp7	exp8	exp9	exp10
ATF3	<-	ATF3		0	0	0	0	0	0	0	0	0	0	0
ATF3	<-	EGR1		0.0246272	0.0276535	0.0231188	0.0262355	0.0256572	0.0262289	0.0242883	0.0220192	0.0239934	0.0236905	0.0233871
ATF3	<-	EGR2		0.0436442	0.0387656	0.0408946	0.0431658	0.0427045	0.0412696	0.0454615	0.0453025	0.0491522	0.04454	0.0451859
ATF3	<-	EGR3		0.0534792	0.0576038	0.0498024	0.0523918	0.0533394	0.0450893	0.0568144	0.0556618	0.0553204	0.0509327	0.0578364
ATF3	<-	ETS2		0.0361881	0.0409849	0.0427056	0.0332021	0.0380985	0.040434	0.0335278	0.0306262	0.0311431	0.0345207	0.0366377
ATF3	<-	FOS		0.0383539	0.0396719	0.0423351	0.0398785	0.0363205	0.0419639	0.0396069	0.035572	0.0344522	0.0376098	0.0361278
ATF3	<-	FOSB		0.094953	0.0954827	0.0873464	0.0953768	0.097761	0.0910719	0.0884798	0.0978472	0.100431	0.0982499	0.0974833
ATF3	<-	FOSL1		0.115721	0.101209	0.113267	0.116377	0.119071	0.111855	0.110223	0.117998	0.118461	0.119592	0.129158
ATF3	<-	JUN		0.137539	0.134931	0.134269	0.136276	0.14023	0.127696	0.139638	0.149129	0.134372	0.136266	0.142578
ATF3	<-	JUNB		0.0372015	0.0351876	0.0382353	0.040553	0.0372565	0.0384787	0.0359552	0.0311134	0.0373004	0.0404415	0.0374933
ATF3	<-	MYC		0.0276526	0.0280786	0.0359884	0.025383	0.0277552	0.0347943	0.0259793	0.0218541	0.0277956	0.022777	0.0261201
ATF3	<-	TGFb+TNFa		0.279398	0.283661	0.272884	0.288263	0.282794	0.288331	0.289554	0.271849	0.275376	0.280411	0.260859
ATF3	<-	IBMX+DEX+insulin		0.00521783	0.00486925	0.0053908	0.00493953	0.00554884	0.00519391	0.00499688	0.00559669	0.00501891	0.00574036	0.00488313
ATF3	<-	VEGF		0.0616165	0.0580701	0.0605748	0.0627521	0.0592031	0.0609371	0.0636305	0.0635565	0.0621653	0.0664455	0.0588304
ATF3	<-	EGF		0.00113952	0.000975274	0.00145734	0.00152918	0.000793616	0.00173314	0.000656777	0.000624343	0.00101938	0.00162857	0.000977616
ATF3	<-	HRG		0.0145173	0.0165197	0.0117625	0.0131523	0.0149028	0.0153127	0.0103333	0.0180285	0.0168859	0.014531	0.013744
ATF3	<-	FGF2		0.000246643	0.000179781	0.000214036	0.000238334	0.000145643	0.000395807	0.000327267	0.000188633	0.000203393	0.000345814	0.000227726
ATF3	<-	IL1b		0.000466726	0.000523592	0.000561824	0.000436426	0.000476922	0.000457523	0.000577591	0.000458459	0.000384347	0.00036751	0.000423071
ATF3	<-	BGP		0.00273416	0.00268113	0.00240563	0.00284592	0.00308439	0.00230317	0.00242415	0.00308282	0.00294911	0.0026832	0.00288207
EGR1	<-	ATF3		0.0128729	0.0115218	0.0150714	0.0115129	0.0146977	0.0127221	0.0122383	0.0129654	0.012953	0.0118808	0.0131654
EGR1	<-	EGR1		0	0	0	0	0	0	0	0	0	0	0
EGR1	<-	EGR2		0.234218	0.263158	0.213932	0.248618	0.198125	0.222694	0.233499	0.234633	0.263248	0.222247	0.242026
EGR1	<-	EGR3		0.136598	0.123096	0.148442	0.153422	0.137279	0.130929	0.131749	0.131018	0.149892	0.11184	0.148313
EGR1	<-	ETS2		0.0203639	0.0169283	0.0186635	0.0222098	0.0247254	0.0176418	0.0220323	0.0212965	0.0199636	0.0191477	0.0210296
EGR1	<-	FOS		0.32725	0.316304	0.353172	0.283846	0.33571	0.335349	0.338224	0.325931	0.302705	0.365531	0.315725
EGR1	<-	FOSB		0.0528446	0.0447551	0.0484766	0.0627975	0.0550621	0.0552927	0.0484236	0.0488419	0.0604195	0.0541165	0.0502609
EGR1	<-	FOSL1		0.00820394	0.00758223	0.00788282	0.0076709	0.00988282	0.00932362	0.00662929	0.00706951	0.00662409	0.0127677	0.0066064
EGR1	<-	JUN		0.0277642	0.0261887	0.0269228	0.0262771	0.0268632	0.0275394	0.0271714	0.0319398	0.027094	0.0293994	0.0282458
EGR1	<-	JUNB		0.0370319	0.0286975	0.037163	0.0398792	0.0390148	0.0329516	0.044612	0.0421299	0.0372546	0.035576	0.0330407
EGR1	<-	MYC		0.104409	0.116021	0.0891509	0.0985207	0.09874	0.112552	0.0978052	0.102547	0.106101	0.111483	0.111174
EGR1	<-	TGFb+TNFa		0.00120019	0.00186449	0.000976147	0.00203267	0.00092515	0.00155945	0.000851322	0.000563226	0.000631141	0.00137433	0.00122401
EGR1	<-	IBMX+DEX+insulin		5.571e-05	4.8909e-05	4.87337e-05	4.47968e-05	5.19677e-05	0.000122766	3.93186e-05	4.47993e-05	4.07427e-05	6.43064e-05	5.07598e-05
EGR1	<-	VEGF		0.000261932	0.000232842	0.000227535	0.000136675	0.000267043	0.000240515	0.000257534	0.000524425	0.000183867	0.000333298	0.00021559
EGR1	<-	EGF		0.00308748	0.00305532	0.00254972	0.00378616	0.00249896	0.00343751	0.00321555	0.00292875	0.00334478	0.00290662	0.00315146
EGR1	<-	HRG		0.0107903	0.0145881	0.0119963	0.0119335	0.0116381	0.0109706	0.00985292	0.00907083	0.00835738	0.00725325	0.0122415
EGR1	<-	FGF2		8.97011e-05	8.09579e-05	8.03798e-05	7.04633e-05	0.000107077	9.83335e-05	7.85959e-05	9.4221e-05	6.84037e-05	0.000140851	7.77275e-05
EGR1	<-	IL1b		3.36654e-05	3.69327e-05	3.18144e-05	2.97334e-05	3.72269e-05	2.69296e-05	3.17337e-05	3.02933e-05	1.91713e-05	4.35554e-05	4.92635e-05
EGR1	<-	BGP		1.82742e-05	9.46896e-06	2.20572e-05	2.02245e-05	8.38917e-06	3.39782e-05	8.4754e-06	1.65099e-05	6.61217e-06	4.8438e-05	8.58854e-06
EGR2	<-	ATF3		0.0109878	0.0107046	0.0103664	0.0100837	0.00911835	0.0129471	0.0120445	0.0107038	0.0115865	0.0120427	0.0102805
EGR2	<-	EGR1		0.170331	0.151021	0.158504	0.180225	0.181727	0.172259	0.217672	0.15413	0.162844	0.169522	0.155408
EGR2	<-	EGR2		0	0	0	0	0	0	0	0	0	0	0
EGR2	<-	EGR3		0.0976016	0.0893809	0.0918643	0.0953229	0.10762	0.0874227	0.134649	0.0752967	0.102954	0.107347	0.0841584
EGR2	<-	ETS2		0.0225055	0.0170563	0.0212026	0.0237467	0.0269306	0.0264107	0.0203419	0.0224235	0.0203147	0.0236468	0.0229812
EGR2	<-	FOS		0.294154	0.311481	0.305927	0.30147	0.278517	0.286493	0.232131	0.325732	0.305676	0.261644	0.332471
EGR2	<-	FOSB		0.0841054	0.0798286	0.0816251	0.0930705	0.0748182	0.0879633	0.0832716	0.0878407	0.0702818	0.0960181	0.0863361
EGR2	<-	FOSL1		0.0233927	0.0285521	0.0260293	0.0225375	0.0168752	0.0220218	0.0137557	0.0316754	0.0223379	0.0228294	0.0273128
EGR2	<-	JUN		0.0270155	0.0248069	0.0298628	0.0258762	0.0286194	0.0255814	0.0232074	0.0261262	0.0280136	0.0296098	0.0284513
EGR2	<-	JUNB		0.0265936	0.0239933	0.0276095	0.0267458	0.0230532	0.027684	0.02924	0.0230573	0.02656	0.0322299	0.0257631
EGR2	<-	MYC		0.179154	0.184054	0.172675	0.176918	0.182256	0.187037	0.187127	0.193169	0.168781	0.181078	0.158445
EGR2	<-	TGFb+TNFa		0.00141549	0.00180154	0.000584735	0.00183549	0.00188101	0.000674801	0.0012349	0.00295344	0.000666896	0.00101826	0.00150384
EGR2	<-	IBMX+DEX+insulin		1.4724e-05	1.09621e-05	1.33152e-05	1.09216e-05	1.78193e-05	1.21196e-05	5.1522e-06	2.17169e-05	1.13909e-05	3.22917e-05	1.15503e-05
EGR2	<-	VEGF		0.000403965	0.000554591	0.000366521	0.000326023	0.000458412	0.000338454	0.000405467	0.000432354	0.000417113	0.000353204	0.000387514
EGR2	<-	EGF		0.00261711	0.00286074	0.00244292	0.00243152	0.00247934	0.00256773	0.0034246	0.00263525	0.00277662	0.00229278	0.00225963
EGR2	<-	HRG		0.0240678	0.0265513	0.0305615	0.0248085	0.0245638	0.0259188	0.0130271	0.0238745	0.026375	0.0247098	0.0202881
EGR2	<-	FGF2		7.56104e-06	3.72361e-06	4.20856e-06	3.40509e-06	3.34506e-06	4.26085e-06	3.44899e-05	5.5078e-06	8.28423e-06	3.2855e-06	5.09973e-06
EGR2	<-	IL1b		1.12332e-05	2.08586e-06	2.09599e-05	1.30695e-06	1.83489e-06	2.13391e-06	7.10727e-05	1.56924e-06	2.26365e-06	5.15469e-06	3.94993e-06
EGR2	<-	BGP		7.8757e-06	1.23755e-06	8.58682e-07	9.76231e-07	5.44588e-06	3.53172e-05	6.20731e-06	7.66283e-07	1.43003e-06	2.52025e-05	1.31522e-06
EGR3	<-	ATF3		0.0144989	0.0137366	0.0133233	0.0130971	0.0151466	0.0149611	0.0158386	0.0120079	0.0151873	0.0152242	0.0164657
EGR3	<-	EGR1		0.205123	0.188844	0.193056	0.189276	0.21183	0.188122	0.19512	0.195716	0.214007	0.247098	0.228162
EGR3	<-	EGR2		0.262428	0.24256	0.262924	0.236132	0.260906	0.267485	0.283822	0.247426	0.26645	0.272557	0.284015
EGR3	<-	EGR3		0	0	0	0	0	0	0	0	0	0	0
EGR3	<-	ETS2		0.0253439	0.027458	0.0218099	0.0266949	0.0253394	0.0251037	0.0239722	0.0231613	0.0259339	0.0283499	0.0256157
EGR3	<-	FOS		0.226842	0.255302	0.237573	0.265045	0.208038	0.235432	0.218281	0.25281	0.207893	0.188544	0.199498
EGR3	<-	FOSB		0.0484175	0.0564426	0.0399097	0.0548052	0.0468271	0.0462658	0.0421301	0.0517762	0.0555372	0.0432849	0.0471964
EGR3	<-	FOSL1		0.0100084	0.0115244	0.010729	0.0102884	0.00818633	0.0112336	0.009154	0.011737	0.00951163	0.00860873	0.0091108
EGR3	<-	JUN		0.0155844	0.0186844	0.0139537	0.0138983	0.0177688	0.0193578	0.0150405	0.0161449	0.0146698	0.0129349	0.0133912
EGR3	<-	JUNB		0.0506915	0.0503376	0.0546813	0.0519975	0.0478725	0.0455342	0.0523264	0.0538986	0.0494937	0.051849	0.0489239
EGR3	<-	MYC		0.0749223	0.0807189	0.080774	0.0802547	0.0845062	0.0794115	0.068058	0.0671913	0.0700304	0.0686181	0.0696596
EGR3	<-	TGFb+TNFa		0.00323858	0.00328549	0.00328867	0.00354763	0.00301128	0.00299168	0.00328828	0.0030919	0.0025119	0.00331695	0.00405208
EGR3	<-	IBMX+DEX+insulin		1.98532e-05	4.56708e-06	2.07667e-05	7.05208e-05	8.99139e-06	2.64645e-05	2.52783e-05	1.53954e-05	3.728e-06	7.93365e-06	1.48859e-05
EGR3	<-	VEGF		0.00048237	0.000396444	0.000593607	0.000508842	0.000505537	0.000555776	0.000390585	0.000327196	0.000426845	0.000627542	0.000491324
EGR3	<-	EGF		0.00682612	0.00568082	0.00643098	0.00686203	0.0066207	0.0074833	0.00721991	0.00706091	0.00651143	0.00691322	0.00747787
EGR3	<-	HRG		0.0379758	0.0425063	0.0361886	0.0383842	0.0433373	0.0355909	0.0375014	0.0324205	0.0398006	0.0327392	0.0412886
EGR3	<-	FGF2		1.57121e-05	3.50568e-06	5.90258e-06	1.00969e-05	1.85927e-05	1.55169e-05	1.80384e-06	7.55015e-05	8.46506e-06	8.91594e-06	8.81968e-06
EGR3	<-	IL1b		7.52847e-06	9.6876e-06	1.04435e-07	2.30686e-05	2.08206e-07	1.3435e-05	3.26556e-07	1.12769e-07	3.69679e-08	2.74861e-05	8.18383e-07
EGR3	<-	BGP		1.53476e-05	3.67138e-08	9.78804e-09	2.36965e-08	3.67685e-09	5.8202e-05	1.37932e-08	1.02676e-08	9.51544e-05	9.87374e-09	1.13099e-08
ETS2	<-	ATF3		0.0397359	0.0406747	0.0397202	0.0380625	0.0384558	0.0418817	0.0364744	0.0403805	0.0392171	0.0421378	0.040354
ETS2	<-	EGR1		0.104267	0.10707	0.109534	0.0991824	0.102217	0.104448	0.100935	0.108776	0.112603	0.091187	0.106715
ETS2	<-	EGR2		0.182823	0.166052	0.214992	0.189139	0.184713	0.186556	0.136129	0.184144	0.182615	0.18914	0.19475
ETS2	<-	EGR3		0.141142	0.144938	0.122021	0.148316	0.141592	0.142539	0.181033	0.135641	0.127791	0.145844	0.121706
ETS2	<-	ETS2		0	0	0	0	0	0	0	0	0	0	0
ETS2	<-	FOS		0.0286876	0.0263028	0.0286329	0.026596	0.0209678	0.0297042	0.0216162	0.030704	0.0411101	0.0324419	0.0287999
ETS2	<-	FOSB		0.0859042	0.0813122	0.0869929	0.0836192	0.0775385	0.0872837	0.0683299	0.0887665	0.107016	0.0946351	0.0835479
ETS2	<-	FOSL1		0.0571332	0.0571224	0.0546558	0.0610557	0.0600764	0.0591571	0.0653084	0.0566042	0.0481113	0.0530766	0.0561641
ETS2	<-	JUN		0.138079	0.143651	0.136705	0.135617	0.148356	0.13788	0.144374	0.133699	0.12456	0.140346	0.135598
ETS2	<-	JUNB		0.067325	0.067282	0.0616434	0.0656755	0.0696167	0.0676384	0.0875202	0.0693994	0.0630772	0.0600454	0.0613512
ETS2	<-	MYC		0.0616648	0.0611916	0.0570672	0.0596556	0.0533972	0.0664725	0.0479343	0.0559416	0.0764014	0.0664045	0.0721824
ETS2	<-	TGFb+TNFa		0.00148441	0.00194825	0.0016119	0.00138786	0.000892692	0.00160967	0.00172466	0.00131826	0.00128512	0.00132229	0.00174342
ETS2	<-	IBMX+DEX+insulin		0.0332236	0.0331262	0.0315049	0.0344771	0.0328486	0.0354517	0.0384251	0.0316446	0.0313445	0.0298023	0.0336113
ETS2	<-	VEGF		0.00151309	0.00135723	0.00175133	0.00157094	0.00162668	0.00141056	0.00159005	0.00192434	0.00135754	0.0014361	0.00110617
ETS2	<-	EGF		0.00538882	0.00632954	0.00490129	0.0054999	0.0055426	0.00571164	0.00718467	0.00534718	0.003895	0.00488667	0.00458976
ETS2	<-	HRG		0.0152112	0.0158371	0.0123524	0.0156212	0.0130745	0.0118441	0.0225069	0.0183796	0.0115747	0.0143527	0.0165689
ETS2	<-	FGF2		0.00246029	0.00250845	0.00234988	0.00236216	0.00290598	0.00246731	0.00230817	0.00247619	0.00229877	0.00248473	0.00244125
ETS2	<-	IL1b		0.00490018	0.00510581	0.00450221	0.00512476	0.00495387	0.00501215	0.00516867	0.0055462	0.00445276	0.00487028	0.0042651
ETS2	<-	BGP		0.00177838	0.0019926	0.0014025	0.00211573	0.00170574	0.00180281	0.0020855	0.0014304	0.00146966	0.00195947	0.00181938
FOS	<-	ATF3		0.0333823	0.033786	0.0392668	0.0317749	0.0312145	0.0358193	0.0303316	0.0309875	0.0327047	0.0397962	0.0281412
FOS	<-	EGR1		0.135188	0.136801	0.136598	0.129926	0.130326	0.137321	0.155008	0.140434	0.125838	0.117458	0.14217
FOS	<-	EGR2		0.185917	0.198617	0.163998	0.179573	0.171451	0.196807	0.187873	0.204281	0.18089	0.182473	0.193206
FOS	<-	EGR3		0.0887423	0.0875386	0.0868708	0.0925872	0.088161	0.0881218	0.0945398	0.0916281	0.0816031	0.0893796	0.086993
FOS	<-	ETS2		0.0543209	0.0532285	0.0575126	0.0481627	0.0613746	0.0514419	0.0511276	0.0453922	0.0591182	0.0609169	0.0549338
FOS	<-	FOS		0	0	0	0	0	0	0	0	0	0	0
FOS	<-	FOSB		0.0562279	0.0515151	0.0523712	0.0564442	0.0536677	0.0611684	0.0569998	0.0565075	0.0557319	0.0601354	0.0577379
FOS	<-	FOSL1		0.136481	0.130549	0.15176	0.139804	0.152071	0.138853	0.122734	0.113798	0.138781	0.146116	0.130349
FOS	<-	JUN		0.0390551	0.0373498	0.0376122	0.0364868	0.0330217	0.0402649	0.0370875	0.0426884	0.0389846	0.0437049	0.0433499
FOS	<-	JUNB		0.0421345	0.0447735	0.0457231	0.0400092	0.0396724	0.0432128	0.0376691	0.0399537	0.0452796	0.0453423	0.039709
FOS	<-	MYC		0.128613	0.126559	0.127122	0.130457	0.130071	0.113942	0.130801	0.142555	0.127703	0.127979	0.128942
FOS	<-	TGFb+TNFa		0.00139814	0.00230366	0.00105357	0.00130532	0.00180736	0.00101522	0.0014443	0.000872865	0.00181299	0.00130789	0.00105828
FOS	<-	IBMX+DEX+insulin		0.000260961	0.000276346	0.000243882	0.000249368	0.000242774	0.000310358	0.000306176	0.000266738	0.000220011	0.000241497	0.00025246
FOS	<-	VEGF		0.000767865	0.000754139	0.000679429	0.000548635	0.00077302	0.000659961	0.000676304	0.0010768	0.000891908	0.00110227	0.000516185
FOS	<-	EGF		0.0110862	0.0106767	0.0118865	0.010506	0.010658	0.0103124	0.0105269	0.011025	0.0112916	0.0113176	0.0126616
FOS	<-	HRG		0.0287918	0.0264805	0.0278635	0.0261809	0.03479	0.0304319	0.0289054	0.0231795	0.0347643	0.0295646	0.0257575
FOS	<-	FGF2		9.84568e-06	1.46261e-05	1.11337e-05	1.14913e-05	8.67696e-06	8.27826e-06	5.81355e-06	1.01759e-05	1.20909e-05	8.8417e-06	7.32845e-06
FOS	<-	IL1b		6.97502e-06	2.25058e-06	1.05604e-05	4.74455e-06	2.16838e-05	3.46976e-06	5.02616e-06	6.99128e-06	4.18399e-06	8.18459e-06	2.65507e-06
FOS	<-	BGP		2.96577e-05	1.96716e-05	2.7373e-05	2.04437e-05	3.95744e-05	1.50294e-05	1.07638e-05	6.23725e-05	4.3242e-05	3.09209e-05	2.71856e-05
FOSB	<-	ATF3		0.0787614	0.07244	0.0764583	0.0818458	0.0794131	0.0809342	0.0795316	0.0783295	0.0786741	0.0724191	0.0875685
FOSB	<-	EGR1		0.0564008	0.0518174	0.0652162	0.0588482	0.0535947	0.0537136	0.0557717	0.067849	0.0528709	0.0577198	0.0466063
FOSB	<-	EGR2		0.159054	0.165122	0.168725	0.171066	0.14351	0.143523	0.165805	0.150784	0.15144	0.156659	0.173911
FOSB	<-	EGR3		0.0315102	0.0317134	0.033024	0.0316799	0.0281786	0.0316584	0.0306557	0.0312158	0.0317503	0.0350564	0.0301698
FOSB	<-	ETS2		0.0171005	0.0140299	0.0155762	0.0151356	0.0159886	0.0236295	0.0162507	0.0169161	0.0218864	0.0127104	0.0188817
FOSB	<-	FOS		0.0765319	0.0783919	0.0687852	0.0699835	0.0882523	0.084554	0.0739006	0.0748385	0.0787568	0.0747411	0.0731151
FOSB	<-	FOSB		0	0	0	0	0	0	0	0	0	0	0
FOSB	<-	FOSL1		0.0561019	0.0520214	0.0589283	0.056251	0.0501808	0.0601114	0.0593166	0.0576285	0.051563	0.0629305	0.0520878
FOSB	<-	JUN		0.125342	0.12453	0.122246	0.127468	0.130198	0.131204	0.124977	0.122666	0.127073	0.123981	0.11908
FOSB	<-	JUNB		0.220989	0.248052	0.233412	0.228472	0.218109	0.172314	0.240499	0.228332	0.200806	0.232088	0.207808
FOSB	<-	MYC		0.12491	0.110826	0.113544	0.105788	0.131935	0.145953	0.114265	0.119197	0.142401	0.121797	0.143398
FOSB	<-	TGFb+TNFa		0.00602203	0.00504285	0.00423141	0.00682368	0.00591454	0.00665642	0.00547239	0.00685867	0.00729946	0.006974	0.00494694
FOSB	<-	IBMX+DEX+insulin		4.29391e-05	3.06336e-05	6.8332e-05	2.80816e-05	2.61037e-05	2.54133e-05	0.000122785	2.48309e-05	2.92253e-05	3.48359e-05	3.915e-05
FOSB	<-	VEGF		0.0120218	0.0114749	0.0129389	0.00998448	0.0151626	0.0144245	0.00871202	0.0106903	0.0141666	0.0105731	0.0120904
FOSB	<-	EGF		0.0041112	0.00316168	0.00314631	0.00334272	0.00450805	0.00458032	0.0041951	0.00483846	0.00405804	0.0044528	0.00482852
FOSB	<-	HRG		0.004912	0.00417591	0.00341817	0.00424928	0.00652991	0.00706403	0.00518704	0.00410149	0.00500428	0.00423301	0.00515685
FOSB	<-	FGF2		1.8936e-05	1.9201e-05	2.51359e-05	2.25777e-05	1.46689e-05	1.46945e-05	2.22031e-05	2.31606e-05	1.43745e-05	1.58644e-05	1.74791e-05
FOSB	<-	IL1b		2.10074e-05	1.80695e-05	2.45917e-05	1.93293e-05	1.59142e-05	1.35568e-05	3.69661e-05	3.19077e-05	1.92978e-05	1.00973e-05	2.03441e-05
FOSB	<-	BGP		4.33187e-05	3.30818e-05	0.000147746	3.26967e-05	3.58693e-05	3.07122e-05	3.03855e-05	2.94943e-05	3.55881e-05	2.83306e-05	2.92832e-05
FOSL1	<-	ATF3		0.257381	0.24881	0.271558	0.249052	0.266763	0.26242	0.27164	0.247128	0.2426	0.267939	0.245903
FOSL1	<-	EGR1		0.0225335	0.0311327	0.0220033	0.0170666	0.0181092	0.0257423	0.0339998	0.0201365	0.0162523	0.0197258	0.0211666
FOSL1	<-	EGR2		0.0345693	0.0295639	0.0293075	0.0383233	0.038094	0.028155	0.0366186	0.0392654	0.0334748	0.033756	0.0391341
FOSL1	<-	EGR3		0.0334688	0.0374955	0.0278862	0.0312406	0.0309574	0.0356769	0.034487	0.0339814	0.030284	0.0345465	0.0381324
FOSL1	<-	ETS2		0.12642	0.104532	0.13109	0.133244	0.136351	0.11323	0.111246	0.140756	0.136851	0.132083	0.124818
FOSL1	<-	FOS		0.0272284	0.0299917	0.0237172	0.0283297	0.0279171	0.0264424	0.0282605	0.0285422	0.0278209	0.0267191	0.024543
FOSL1	<-	FOSB		0.164358	0.165535	0.160843	0.166277	0.160227	0.159471	0.164651	0.163336	0.161788	0.171448	0.170008
FOSL1	<-	FOSL1		0	0	0	0	0	0	0	0	0	0	0
FOSL1	<-	JUN		0.126333	0.142356	0.117759	0.129242	0.119293	0.133918	0.133206	0.121206	0.121821	0.123128	0.121399
FOSL1	<-	JUNB		0.09545	0.0781399	0.0942511	0.0996285	0.102321	0.084009	0.0711243	0.101681	0.111771	0.104324	0.10725
FOSL1	<-	MYC		0.0319566	0.0433855	0.0317749	0.028263	0.0282269	0.0382605	0.0342642	0.0257259	0.0284282	0.0311422	0.0300945
FOSL1	<-	TGFb+TNFa		0.0315261	0.0346648	0.0299791	0.032104	0.0323945	0.0349708	0.0301039	0.0335192	0.0282736	0.0290537	0.0301975
FOSL1	<-	IBMX+DEX+insulin		0.0011856	0.00213513	0.000882222	0.000953378	0.00106884	0.00160031	0.00126609	0.000896581	0.000990719	0.000996662	0.00106603
FOSL1	<-	VEGF		0.0044904	0.00557019	0.00398845	0.00369743	0.00419425	0.00452394	0.00517173	0.0044781	0.00448644	0.0042185	0.00457492
FOSL1	<-	EGF		0.0045171	0.0030881	0.0055781	0.00434895	0.00525971	0.0027667	0.00371302	0.00599626	0.00495532	0.00515329	0.00431154
FOSL1	<-	HRG		0.00269618	0.00355534	0.00161083	0.00330415	0.001897	0.00242516	0.00467188	0.0029658	0.00233683	0.00158319	0.00261163
FOSL1	<-	FGF2		0.00134814	0.00131533	0.00146544	0.00138063	0.00115111	0.00117248	0.00134818	0.00142092	0.00160789	0.00134267	0.00127677
FOSL1	<-	IL1b		0.00245318	0.00215124	0.00232856	0.00247078	0.0026007	0.00270906	0.00232645	0.00270541	0.0019561	0.00209141	0.00319209
FOSL1	<-	BGP		0.00101553	0.000788281	0.00103227	0.00137517	0.00135696	0.000418688	0.000665132	0.00108643	0.00124875	0.00108645	0.00109716
JUN	<-	ATF3		0.120082	0.126217	0.115506	0.119442	0.124239	0.119167	0.12348	0.117543	0.113218	0.123521	0.118485
JUN	<-	EGR1		0.0524723	0.0540942	0.04943	0.0588624	0.0526797	0.0517034	0.0514147	0.0545311	0.0505117	0.0529292	0.0485664
JUN	<-	EGR2		0.051843	0.0522444	0.0530368	0.0513095	0.0552761	0.0528819	0.0499239	0.0508683	0.0517116	0.0509877	0.0501898
JUN	<-	EGR3		0.0332799	0.0327588	0.0323136	0.0339754	0.0302334	0.0345446	0.0330473	0.0343984	0.033234	0.0339735	0.03432
JUN	<-	ETS2		0.0499392	0.0481005	0.05301	0.0488052	0.0538003	0.0475448	0.0497402	0.0505718	0.0498586	0.0471512	0.0508088
JUN	<-	FOS		0.103236	0.10262	0.110762	0.101137	0.0942422	0.104487	0.108101	0.0989855	0.106884	0.10385	0.101289
JUN	<-	FOSB		0.179486	0.168089	0.184913	0.178157	0.174431	0.178404	0.177706	0.181965	0.19025	0.175406	0.185539
JUN	<-	FOSL1		0.0411149	0.0420153	0.036859	0.046096	0.0412776	0.0416548	0.03748	0.0396335	0.0413683	0.0427349	0.0420294
JUN	<-	JUN		0	0	0	0	0	0	0	0	0	0	0
JUN	<-	JUNB		0.0624949	0.0625145	0.0608365	0.0636926	0.0648338	0.0572452	0.0646867	0.065524	0.0638568	0.0595973	0.0621613
JUN	<-	MYC		0.0868676	0.0919887	0.0833532	0.0846325	0.0849902	0.0869782	0.0910572	0.0871134	0.0808695	0.0900049	0.0876886
JUN	<-	TGFb+TNFa		0.00374276	0.00371291	0.00392629	0.0041694	0.00339267	0.00348789	0.00454368	0.00332282	0.00309218	0.00413039	0.00364934
JUN	<-	IBMX+DEX+insulin		0.0020685	0.00193664	0.00181185	0.00223808	0.00230041	0.00191055	0.00191548	0.00206894	0.00202865	0.0022102	0.00226421
JUN	<-	VEGF		0.170947	0.170624	0.170759	0.169725	0.172507	0.175121	0.163187	0.168132	0.170419	0.17943	0.169565
JUN	<-	EGF		0.00326029	0.00347829	0.00443921	0.00280751	0.00347254	0.00331767	0.00283899	0.00331737	0.00285797	0.00236556	0.00370782
JUN	<-	HRG		0.00335833	0.00335392	0.00349693	0.00363038	0.00277632	0.00327115	0.00400992	0.00391822	0.00292203	0.00319954	0.00300493
JUN	<-	FGF2		0.000242325	0.000310236	0.000319118	0.000191163	0.000255747	0.000214773	0.000209314	0.00022886	0.000212052	0.00022344	0.000258543
JUN	<-	IL1b		0.000939369	0.00119193	0.00103273	0.00106095	0.000915602	0.000801654	0.000754606	0.000876168	0.000772325	0.00100112	0.000986594
JUN	<-	BGP		0.0114481	0.01123	0.0118344	0.0111814	0.0119555	0.0118403	0.0110952	0.0115005	0.0113247	0.0114053	0.0111136
JUNB	<-	ATF3		0.0512073	0.0509597	0.05986	0.050861	0.0512702	0.0514608	0.0469919	0.0501115	0.0546924	0.0488574	0.0470086
JUNB	<-	EGR1		0.100178	0.0963036	0.0990824	0.105934	0.101452	0.103399	0.103924	0.0931179	0.106108	0.0992268	0.0932347
JUNB	<-	EGR2		0.210809	0.215497	0.196376	0.219028	0.21639	0.205961	0.216967	0.203545	0.202375	0.214315	0.217638
JUNB	<-	EGR3		0.0822189	0.0848064	0.0736996	0.0841338	0.0822078	0.0839037	0.0739415	0.0834247	0.0852053	0.0868698	0.0839967
JUNB	<-	ETS2		0.0135713	0.0148846	0.016667	0.0130757	0.0124038	0.0133955	0.0135369	0.0129633	0.0131293	0.0127484	0.0129087
JUNB	<-	FOS		0.108171	0.110529	0.122232	0.0992489	0.111184	0.106543	0.106394	0.113088	0.105639	0.0997152	0.107135
JUNB	<-	FOSB		0.27367	0.273942	0.261609	0.262994	0.277306	0.272886	0.274145	0.280353	0.283743	0.278348	0.271372
JUNB	<-	FOSL1		0.0388324	0.0338639	0.0386659	0.0359756	0.038371	0.0353528	0.0438559	0.0430955	0.0371532	0.0429951	0.0389947
JUNB	<-	JUN		0.0504898	0.0452352	0.053335	0.0544647	0.0428182	0.0564413	0.0502004	0.0516268	0.0441921	0.0505432	0.0560411
JUNB	<-	JUNB		0	0	0	0	0	0	0	0	0	0	0
JUNB	<-	MYC		0.0305167	0.0320236	0.0357797	0.0272462	0.0278333	0.0321197	0.0306594	0.0273185	0.0326943	0.0286176	0.0308749
JUNB	<-	TGFb+TNFa		0.0073673	0.00898104	0.00748802	0.00737092	0.00637931	0.00752753	0.00722614	0.00768545	0.00560642	0.00700236	0.00840582
JUNB	<-	IBMX+DEX+insulin		0.000878038	0.000841263	0.000462071	0.000845099	0.000949213	0.00150366	0.000873826	0.000592593	0.00087688	0.000826664	0.00100912
JUNB	<-	VEGF		0.0047063	0.00438159	0.00477982	0.00617392	0.00461395	0.00392209	0.00595747	0.00520856	0.00373881	0.00377643	0.0045104
JUNB	<-	EGF		0.00211102	0.00239922	0.00162347	0.0025291	0.00222789	0.00242888	0.00213267	0.00131065	0.00144071	0.00254604	0.00247156
JUNB	<-	HRG		0.00851958	0.00756605	0.00884794	0.00947544	0.0079808	0.00778988	0.00733874	0.00790138	0.00766413	0.0101712	0.0104603
JUNB	<-	FGF2		0.000221882	0.000222157	0.000184137	0.000185966	0.000256674	0.000271166	0.000194046	0.00021198	0.000192928	0.000210322	0.000289443
JUNB	<-	IL1b		0.000110449	0.000204135	8.8228e-05	0.000115458	9.35773e-05	9.53779e-05	0.000108221	9.72888e-05	7.83869e-05	0.000104176	0.000119637
JUNB	<-	BGP		0.000137848	0.000162161	0.000144854	0.000126996	0.000105019	9.89009e-06	0.000225108	8.27403e-06	0.000241344	0.000284106	7.07249e-05
MYC	<-	ATF3		0.0380414	0.0399497	0.0371449	0.0364645	0.0369508	0.0361688	0.0426433	0.0355852	0.0375081	0.039507	0.0384916
MYC	<-	EGR1		0.097071	0.0962809	0.0977714	0.107696	0.103807	0.100025	0.0871466	0.098734	0.0929093	0.096966	0.089373
MYC	<-	EGR2		0.12908	0.126615	0.131694	0.122326	0.127887	0.136005	0.125831	0.132423	0.130023	0.125945	0.132048
MYC	<-	EGR3		0.0609226	0.0566432	0.0649708	0.0638746	0.0598289	0.0645047	0.0589399	0.0653745	0.054306	0.0619187	0.0588647
MYC	<-	ETS2		0.0878446	0.0910132	0.0876176	0.0885545	0.0865053	0.088974	0.0903496	0.0812072	0.0887246	0.084784	0.0907164
MYC	<-	FOS		0.244321	0.243241	0.24441	0.253557	0.240577	0.229987	0.244111	0.252358	0.247305	0.24253	0.245136
MYC	<-	FOSB		0.0532757	0.0561667	0.0537204	0.0480567	0.0532215	0.0542934	0.0529495	0.0491676	0.0522651	0.0549993	0.0579163
MYC	<-	FOSL1		0.0487444	0.0539631	0.0429997	0.0421373	0.0485782	0.0446571	0.0573745	0.0449941	0.0513168	0.0510352	0.0503881
MYC	<-	JUN		0.088149	0.086903	0.0913803	0.0903499	0.086877	0.0856295	0.0863355	0.0924951	0.0856648	0.0879818	0.0878731
MYC	<-	JUNB		0.0465084	0.045518	0.043293	0.0458607	0.0513071	0.0519087	0.0470893	0.0473746	0.0429847	0.0460347	0.0437135
MYC	<-	MYC		0	0	0	0	0	0	0	0	0	0	0
MYC	<-	TGFb+TNFa		0.0107708	0.0117283	0.0100315	0.0091583	0.0110327	0.0103591	0.0132954	0.00908476	0.0123573	0.010372	0.0102892
MYC	<-	IBMX+DEX+insulin		0.0043732	0.005385	0.00444405	0.00392741	0.00451384	0.0037413	0.00416597	0.00417081	0.00475422	0.00421257	0.00441682
MYC	<-	VEGF		0.024709	0.0248932	0.0242707	0.0223906	0.0236849	0.0225065	0.0255234	0.0226485	0.0283612	0.0262388	0.0265723
MYC	<-	EGF		0.00835142	0.00725778	0.00888815	0.00960613	0.00819594	0.00918895	0.00809519	0.00790139	0.00880626	0.00753824	0.00803615
MYC	<-	HRG		0.0194623	0.0221153	0.016871	0.0173019	0.017268	0.018953	0.0231809	0.0173881	0.0210339	0.0223586	0.0181521
MYC	<-	FGF2		0.00313564	0.00234841	0.0039139	0.00296017	0.00278404	0.00407171	0.00284971	0.004005	0.00334474	0.00240122	0.00267746
MYC	<-	IL1b		0.00303195	0.00286064	0.0036014	0.00365952	0.00294444	0.00346787	0.00246055	0.00449482	0.00220623	0.00247041	0.00215361
MYC	<-	BGP		0.00486314	0.00444875	0.00502558	0.00540139	0.00445734	0.00485608	0.00365039	0.00497066	0.00563315	0.00481144	0.00537663

## Sheet: CombinedMethod + DecayData
				Confidence values
				AVG	exp1	exp2	exp3	exp4	exp5	exp6	exp7	exp8	exp9	exp10
ATF3	<-	ATF3		0	0	0	0	0	0	0	0	0	0	0
ATF3	<-	EGR1		0.0976647	0.0977692	0.10773	0.0901768	0.0840089	0.108359	0.101942	0.0859792	0.0919133	0.103374	0.105395
ATF3	<-	EGR2		0.114358	0.11396	0.11728	0.109107	0.106578	0.122869	0.116062	0.101652	0.120632	0.114666	0.120775
ATF3	<-	EGR3		0.139306	0.144224	0.144221	0.143955	0.136627	0.139985	0.14044	0.137462	0.134269	0.133782	0.138092
ATF3	<-	ETS2		0.120884	0.123878	0.125959	0.124598	0.122191	0.121164	0.124134	0.115225	0.111169	0.116516	0.124008
ATF3	<-	FOS		0.13145	0.130431	0.133884	0.132105	0.12979	0.128556	0.132287	0.128721	0.132809	0.134265	0.131656
ATF3	<-	FOSB		0.176798	0.178946	0.17308	0.183073	0.175836	0.183815	0.177046	0.166772	0.176329	0.177256	0.175831
ATF3	<-	FOSL1		0.188932	0.19152	0.198431	0.184227	0.185714	0.196752	0.186823	0.175161	0.189273	0.191203	0.190215
ATF3	<-	JUN		0.219831	0.229306	0.221794	0.213589	0.217345	0.224822	0.214193	0.213504	0.217461	0.221221	0.225077
ATF3	<-	JUNB		0.12231	0.12358	0.126031	0.123357	0.125482	0.126052	0.111549	0.12519	0.12078	0.121822	0.119253
ATF3	<-	MYC		0.113525	0.112507	0.108546	0.111718	0.114555	0.111739	0.108297	0.119441	0.121661	0.11314	0.113646
ATF3	<-	TGFb+TNFa		0.37487	0.368973	0.369366	0.371194	0.379981	0.378456	0.381072	0.375911	0.376117	0.37404	0.37359
ATF3	<-	IBMX+DEX+insulin		0.0936667	0.0950626	0.0987248	0.0915072	0.0984903	0.0905063	0.0964637	0.0944646	0.0938193	0.0910282	0.0866
ATF3	<-	VEGF		0.160838	0.158421	0.157374	0.161579	0.159541	0.161066	0.16529	0.162023	0.164407	0.156735	0.161945
ATF3	<-	EGF		0.0420416	0.045281	0.050695	0.0428565	0.0500076	0.047993	0.0431267	0.0502931	0.0487379	0.0414255	0
ATF3	<-	HRG		0.080452	0.0754554	0.0789939	0.0887895	0.0788587	0.0717825	0.0843689	0.0851085	0.0823357	0.0851161	0.0737111
ATF3	<-	FGF2		0.0119224	0	0	0	0	0.0394181	0	0	0.0393793	0.0404271	0
ATF3	<-	IL1b		0	0	0	0	0	0	0	0	0	0	0
ATF3	<-	BGP		0.0826593	0.0822153	0.0861335	0.0809094	0.0810134	0.0807585	0.0872107	0.0820633	0.0792552	0.0790411	0.0879921
EGR1	<-	ATF3		0.0787956	0.0764754	0.0723588	0.0884357	0.0870924	0.0711746	0.0738231	0.0884528	0.0672752	0.0796275	0.0832403
EGR1	<-	EGR1		0	0	0	0	0	0	0	0	0	0	0
EGR1	<-	EGR2		0.297523	0.276449	0.285652	0.324766	0.307113	0.28186	0.291311	0.308423	0.290835	0.285876	0.322944
EGR1	<-	EGR3		0.203201	0.18119	0.213683	0.22202	0.218113	0.1952	0.173999	0.220304	0.18563	0.206909	0.214961
EGR1	<-	ETS2		0.0807289	0.0739644	0.0740478	0.0939092	0.0833013	0.0817665	0.0757648	0.0849985	0.068866	0.0920334	0.0786375
EGR1	<-	FOS		0.398871	0.428819	0.386753	0.375479	0.37322	0.400524	0.421052	0.398687	0.420524	0.40778	0.375875
EGR1	<-	FOSB		0.130895	0.124828	0.13075	0.137629	0.125229	0.131511	0.126876	0.130332	0.127804	0.132892	0.141096
EGR1	<-	FOSL1		0.0630691	0.0687359	0.070952	0.0547055	0.0519379	0.0651667	0.0694836	0.0585709	0.0738484	0.0649678	0.0523221
EGR1	<-	JUN		0.121667	0.123349	0.120804	0.1223	0.123315	0.121897	0.122685	0.120925	0.121212	0.118755	0.121428
EGR1	<-	JUNB		0.116868	0.114419	0.115487	0.121748	0.122703	0.111524	0.105733	0.123881	0.107483	0.119691	0.126008
EGR1	<-	MYC		0.180567	0.178528	0.190426	0.183455	0.178125	0.188059	0.174249	0.182398	0.172553	0.179373	0.178502
EGR1	<-	TGFb+TNFa		0.0591086	0.0544599	0.0605576	0.0579939	0.054795	0.0605759	0.0640708	0.0526822	0.0597512	0.0690824	0.057117
EGR1	<-	IBMX+DEX+insulin		0.0420184	0.0452544	0.040265	0.0472228	0.0492068	0.0472552	0.0442879	0	0.0442586	0.0522288	0.0502045
EGR1	<-	VEGF		0.0567242	0.076834	0.0661547	0.0566843	0.0467219	0.0684791	0.0764456	0.0510884	0.0715505	0.0532839	0
EGR1	<-	EGF		0.107163	0.110337	0.109284	0.105437	0.106065	0.108709	0.110101	0.106097	0.107778	0.106958	0.100863
EGR1	<-	HRG		0.177873	0.187385	0.183231	0.161146	0.177534	0.198174	0.189643	0.157029	0.188472	0.179462	0.156655
EGR1	<-	FGF2		0.0556596	0.0677337	0.0506204	0.0493107	0.0504044	0.0607638	0.0617986	0.0483804	0.0596879	0.0565185	0.0513777
EGR1	<-	IL1b		0.0248999	0.0432105	0.042184	0	0.0391186	0	0.0432116	0.0391135	0	0.0421607	0
EGR1	<-	BGP		0	0	0	0	0	0	0	0	0	0	0
EGR2	<-	ATF3		0.0554092	0.049558	0.0582276	0.0507832	0.061567	0.0528231	0.0507818	0.0612903	0.0578006	0.0473057	0.0639548
EGR2	<-	EGR1		0.197208	0.181364	0.19261	0.203303	0.201352	0.192279	0.222359	0.198354	0.204584	0.19336	0.182517
EGR2	<-	EGR2		0	0	0	0	0	0	0	0	0	0	0
EGR2	<-	EGR3		0.148035	0.147914	0.132483	0.136397	0.147057	0.157575	0.169091	0.147724	0.141389	0.155487	0.145236
EGR2	<-	ETS2		0.0761175	0.064614	0.0734684	0.0767246	0.0805449	0.0771813	0.0796854	0.0831083	0.0775031	0.072986	0.0753588
EGR2	<-	FOS		0.309845	0.303165	0.307935	0.32218	0.311038	0.291639	0.291063	0.315819	0.304697	0.32877	0.322139
EGR2	<-	FOSB		0.147854	0.150638	0.147453	0.142482	0.150771	0.140061	0.146619	0.148201	0.158617	0.150517	0.143181
EGR2	<-	FOSL1		0.0860088	0.0927911	0.0942689	0.0897999	0.0817309	0.0795581	0.0771944	0.0789348	0.0855229	0.0827375	0.0975499
EGR2	<-	JUN		0.110646	0.106885	0.104365	0.112368	0.111566	0.116782	0.115658	0.112982	0.103219	0.115838	0.106796
EGR2	<-	JUNB		0.105809	0.102005	0.107021	0.10809	0.110365	0.110222	0.11026	0.105039	0.105105	0.104081	0.0959023
EGR2	<-	MYC		0.211459	0.208479	0.206925	0.212892	0.215011	0.227349	0.208201	0.198146	0.221706	0.206301	0.209584
EGR2	<-	TGFb+TNFa		0.0486009	0.0492046	0.047613	0.0493491	0.0418748	0.0489388	0.0497516	0.0536345	0.0477723	0.0480317	0.0498381
EGR2	<-	IBMX+DEX+insulin		0.0197802	0.040177	0.03917	0.0391457	0	0	0.0401099	0	0	0	0.039199
EGR2	<-	VEGF		0.0335929	0.052777	0.0445496	0	0	0.0494792	0.0453103	0.0395558	0	0.0445532	0.059704
EGR2	<-	EGF		0.109601	0.111423	0.112052	0.111104	0.108188	0.107549	0.107557	0.111276	0.108086	0.10823	0.110544
EGR2	<-	HRG		0.372464	0.396288	0.390568	0.363483	0.358653	0.370196	0.350645	0.376358	0.373519	0.370222	0.374707
EGR2	<-	FGF2		0	0	0	0	0	0	0	0	0	0	0
EGR2	<-	IL1b		0	0	0	0	0	0	0	0	0	0	0
EGR2	<-	BGP		0	0	0	0	0	0	0	0	0	0	0
EGR3	<-	ATF3		0.0968262	0.0995837	0.0951278	0.0943126	0.089991	0.0978279	0.0990372	0.0958472	0.0914175	0.10594	0.0991773
EGR3	<-	EGR1		0.276871	0.268838	0.271766	0.261597	0.255101	0.275062	0.272153	0.286894	0.28435	0.310011	0.282939
EGR3	<-	EGR2		0.323536	0.325035	0.30448	0.309041	0.310225	0.343588	0.342822	0.297956	0.318355	0.34232	0.34154
EGR3	<-	EGR3		0	0	0	0	0	0	0	0	0	0	0
EGR3	<-	ETS2		0.0963545	0.0976621	0.0958219	0.096064	0.0934261	0.100968	0.0882381	0.0932488	0.0970285	0.104305	0.0967828
EGR3	<-	FOS		0.315252	0.318572	0.337309	0.340803	0.346203	0.296831	0.295932	0.336306	0.316566	0.263302	0.300701
EGR3	<-	FOSB		0.138154	0.144138	0.137637	0.133607	0.134041	0.142704	0.138107	0.143725	0.13328	0.135831	0.138471
EGR3	<-	FOSL1		0.0903648	0.0936554	0.0924715	0.0950001	0.0951721	0.0937182	0.0821891	0.0910281	0.0922745	0.0813265	0.0868122
EGR3	<-	JUN		0.110975	0.108796	0.115138	0.116125	0.114006	0.108343	0.110806	0.108615	0.112131	0.110219	0.10557
EGR3	<-	JUNB		0.139522	0.139201	0.135926	0.140007	0.135406	0.145943	0.143816	0.137702	0.136843	0.138965	0.141411
EGR3	<-	MYC		0.154456	0.151322	0.158482	0.156705	0.151862	0.155102	0.158665	0.154311	0.157424	0.157563	0.143124
EGR3	<-	TGFb+TNFa		0.0725706	0.0664993	0.0740914	0.0678943	0.0782971	0.0655319	0.0720848	0.0776616	0.0721767	0.0830617	0.0684077
EGR3	<-	IBMX+DEX+insulin		0.00410504	0	0	0	0	0	0.0410504	0	0	0	0
EGR3	<-	VEGF		0.0410698	0.0518845	0.0460057	0.0509258	0.0410021	0.043918	0	0.0468308	0.0428884	0.0413133	0.0459298
EGR3	<-	EGF		0.108199	0.107049	0.109602	0.108178	0.109711	0.108904	0.108828	0.10681	0.107861	0.107131	0.107915
EGR3	<-	HRG		0.173523	0.17782	0.169881	0.180891	0.177918	0.16638	0.17092	0.169314	0.178632	0.174372	0.169104
EGR3	<-	FGF2		0	0	0	0	0	0	0	0	0	0	0
EGR3	<-	IL1b		0	0	0	0	0	0	0	0	0	0	0
EGR3	<-	BGP		0	0	0	0	0	0	0	0	0	0	0
ETS2	<-	ATF3		0.136107	0.134936	0.138675	0.133606	0.136254	0.136357	0.13594	0.135272	0.136119	0.135223	0.138686
ETS2	<-	EGR1		0.176769	0.172518	0.168086	0.18711	0.182	0.170854	0.184708	0.184658	0.163666	0.181324	0.172766
ETS2	<-	EGR2		0.250908	0.243445	0.249499	0.250522	0.24648	0.262023	0.252505	0.252196	0.250724	0.250862	0.250827
ETS2	<-	EGR3		0.189411	0.206097	0.165829	0.20383	0.21057	0.192272	0.20337	0.195761	0.153934	0.201706	0.160739
ETS2	<-	ETS2		0	0	0	0	0	0	0	0	0	0	0
ETS2	<-	FOS		0.120026	0.11518	0.130327	0.111112	0.114194	0.112591	0.112973	0.111004	0.143642	0.115979	0.133256
ETS2	<-	FOSB		0.171788	0.162584	0.189873	0.164078	0.163455	0.166802	0.171813	0.159361	0.191332	0.175078	0.1735
ETS2	<-	FOSL1		0.147017	0.147283	0.142275	0.154254	0.149781	0.148099	0.14691	0.152936	0.141729	0.147645	0.139255
ETS2	<-	JUN		0.209111	0.215521	0.195641	0.212197	0.219356	0.220458	0.209362	0.211902	0.19241	0.217196	0.197065
ETS2	<-	JUNB		0.14584	0.149768	0.13441	0.147403	0.148805	0.152475	0.14333	0.16005	0.131184	0.152302	0.138671
ETS2	<-	MYC		0.151999	0.152262	0.152905	0.150761	0.146623	0.152165	0.153627	0.141822	0.158699	0.149186	0.161939
ETS2	<-	TGFb+TNFa		0.0472727	0.0483433	0.0657549	0	0.0452972	0.0410965	0.0494634	0.0444125	0.0726475	0.0465384	0.0591734
ETS2	<-	IBMX+DEX+insulin		0.127489	0.128704	0.121911	0.132427	0.130378	0.127878	0.132167	0.131949	0.118683	0.129027	0.121761
ETS2	<-	VEGF		0.0853904	0.0769988	0.0954559	0.0765161	0.0791874	0.0820181	0.0790146	0.0757428	0.104952	0.0816612	0.102357
ETS2	<-	EGF		0.0828268	0.0949655	0.056088	0.0926347	0.0969058	0.0942423	0.0949217	0.100161	0.0488812	0.0914297	0.0580379
ETS2	<-	HRG		0.21565	0.202809	0.249654	0.191375	0.182726	0.200226	0.201646	0.200388	0.273295	0.204798	0.249585
ETS2	<-	FGF2		0.0596533	0.0650764	0.0498033	0.0623686	0.0610405	0.0582637	0.0650716	0.0713074	0.0417171	0.0630047	0.0588801
ETS2	<-	IL1b		0.0833625	0.0891595	0.0808449	0.0774762	0.0889065	0.0825445	0.0872521	0.0844499	0.0785976	0.0843168	0.0800769
ETS2	<-	BGP		0.0654244	0.0754593	0.0471023	0.0723246	0.0736862	0.0676192	0.0673101	0.0736889	0.0510038	0.0717409	0.0543088
FOS	<-	ATF3		0.0403105	0	0.0551064	0.0558798	0	0.0527872	0.0583557	0.0664814	0	0.058932	0.0555624
FOS	<-	EGR1		0.175028	0.148261	0.17419	0.158701	0.182791	0.178648	0.180588	0.204567	0.167535	0.166739	0.188264
FOS	<-	EGR2		0.205536	0.171825	0.207999	0.19641	0.217731	0.217938	0.207569	0.23219	0.187768	0.204977	0.210958
FOS	<-	EGR3		0.146304	0.136915	0.143332	0.1466	0.145508	0.149986	0.138676	0.15435	0.140642	0.145001	0.162032
FOS	<-	ETS2		0.0547609	0.0672405	0.0673076	0.0712053	0.061527	0.0752815	0.0699067	0.0726396	0	0	0.0625006
FOS	<-	FOS		0	0	0	0	0	0	0	0	0	0	0
FOS	<-	FOSB		0.107717	0.0966465	0.108799	0.11616	0.0971519	0.106065	0.116824	0.112738	0.106245	0.102083	0.114455
FOS	<-	FOSL1		0.175247	0.199264	0.177351	0.188985	0.16702	0.162893	0.176692	0.153026	0.182734	0.181608	0.162899
FOS	<-	JUN		0.0618077	0	0.0642428	0.0567422	0.0672329	0.0852759	0.0662204	0.0804065	0.0675632	0.0630918	0.0673012
FOS	<-	JUNB		0.0896305	0.0733587	0.0916068	0.081687	0.0989914	0.0999893	0.0864017	0.0950776	0.083099	0.0866108	0.0994829
FOS	<-	MYC		0.165489	0.159675	0.158838	0.163155	0.163205	0.165798	0.163962	0.179848	0.163651	0.159207	0.177553
FOS	<-	TGFb+TNFa		0.060709	0.0648869	0.0614539	0.0613831	0.0653869	0.0583033	0.0618826	0.054005	0.0585829	0.0642865	0.0569187
FOS	<-	IBMX+DEX+insulin		0.00413112	0	0	0	0	0	0	0.0413112	0	0	0
FOS	<-	VEGF		0.0698365	0.0650698	0.0693984	0.0756923	0.0648529	0.0682258	0.0747669	0.0641857	0.0730215	0.0733274	0.0698243
FOS	<-	EGF		0.166982	0.173228	0.164886	0.172467	0.160695	0.164931	0.169555	0.1584	0.173734	0.168404	0.163524
FOS	<-	HRG		0.397736	0.419646	0.396542	0.414326	0.396421	0.400684	0.394621	0.379594	0.402442	0.405061	0.368018
FOS	<-	FGF2		0	0	0	0	0	0	0	0	0	0	0
FOS	<-	IL1b		0	0	0	0	0	0	0	0	0	0	0
FOS	<-	BGP		0	0	0	0	0	0	0	0	0	0	0
FOSB	<-	ATF3		0.163479	0.155737	0.158064	0.160782	0.168933	0.170366	0.166988	0.162522	0.160608	0.162193	0.1686
FOSB	<-	EGR1		0.133347	0.13419	0.135037	0.133221	0.129104	0.127965	0.133699	0.132329	0.130398	0.139626	0.137902
FOSB	<-	EGR2		0.224084	0.213121	0.234534	0.219736	0.234107	0.215958	0.208449	0.212752	0.232267	0.232231	0.237688
FOSB	<-	EGR3		0.103516	0.0998154	0.107956	0.0983041	0.105601	0.100158	0.102937	0.10433	0.108146	0.109353	0.0985584
FOSB	<-	ETS2		0.085106	0.084109	0.0772728	0.0838179	0.0813647	0.091384	0.0920748	0.087034	0.0801044	0.087119	0.0867797
FOSB	<-	FOS		0.159394	0.163994	0.158752	0.165046	0.150227	0.161301	0.164979	0.160916	0.153683	0.157223	0.157815
FOSB	<-	FOSB		0	0	0	0	0	0	0	0	0	0	0
FOSB	<-	FOSL1		0.142613	0.138582	0.152015	0.139698	0.14778	0.137215	0.139404	0.144132	0.138067	0.144674	0.144558
FOSB	<-	JUN		0.204039	0.207552	0.203824	0.199899	0.200442	0.197081	0.201306	0.213407	0.20385	0.204201	0.208832
FOSB	<-	JUNB		0.274847	0.276754	0.306595	0.252594	0.277528	0.255838	0.257264	0.275915	0.288724	0.282811	0.274449
FOSB	<-	MYC		0.201964	0.207177	0.183689	0.208759	0.205314	0.218039	0.217941	0.202806	0.19524	0.1842	0.196477
FOSB	<-	TGFb+TNFa		0.139102	0.138697	0.132067	0.14259	0.132244	0.147337	0.146574	0.137748	0.140317	0.136758	0.136687
FOSB	<-	IBMX+DEX+insulin		0	0	0	0	0	0	0	0	0	0	0
FOSB	<-	VEGF		0.103546	0.10885	0.0915075	0.109006	0.104639	0.105599	0.106022	0.10457	0.0980291	0.105698	0.101542
FOSB	<-	EGF		0.074446	0.0661139	0.080632	0.0752053	0.0772007	0.0713223	0.0760347	0.0754037	0.0759998	0.071758	0.0747894
FOSB	<-	HRG		0.176032	0.179091	0.155266	0.189889	0.178975	0.189901	0.184568	0.173227	0.17015	0.170664	0.168595
FOSB	<-	FGF2		0	0	0	0	0	0	0	0	0	0	0
FOSB	<-	IL1b		0	0	0	0	0	0	0	0	0	0	0
FOSB	<-	BGP		0	0	0	0	0	0	0	0	0	0	0
FOSL1	<-	ATF3		0.312652	0.299329	0.313151	0.301354	0.318816	0.302975	0.297654	0.310294	0.324194	0.339078	0.319673
FOSL1	<-	EGR1		0.073661	0.0691009	0.0708536	0.0767516	0.0668827	0.0765957	0.0652399	0.0671825	0.0788492	0.0784775	0.0866767
FOSL1	<-	EGR2		0.113808	0.11423	0.116053	0.108989	0.11639	0.110327	0.122077	0.118081	0.110848	0.111969	0.10912
FOSL1	<-	EGR3		0.0925482	0.0928276	0.089402	0.0971167	0.0892273	0.0980562	0.0917702	0.0928789	0.0877799	0.0933424	0.0930804
FOSL1	<-	ETS2		0.215994	0.210473	0.213989	0.209085	0.220556	0.218422	0.22051	0.223951	0.20893	0.226168	0.207854
FOSL1	<-	FOS		0.104989	0.0950729	0.0992977	0.10055	0.110408	0.108706	0.110969	0.104905	0.111461	0.104119	0.104405
FOSL1	<-	FOSB		0.228024	0.229491	0.227334	0.222608	0.224721	0.235053	0.251018	0.225866	0.226426	0.220738	0.216984
FOSL1	<-	FOSL1		0	0	0	0	0	0	0	0	0	0	0
FOSL1	<-	JUN		0.189231	0.192411	0.191184	0.195242	0.191709	0.181986	0.185075	0.191824	0.186721	0.185055	0.191099
FOSL1	<-	JUNB		0.168533	0.1721	0.165557	0.167347	0.168485	0.162284	0.180846	0.172594	0.168802	0.170839	0.156473
FOSL1	<-	MYC		0.110675	0.109116	0.108672	0.118024	0.10664	0.109594	0.104146	0.111982	0.113792	0.107805	0.11698
FOSL1	<-	TGFb+TNFa		0.21663	0.217237	0.217066	0.229774	0.20123	0.222698	0.202877	0.216694	0.217455	0.204336	0.236936
FOSL1	<-	IBMX+DEX+insulin		0.0998123	0.101927	0.0988763	0.0973996	0.0999838	0.100776	0.0977497	0.101185	0.102815	0.0995736	0.0978382
FOSL1	<-	VEGF		0.0862903	0.0823813	0.0872329	0.0874989	0.0829448	0.089086	0.0980205	0.0855015	0.0824422	0.0841493	0.0836452
FOSL1	<-	EGF		0.0800194	0.0748339	0.0806692	0.0752096	0.0777391	0.0811495	0.0829947	0.0840077	0.0763758	0.0866475	0.0805668
FOSL1	<-	HRG		0.0866009	0.0921816	0.0843903	0.0887672	0.0873204	0.0838964	0.091904	0.0912667	0.0759709	0.0978737	0.0724378
FOSL1	<-	FGF2		0.00811601	0	0	0	0.0404973	0	0.0406628	0	0	0	0
FOSL1	<-	IL1b		0.0531262	0.0556123	0.0551995	0.0569659	0.0512627	0.048909	0.0431283	0.0533737	0.0555797	0.050244	0.0609873
FOSL1	<-	BGP		0.054146	0.0500457	0.0596814	0.0505208	0.0425526	0.0485085	0.0647472	0.0567134	0.0518098	0.0622536	0.0546271
JUN	<-	ATF3		0.199159	0.200049	0.197855	0.195086	0.196014	0.203598	0.203679	0.197871	0.204565	0.197345	0.195527
JUN	<-	EGR1		0.133181	0.135908	0.13086	0.136217	0.133495	0.13413	0.13175	0.126757	0.133551	0.129206	0.139943
JUN	<-	EGR2		0.133389	0.13898	0.134324	0.130638	0.132425	0.129245	0.135122	0.131138	0.131968	0.134837	0.135216
JUN	<-	EGR3		0.109172	0.11214	0.108614	0.111744	0.116345	0.0987581	0.10445	0.113145	0.106481	0.107625	0.11242
JUN	<-	ETS2		0.140709	0.140899	0.14012	0.139192	0.139169	0.140616	0.139783	0.14223	0.139207	0.143857	0.142013
JUN	<-	FOS		0.189494	0.185607	0.192009	0.187907	0.188195	0.194383	0.192046	0.192714	0.192514	0.18716	0.1824
JUN	<-	FOSB		0.249242	0.258647	0.257273	0.245771	0.240225	0.238033	0.255067	0.243031	0.242487	0.252779	0.259111
JUN	<-	FOSL1		0.122819	0.13345	0.114166	0.122011	0.119377	0.118102	0.120236	0.125841	0.127953	0.12226	0.124791
JUN	<-	JUN		0	0	0	0	0	0	0	0	0	0	0
JUN	<-	JUNB		0.152196	0.148738	0.153079	0.156476	0.151163	0.150573	0.154297	0.151892	0.152709	0.152192	0.150838
JUN	<-	MYC		0.174038	0.171341	0.175365	0.175113	0.168277	0.173788	0.175093	0.171247	0.178699	0.179166	0.172295
JUN	<-	TGFb+TNFa		0.127243	0.122206	0.129732	0.128394	0.128458	0.13109	0.127236	0.126668	0.12762	0.126231	0.124798
JUN	<-	IBMX+DEX+insulin		0.0884345	0.0938173	0.0814854	0.0875005	0.0915371	0.0876419	0.0865325	0.087922	0.0845307	0.0864808	0.0968971
JUN	<-	VEGF		0.26337	0.264728	0.259066	0.26758	0.266044	0.266699	0.2596	0.271784	0.257173	0.258951	0.262077
JUN	<-	EGF		0.0583711	0.0573725	0.0581699	0.0604189	0.0636672	0.0605448	0.0605142	0.0531652	0.0638822	0.0629358	0.0430407
JUN	<-	HRG		0.117191	0.115358	0.117732	0.1193	0.118313	0.117511	0.117683	0.118084	0.119609	0.116385	0.111937
JUN	<-	FGF2		0	0	0	0	0	0	0	0	0	0	0
JUN	<-	IL1b		0	0	0	0	0	0	0	0	0	0	0
JUN	<-	BGP		0.108729	0.109952	0.108832	0.107825	0.107814	0.108726	0.109929	0.108917	0.106982	0.109434	0.108878
JUNB	<-	ATF3		0.142686	0.139927	0.14517	0.139762	0.144294	0.140006	0.149506	0.139079	0.139497	0.145372	0.144246
JUNB	<-	EGR1		0.188281	0.182365	0.183847	0.192007	0.187568	0.187716	0.183116	0.183602	0.195584	0.187148	0.199857
JUNB	<-	EGR2		0.288207	0.30319	0.278858	0.284164	0.272735	0.281771	0.282808	0.301432	0.284288	0.296388	0.296436
JUNB	<-	EGR3		0.168533	0.177624	0.159098	0.177346	0.160714	0.169442	0.160687	0.165607	0.176876	0.169675	0.168257
JUNB	<-	ETS2		0.0946827	0.0951236	0.0991199	0.0946199	0.0902855	0.0925882	0.0931287	0.0954685	0.0979388	0.0913214	0.0972318
JUNB	<-	FOS		0.197809	0.192865	0.20606	0.187354	0.209082	0.193091	0.204052	0.19871	0.196229	0.198704	0.191942
JUNB	<-	FOSB		0.34511	0.340442	0.340223	0.358957	0.345532	0.348338	0.346829	0.339799	0.348578	0.343929	0.338477
JUNB	<-	FOSL1		0.129417	0.12778	0.124497	0.129929	0.128232	0.135028	0.124068	0.126136	0.134174	0.131639	0.132684
JUNB	<-	JUN		0.146429	0.148348	0.147685	0.141915	0.146528	0.148399	0.146829	0.152502	0.14279	0.145984	0.143305
JUNB	<-	JUNB		0	0	0	0	0	0	0	0	0	0	0
JUNB	<-	MYC		0.126503	0.122639	0.133088	0.127141	0.128007	0.126432	0.130606	0.122329	0.12281	0.126821	0.125153
JUNB	<-	TGFb+TNFa		0.115884	0.114047	0.121039	0.11639	0.120235	0.115265	0.113374	0.11625	0.11592	0.114016	0.112306
JUNB	<-	IBMX+DEX+insulin		0.0736343	0.071834	0.0667448	0.071758	0.0748502	0.071711	0.0734827	0.0797049	0.0730264	0.0736144	0.079616
JUNB	<-	VEGF		0.0789101	0.0832546	0.0892683	0.0781639	0.0820785	0.0785515	0.0824982	0.0837928	0.0706415	0.0750314	0.0658204
JUNB	<-	EGF		0.0888944	0.0916879	0.0907407	0.0899321	0.0930407	0.0865924	0.0921654	0.0913529	0.0825179	0.0837634	0.0871501
JUNB	<-	HRG		0.112208	0.111879	0.112234	0.114134	0.110228	0.114032	0.115251	0.112532	0.110385	0.110628	0.110772
JUNB	<-	FGF2		0.00784539	0	0	0	0	0	0	0	0.039285	0.039169	0
JUNB	<-	IL1b		0.047	0.0482923	0.0463562	0.0513118	0.0442719	0.0492868	0.0503331	0.045325	0.0472791	0.0412552	0.0462888
JUNB	<-	BGP		0	0	0	0	0	0	0	0	0	0	0
MYC	<-	ATF3		0.122451	0.120688	0.124457	0.12341	0.123079	0.122982	0.123578	0.12069	0.12018	0.123227	0.122216
MYC	<-	EGR1		0.167443	0.169551	0.152262	0.162213	0.172773	0.177178	0.176772	0.173904	0.163483	0.161915	0.164379
MYC	<-	EGR2		0.189303	0.180476	0.188482	0.180208	0.196651	0.192606	0.192922	0.203204	0.18658	0.18894	0.182963
MYC	<-	EGR3		0.131468	0.127789	0.124161	0.133533	0.134906	0.135406	0.13566	0.137054	0.130107	0.130229	0.125837
MYC	<-	ETS2		0.172434	0.169464	0.173962	0.172022	0.1698	0.169924	0.172663	0.175334	0.171988	0.174422	0.17476
MYC	<-	FOS		0.290706	0.286574	0.277328	0.277373	0.302693	0.305109	0.297241	0.289774	0.287986	0.288116	0.294868
MYC	<-	FOSB		0.137291	0.142875	0.144167	0.139491	0.13122	0.13239	0.133624	0.133091	0.137917	0.141089	0.137051
MYC	<-	FOSL1		0.14104	0.147694	0.149999	0.145699	0.139055	0.131835	0.137721	0.13479	0.145992	0.140705	0.13691
MYC	<-	JUN		0.172234	0.174261	0.174148	0.174072	0.174766	0.168795	0.167607	0.172822	0.172163	0.172331	0.171377
MYC	<-	JUNB		0.132963	0.133284	0.128751	0.130258	0.135112	0.137379	0.135913	0.136537	0.128182	0.131613	0.132601
MYC	<-	MYC		0	0	0	0	0	0	0	0	0	0	0
MYC	<-	TGFb+TNFa		0.120712	0.120506	0.122979	0.12175	0.116629	0.119099	0.120921	0.122887	0.122019	0.120633	0.119696
MYC	<-	IBMX+DEX+insulin		0.0890533	0.0869447	0.0871437	0.0898012	0.0878705	0.0886329	0.0830083	0.0970282	0.0941824	0.0925546	0.083367
MYC	<-	VEGF		0.122233	0.124092	0.121782	0.121207	0.121921	0.122142	0.122191	0.122797	0.121913	0.121328	0.122957
MYC	<-	EGF		0.118639	0.121864	0.12437	0.122742	0.113877	0.115468	0.117263	0.117092	0.117727	0.119665	0.116323
MYC	<-	HRG		0.202085	0.204053	0.20768	0.216505	0.192748	0.1964	0.195587	0.190482	0.203492	0.206502	0.207397
MYC	<-	FGF2		0.077083	0.0685596	0.0709127	0.0649628	0.0870119	0.0819758	0.0821052	0.0814632	0.0828726	0.075382	0.0755844
MYC	<-	IL1b		0.072787	0.0608245	0.057584	0.0719692	0.0778414	0.0876811	0.0784847	0.0824974	0.0646647	0.0733783	0.0729447
MYC	<-	BGP		0.102484	0.100148	0.101655	0.104977	0.102366	0.102621	0.101898	0.103459	0.10281	0.102527	0.102376

## Sheet: RFBasedMethod + DecayData
				Confidence values
				AVG	exp1	exp2	exp3	exp4	exp5	exp6	exp7	exp8	exp9	exp10
ATF3	<-	ATF3		0	0	0	0	0	0	0	0	0	0	0
ATF3	<-	EGR1		0.0240719	0.0208546	0.0285886	0.0224186	0.0233432	0.0237322	0.0254916	0.0244214	0.0243481	0.0226379	0.0248828
ATF3	<-	EGR2		0.0376201	0.0332884	0.0369779	0.0356746	0.0361975	0.0409649	0.0367352	0.0373914	0.0395916	0.0396288	0.0397505
ATF3	<-	EGR3		0.0527842	0.0558044	0.0546905	0.0532838	0.0540298	0.0522055	0.0504892	0.0538466	0.0514103	0.0519796	0.0501021
ATF3	<-	ETS2		0.0363158	0.0365311	0.0355095	0.0384424	0.0368786	0.0312937	0.0368155	0.0424728	0.0335206	0.0383513	0.0333424
ATF3	<-	FOS		0.0389449	0.0382561	0.0387603	0.0412283	0.0375443	0.0372843	0.0380966	0.0408015	0.0386763	0.0402947	0.0385066
ATF3	<-	FOSB		0.0875539	0.0877178	0.0834228	0.0945253	0.0864842	0.093128	0.086718	0.0819695	0.0859215	0.0913954	0.0842565
ATF3	<-	FOSL1		0.101035	0.1028	0.109368	0.0980299	0.0996822	0.107503	0.0975807	0.0901792	0.101414	0.103559	0.100239
ATF3	<-	JUN		0.133146	0.143673	0.135326	0.126211	0.130384	0.138691	0.126881	0.126115	0.130512	0.13469	0.138974
ATF3	<-	JUNB		0.0365663	0.033978	0.0378121	0.0370639	0.0405351	0.0356132	0.0317215	0.037989	0.0353109	0.0398018	0.035837
ATF3	<-	MYC		0.0291388	0.0283417	0.0217172	0.029687	0.0328394	0.0285985	0.0292187	0.0338236	0.0329566	0.0279328	0.0262729
ATF3	<-	TGFb+TNFa		0.305411	0.298859	0.299296	0.301326	0.31109	0.309396	0.312302	0.306568	0.306797	0.304489	0.303989
ATF3	<-	IBMX+DEX+insulin		0.00529632	0.00562508	0.00524981	0.00500797	0.00610029	0.00500695	0.0049597	0.00496068	0.00535478	0.00558689	0.00511108
ATF3	<-	VEGF		0.0675979	0.0649124	0.0637488	0.0684209	0.0661568	0.0678505	0.0725444	0.0689142	0.0715634	0.063039	0.0688283
ATF3	<-	EGF		0.00147271	0.00142328	0.00188334	0.000951675	0.0022307	0.00110333	0.00125194	0.00143679	0.001931	0.00158386	0.000931169
ATF3	<-	HRG		0.0147245	0.0116171	0.0122155	0.018655	0.0142874	0.0153139	0.0148543	0.014565	0.0159285	0.0156846	0.0141234
ATF3	<-	FGF2		0.000462669	0.000411881	0.000436536	0.000491334	0.000566176	0.000464583	0.000401866	0.000567201	0.000421419	0.000474521	0.000391168
ATF3	<-	IL1b		0.000672601	0.000707539	0.000545405	0.000709579	0.000782744	0.000627959	0.000635001	0.000746626	0.000660699	0.000723336	0.000587127
ATF3	<-	BGP		0.00339917	0.00357251	0.00348168	0.00323269	0.00334825	0.00306502	0.00356741	0.00340363	0.00361692	0.00337899	0.00332458
EGR1	<-	ATF3		0.00866175	0.0105282	0.00817642	0.00826185	0.00899152	0.00908285	0.00758125	0.00939204	0.00808354	0.00847501	0.0080448
EGR1	<-	EGR1		0	0	0	0	0	0	0	0	0	0	0
EGR1	<-	EGR2		0.21947	0.196054	0.20628	0.24974	0.230126	0.202067	0.212568	0.231582	0.212039	0.206529	0.247715
EGR1	<-	EGR3		0.11489	0.0902112	0.126314	0.135578	0.131237	0.105778	0.0844432	0.133671	0.0951448	0.118788	0.127735
EGR1	<-	ETS2		0.0134766	0.0132938	0.0133865	0.0165658	0.012557	0.0108516	0.013072	0.0144428	0.0142955	0.0155927	0.0107083
EGR1	<-	FOS		0.332079	0.365354	0.318615	0.306088	0.303577	0.333916	0.356725	0.331875	0.356138	0.341977	0.306528
EGR1	<-	FOSB		0.0359943	0.0298086	0.0386117	0.0418101	0.0302549	0.0372343	0.0320843	0.0348137	0.0320047	0.0376583	0.0456624
EGR1	<-	FOSL1		0.00818788	0.0108176	0.00883555	0.00633948	0.00548658	0.00907417	0.0116484	0.00618994	0.00983155	0.007742	0.00591347
EGR1	<-	JUN		0.0254077	0.0270542	0.0242262	0.0270002	0.0259056	0.0254411	0.0274279	0.0243614	0.0269022	0.0219495	0.0238093
EGR1	<-	JUNB		0.0250753	0.0260217	0.020541	0.0263866	0.0285584	0.0228049	0.0197031	0.0298681	0.0216478	0.0252124	0.0300092
EGR1	<-	MYC		0.0895186	0.0872531	0.100473	0.0927278	0.086806	0.0978431	0.0824984	0.0915532	0.0806143	0.0881928	0.087224
EGR1	<-	TGFb+TNFa		0.00156509	0.00162209	0.00173069	0.0011043	0.000883325	0.00175095	0.0023009	0.00186908	0.00194583	0.00120264	0.00124113
EGR1	<-	IBMX+DEX+insulin		0.000262728	0.000282677	0.000294396	0.000247539	0.000229774	0.000283527	0.000319886	0.000200694	0.000287385	0.000254182	0.000227223
EGR1	<-	VEGF		0.00312802	0.00425998	0.0035052	0.00187149	0.00191324	0.0038657	0.00493953	0.00232047	0.00394503	0.00253765	0.00212189
EGR1	<-	EGF		0.0122922	0.0159295	0.0147603	0.00937433	0.0100727	0.0141215	0.015668	0.00899685	0.0141979	0.0110644	0.00873656
EGR1	<-	HRG		0.0865259	0.0970947	0.0924792	0.0679401	0.0861485	0.109083	0.0996039	0.063366	0.0983024	0.0882914	0.0629501
EGR1	<-	FGF2		0.000621787	0.00081519	0.000689369	0.000345219	0.000449344	0.0008487	0.000887273	0.000422616	0.000764283	0.000576155	0.000419716
EGR1	<-	IL1b		0.000182504	0.000233841	0.000204407	0.00012218	0.000131802	0.00024397	0.000235135	0.000126105	0.000223661	0.000178564	0.000125376
EGR1	<-	BGP		8.56464e-05	0.000109111	8.64231e-05	6.0394e-05	6.60257e-05	9.48721e-05	0.00010083	7.43853e-05	9.78745e-05	7.97314e-05	8.6816e-05
EGR2	<-	ATF3		0.00645467	0.00839776	0.00580848	0.00642574	0.00507448	0.00647008	0.00642422	0.00587813	0.00755618	0.00478406	0.00772754
EGR2	<-	EGR1		0.108565	0.0926264	0.104011	0.114781	0.112613	0.102532	0.135955	0.109282	0.117316	0.103733	0.092797
EGR2	<-	EGR2		0	0	0	0	0	0	0	0	0	0	0
EGR2	<-	EGR3		0.0590391	0.0610153	0.0472028	0.047108	0.0567303	0.0673055	0.0778787	0.0563597	0.0493211	0.0660965	0.0613731
EGR2	<-	ETS2		0.0131305	0.0117933	0.0116316	0.0152496	0.0139387	0.0124236	0.0118726	0.016787	0.0127812	0.0122066	0.0126208
EGR2	<-	FOS		0.233161	0.225739	0.231039	0.246867	0.234487	0.212932	0.212292	0.239798	0.227441	0.254189	0.246821
EGR2	<-	FOSB		0.0547267	0.0573757	0.054948	0.0494249	0.057523	0.046734	0.0540211	0.053557	0.0651297	0.057241	0.0513121
EGR2	<-	FOSL1		0.0171209	0.0231012	0.0180766	0.0208888	0.0141455	0.0139534	0.0135493	0.0165943	0.0150254	0.016375	0.0194999
EGR2	<-	JUN		0.0204956	0.0187614	0.0181838	0.0204089	0.0217401	0.0208686	0.0240644	0.0210916	0.0202431	0.0209316	0.0186624
EGR2	<-	JUNB		0.0193433	0.0177832	0.0189123	0.0234329	0.0226274	0.0202462	0.0191777	0.0211545	0.0156724	0.0178678	0.0165582
EGR2	<-	MYC		0.123844	0.120533	0.118805	0.125435	0.12779	0.141498	0.120224	0.109051	0.135229	0.118113	0.12176
EGR2	<-	TGFb+TNFa		0.00133428	0.0013384	0.00179228	0.00149901	0.000971962	0.00104309	0.000835085	0.00181612	0.000858098	0.00114636	0.00204236
EGR2	<-	IBMX+DEX+insulin		0.000162495	0.000196641	0.000188857	0.000161899	0.000112863	0.000177236	0.000122159	0.000164422	0.000139765	0.00013999	0.000221121
EGR2	<-	VEGF		0.000612686	0.000863381	0.000610672	0.000626664	0.000562962	0.000532407	0.000344768	0.000617544	0.000571601	0.000614641	0.000782215
EGR2	<-	EGF		0.0117787	0.0138037	0.0133908	0.0123373	0.0102093	0.0106097	0.00950792	0.0125284	0.0100955	0.0113666	0.0139379
EGR2	<-	HRG		0.302738	0.329209	0.322853	0.292759	0.287392	0.300218	0.278495	0.307064	0.30391	0.300247	0.30523
EGR2	<-	FGF2		2.69703e-05	3.02651e-05	2.84455e-05	2.79103e-05	2.30449e-05	2.43926e-05	2.17585e-05	2.81976e-05	2.68787e-05	2.67576e-05	3.20519e-05
EGR2	<-	IL1b		2.19444e-06	1.38687e-06	1.26037e-06	4.41381e-06	3.24595e-06	1.89702e-06	1.19892e-06	2.34709e-06	2.0394e-06	2.46851e-06	1.68649e-06
EGR2	<-	BGP		2.0942e-06	6.38298e-07	2.04701e-06	1.87655e-06	1.63214e-06	6.99603e-07	5.27576e-06	1.53664e-06	1.23734e-06	5.24942e-06	7.49287e-07
EGR3	<-	ATF3		0.0126958	0.0128708	0.010142	0.0114585	0.0144345	0.012031	0.0133747	0.0120525	0.011575	0.0165999	0.0124193
EGR3	<-	EGR1		0.196523	0.187598	0.190851	0.179553	0.172335	0.194513	0.191281	0.20766	0.204834	0.233345	0.203265
EGR3	<-	EGR2		0.248373	0.250039	0.2272	0.232267	0.233583	0.270653	0.269802	0.219951	0.242617	0.269244	0.268378
EGR3	<-	EGR3		0	0	0	0	0	0	0	0	0	0	0
EGR3	<-	ETS2		0.0181716	0.0162912	0.0198021	0.0167378	0.0193623	0.0177417	0.014709	0.0180543	0.0155872	0.0214499	0.0219809
EGR3	<-	FOS		0.239169	0.242857	0.263676	0.267558	0.273558	0.218701	0.217702	0.262563	0.240629	0.181446	0.223001
EGR3	<-	FOSB		0.0425046	0.0490427	0.0418184	0.0373413	0.0389344	0.0474491	0.042341	0.0485831	0.0369783	0.0398125	0.0427454
EGR3	<-	FOSL1		0.0104053	0.0107282	0.0127461	0.0111112	0.0124135	0.00968688	0.00909899	0.0100312	0.010305	0.00814051	0.00979131
EGR3	<-	JUN		0.0153054	0.0142175	0.0179308	0.019028	0.017785	0.0137141	0.0142288	0.0140169	0.0168119	0.0124653	0.0128559
EGR3	<-	JUNB		0.0441355	0.0435566	0.0410291	0.0455633	0.0393396	0.0510477	0.0486839	0.0418914	0.0409368	0.0432944	0.0460123
EGR3	<-	MYC		0.0606178	0.0570244	0.0649797	0.0630062	0.0576246	0.0612242	0.0662939	0.0603461	0.0638049	0.0639588	0.0479154
EGR3	<-	TGFb+TNFa		0.00296738	0.00277698	0.00232374	0.00321585	0.00255235	0.0028132	0.00342756	0.00295737	0.00352969	0.00340184	0.0026752
EGR3	<-	IBMX+DEX+insulin		6.71792e-05	6.75804e-05	6.33176e-05	7.93897e-05	7.48889e-05	6.7205e-05	5.59835e-05	6.39769e-05	6.6803e-05	6.03122e-05	7.23345e-05
EGR3	<-	VEGF		0.00107056	0.00098278	0.00111743	0.00102863	0.00111342	0.00102	0.00104073	0.000923136	0.000987134	0.00145918	0.00103314
EGR3	<-	EGF		0.0107767	0.0100547	0.0117795	0.0113086	0.0119015	0.0121157	0.01092	0.0109002	0.00984556	0.0101458	0.00879504
EGR3	<-	HRG		0.0816923	0.0864669	0.0776451	0.0898784	0.086575	0.0737552	0.0787995	0.0770157	0.0873687	0.0826358	0.0767828
EGR3	<-	FGF2		7.02009e-06	6.46054e-06	6.873e-06	1.24526e-06	3.22665e-06	2.12135e-06	1.75242e-06	8.87758e-06	2.04804e-05	1.0624e-05	8.53972e-06
EGR3	<-	IL1b		8.94337e-06	9.9319e-08	1.06795e-07	1.88691e-05	5.15411e-06	3.39545e-07	1.03593e-06	3.9485e-05	2.59016e-07	2.35542e-07	2.38493e-05
EGR3	<-	BGP		8.41457e-08	4.41964e-08	6.01133e-08	7.90168e-08	8.60208e-08	5.23523e-08	1.36797e-07	8.47715e-08	5.73867e-08	1.14646e-07	1.26157e-07
ETS2	<-	ATF3		0.0403408	0.0388177	0.0429719	0.0373402	0.0402819	0.0403963	0.0399334	0.0403019	0.0412432	0.0391364	0.0429849
ETS2	<-	EGR1		0.0854101	0.0805751	0.0756512	0.0967886	0.0911116	0.078727	0.0941205	0.0940648	0.0707401	0.0903601	0.0819625
ETS2	<-	EGR2		0.167676	0.159383	0.16611	0.167246	0.162756	0.180025	0.16945	0.169106	0.167471	0.167625	0.167586
ETS2	<-	EGR3		0.0995676	0.117885	0.0731439	0.115366	0.122856	0.102525	0.114855	0.106401	0.0610373	0.113007	0.0685993
ETS2	<-	ETS2		0	0	0	0	0	0	0	0	0	0	0
ETS2	<-	FOS		0.0293621	0.0279774	0.0359184	0.0234574	0.0235494	0.0251016	0.0244149	0.0200049	0.0496019	0.0244217	0.0391733
ETS2	<-	FOSB		0.0797642	0.0695377	0.0998594	0.0711976	0.0705057	0.074225	0.0797927	0.0659568	0.10148	0.0834205	0.0816671
ETS2	<-	FOSL1		0.052352	0.0525372	0.0469722	0.0602819	0.0553126	0.0534436	0.0521222	0.0588179	0.046365	0.0529389	0.0447281
ETS2	<-	JUN		0.121234	0.128356	0.106268	0.124663	0.132618	0.133842	0.121514	0.124335	0.102677	0.130218	0.10785
ETS2	<-	JUNB		0.0513776	0.0552978	0.0382335	0.0526705	0.0542279	0.058305	0.048145	0.0667225	0.0368708	0.0581134	0.0451895
ETS2	<-	MYC		0.0592212	0.0591806	0.059895	0.0564016	0.0551365	0.0601831	0.0618081	0.0509139	0.0652209	0.0546508	0.0688212
ETS2	<-	TGFb+TNFa		0.00302234	0.00260368	0.00417209	0.00274888	0.00255244	0.00232945	0.00273715	0.00268059	0.00405273	0.00282042	0.00352596
ETS2	<-	IBMX+DEX+insulin		0.0305429	0.0318931	0.0243455	0.0360304	0.033753	0.0309759	0.0357416	0.0354992	0.0207584	0.0322527	0.024179
ETS2	<-	VEGF		0.00665602	0.00555421	0.00939546	0.00501791	0.00465271	0.00557564	0.0055718	0.00526978	0.0110582	0.00517907	0.00928549
ETS2	<-	EGF		0.00425198	0.00440616	0.00232002	0.00514969	0.00545089	0.00582479	0.00435742	0.00573449	0.00209021	0.00492187	0.00226429
ETS2	<-	HRG		0.1285	0.114232	0.166283	0.101528	0.0919183	0.111362	0.11294	0.111543	0.19255	0.116443	0.166205
ETS2	<-	FGF2		0.00228146	0.00230707	0.00200367	0.00263176	0.00226716	0.00251521	0.00230178	0.00256376	0.00190784	0.00222744	0.00208894
ETS2	<-	IL1b		0.00451387	0.00462164	0.0042721	0.00386242	0.00434058	0.00504943	0.00472457	0.00494434	0.00399737	0.00479642	0.00452986
ETS2	<-	BGP		0.00158269	0.0016215	0.0012248	0.00147177	0.0018736	0.00179908	0.00145566	0.00187653	0.00111535	0.00193433	0.00145425
FOS	<-	ATF3		0.0159045	0.0162001	0.0156738	0.015422	0.0161065	0.0153191	0.0159507	0.0172015	0.0155111	0.01548	0.0161804
FOS	<-	EGR1		0.0860314	0.0647343	0.0846551	0.0696674	0.0931013	0.0884983	0.0895419	0.116186	0.0761499	0.0785984	0.0991817
FOS	<-	EGR2		0.12104	0.0909162	0.122221	0.111567	0.130812	0.133264	0.122855	0.146878	0.105298	0.122196	0.124398
FOS	<-	EGR3		0.058338	0.0510162	0.0570358	0.0617781	0.0538982	0.0588733	0.0507507	0.0626108	0.0529357	0.0611127	0.0733687
FOS	<-	ETS2		0.0265629	0.0291561	0.0303418	0.0246726	0.0239188	0.0258683	0.026563	0.0251551	0.0297767	0.024065	0.0261117
FOS	<-	FOS		0	0	0	0	0	0	0	0	0	0	0
FOS	<-	FOSB		0.0353519	0.0340517	0.0353324	0.037956	0.032391	0.0345166	0.0398047	0.0297086	0.0369384	0.0356479	0.0371719
FOS	<-	FOSL1		0.0848303	0.111404	0.0870572	0.0999836	0.0755776	0.0709928	0.0863245	0.0600289	0.0941489	0.0917862	0.0709992
FOS	<-	JUN		0.0165403	0.0175396	0.0136031	0.0152691	0.0169255	0.0158621	0.0191338	0.0182294	0.0161814	0.0145464	0.0181125
FOS	<-	JUNB		0.0222561	0.0237319	0.0206742	0.0218744	0.0233238	0.0233214	0.0248908	0.0234195	0.0189989	0.0206787	0.0216477
FOS	<-	MYC		0.0759878	0.0707497	0.0698203	0.0757276	0.0724495	0.0753309	0.0777355	0.090942	0.0729456	0.0668961	0.0872812
FOS	<-	TGFb+TNFa		0.00267665	0.00320762	0.00272653	0.00264793	0.00265211	0.00255923	0.00320283	0.0022278	0.0028699	0.00254057	0.00213194
FOS	<-	IBMX+DEX+insulin		0.000264252	0.000193355	0.000254209	0.000306708	0.000317111	0.000280287	0.000254741	0.0003458	0.000221717	0.000225439	0.000243148
FOS	<-	VEGF		0.00370722	0.00452202	0.00377599	0.00410258	0.00316993	0.00358423	0.00418541	0.00242856	0.00446831	0.00369711	0.00313806
FOS	<-	EGF		0.0744249	0.0813639	0.0720955	0.0805187	0.067439	0.0721459	0.077283	0.0648892	0.0819261	0.0760048	0.0705827
FOS	<-	HRG		0.330817	0.355162	0.329492	0.349251	0.329356	0.334093	0.327357	0.31066	0.336047	0.338957	0.297798
FOS	<-	FGF2		4.26402e-05	5.13899e-05	4.48839e-05	4.94941e-05	3.44794e-05	3.85888e-05	4.72718e-05	2.88852e-05	4.59034e-05	4.81412e-05	3.73646e-05
FOS	<-	IL1b		1.37546e-05	1.00155e-05	1.13454e-05	1.28326e-05	1.23405e-05	1.38646e-05	1.27379e-05	1.49281e-05	9.65463e-06	1.2723e-05	2.71037e-05
FOS	<-	BGP		3.84035e-05	1.28089e-05	1.6756e-05	1.95551e-05	2.81464e-05	6.85439e-05	1.6568e-05	1.7365e-05	2.24099e-05	4.87389e-05	0.000133143
FOSB	<-	ATF3		0.0707546	0.0630406	0.0656264	0.0675358	0.0765918	0.0781849	0.0744307	0.0694684	0.0673419	0.0691033	0.0762225
FOSB	<-	EGR1		0.0419412	0.041322	0.0455969	0.0402457	0.0412264	0.0366272	0.0429985	0.0381435	0.0382204	0.0484733	0.0465581
FOSB	<-	EGR2		0.137871	0.125691	0.149482	0.13304	0.149008	0.128842	0.120499	0.12528	0.146964	0.146923	0.152986
FOSB	<-	EGR3		0.0231288	0.0197949	0.0243959	0.0247824	0.0228904	0.022398	0.0210406	0.0214774	0.0290512	0.024837	0.0206204
FOSB	<-	ETS2		0.0150067	0.0156767	0.0136364	0.0153533	0.0126274	0.0170934	0.0167497	0.0155933	0.0156716	0.0134656	0.0141997
FOSB	<-	FOS		0.066104	0.0722155	0.0652805	0.0722731	0.0558077	0.0681118	0.0721986	0.0676847	0.059648	0.0635816	0.0642386
FOSB	<-	FOSB		0	0	0	0	0	0	0	0	0	0	0
FOSB	<-	FOSL1		0.048014	0.0450915	0.0577948	0.0452204	0.0541994	0.0424612	0.0437825	0.0490357	0.0434082	0.049638	0.0495089
FOSB	<-	JUN		0.115599	0.119502	0.11536	0.110999	0.111602	0.107868	0.112563	0.126008	0.115389	0.115779	0.120925
FOSB	<-	JUNB		0.194275	0.196393	0.22955	0.169549	0.197253	0.173154	0.174737	0.195461	0.209693	0.203123	0.193832
FOSB	<-	MYC		0.113294	0.119086	0.0929872	0.120844	0.117015	0.131154	0.131045	0.114229	0.105822	0.0935561	0.107196
FOSB	<-	TGFb+TNFa		0.0435577	0.0429967	0.0356304	0.0484334	0.0358272	0.0525963	0.0517486	0.0419421	0.0447969	0.040842	0.0407638
FOSB	<-	IBMX+DEX+insulin		7.86931e-05	8.04639e-05	8.56155e-05	6.78242e-05	9.49448e-05	7.44448e-05	8.42816e-05	6.64303e-05	6.88586e-05	8.19967e-05	8.20705e-05
FOSB	<-	VEGF		0.0118292	0.0142779	0.0105639	0.012229	0.00959856	0.0106657	0.011136	0.0139663	0.0111434	0.0118864	0.0128242
FOSB	<-	EGF		0.0041622	0.00345983	0.0040356	0.00467256	0.0035563	0.00369147	0.00448301	0.00378194	0.00444417	0.00528667	0.00421042
FOSB	<-	HRG		0.0844804	0.0878785	0.0614065	0.0998768	0.0877495	0.0998896	0.0939642	0.0813628	0.0779446	0.0785154	0.0762162
FOSB	<-	FGF2		8.31021e-05	7.72344e-05	8.95001e-05	8.21564e-05	9.01565e-05	7.14816e-05	7.96052e-05	7.09508e-05	8.92924e-05	9.1974e-05	8.86696e-05
FOSB	<-	IL1b		6.17153e-05	6.4908e-05	4.97065e-05	7.00889e-05	7.22367e-05	5.22041e-05	8.03635e-05	6.06045e-05	5.29869e-05	5.8556e-05	5.54977e-05
FOSB	<-	BGP		3.23219e-05	2.11439e-05	2.99842e-05	3.70562e-05	2.31098e-05	2.83054e-05	3.53726e-05	2.03091e-05	7.25563e-05	2.8758e-05	2.66239e-05
FOSL1	<-	ATF3		0.23628	0.221477	0.236835	0.223726	0.243129	0.225527	0.219615	0.23366	0.249105	0.265642	0.244082
FOSL1	<-	EGR1		0.0158456	0.0134455	0.0153929	0.0163907	0.0176474	0.0162174	0.014711	0.0146473	0.0176102	0.0160862	0.0163074
FOSL1	<-	EGR2		0.0281205	0.0269219	0.0289473	0.0266549	0.0293217	0.0270301	0.0300857	0.0289785	0.0287203	0.0277439	0.0268003
FOSL1	<-	EGR3		0.0257202	0.0242529	0.0260022	0.0267964	0.0280304	0.0278402	0.0253003	0.0254211	0.0230888	0.025936	0.0245338
FOSL1	<-	ETS2		0.128882	0.122748	0.126654	0.121206	0.133951	0.13158	0.1339	0.137723	0.121033	0.140187	0.119837
FOSL1	<-	FOS		0.021877	0.0223032	0.0203307	0.0206111	0.020453	0.0218959	0.0255211	0.0221162	0.0205121	0.0245767	0.0204504
FOSL1	<-	FOSB		0.142249	0.143879	0.141482	0.136231	0.138578	0.150059	0.167798	0.139851	0.140473	0.134153	0.129982
FOSL1	<-	FOSL1		0	0	0	0	0	0	0	0	0	0	0
FOSL1	<-	JUN		0.0995896	0.102679	0.101315	0.106936	0.101899	0.0933174	0.0945282	0.103137	0.0963566	0.0945054	0.101222
FOSL1	<-	JUNB		0.0791473	0.0845556	0.076175	0.0803853	0.077205	0.0725375	0.0920514	0.082882	0.0786688	0.0809319	0.0660806
FOSL1	<-	MYC		0.0279724	0.029018	0.0274136	0.030027	0.0262672	0.0262155	0.026829	0.0266463	0.0308798	0.0253388	0.0310887
FOSL1	<-	TGFb+TNFa		0.129923	0.130263	0.131185	0.144194	0.113589	0.136331	0.114308	0.12966	0.131617	0.115929	0.152151
FOSL1	<-	IBMX+DEX+insulin		0.0100137	0.0110296	0.00986256	0.010444	0.00998202	0.00975075	0.00972185	0.0102055	0.00979439	0.00952626	0.00982018
FOSL1	<-	VEGF		0.00676697	0.00709038	0.00692547	0.00722098	0.00660533	0.00565112	0.0066895	0.00722386	0.00715806	0.00572146	0.00738352
FOSL1	<-	EGF		0.00402152	0.00425991	0.00407684	0.00356616	0.00415454	0.00349944	0.00443856	0.00556414	0.00375092	0.00405274	0.00285195
FOSL1	<-	HRG		0.00822321	0.00797959	0.00821143	0.00640798	0.00813373	0.00877378	0.00878224	0.00918521	0.00774539	0.00985965	0.00715314
FOSL1	<-	FGF2		0.00158898	0.00175739	0.00130187	0.00174088	0.00166368	0.00147051	0.00184757	0.00161211	0.0014702	0.00168206	0.0013435
FOSL1	<-	IL1b		0.00280693	0.0029025	0.00244385	0.00329545	0.00251406	0.00323226	0.00236479	0.00263748	0.00286632	0.00249333	0.00331923
FOSL1	<-	BGP		0.000828895	0.00116187	0.000757061	0.000578656	0.000614021	0.000565046	0.000830225	0.000792704	0.000899726	0.00139291	0.000696728
JUN	<-	ATF3		0.110399	0.111165	0.108728	0.105652	0.106682	0.115109	0.11631	0.109857	0.116183	0.108161	0.106141
JUN	<-	EGR1		0.0458683	0.0454529	0.0453995	0.0480189	0.0494386	0.0434773	0.0430553	0.0419522	0.0450567	0.0468955	0.0499362
JUN	<-	EGR2		0.044766	0.0455337	0.0459153	0.0429317	0.0438055	0.0436052	0.047913	0.0423758	0.0432983	0.0453745	0.0469066
JUN	<-	EGR3		0.0301914	0.0279337	0.0295716	0.031938	0.0314943	0.0263979	0.0316112	0.0301612	0.0305343	0.0329172	0.029355
JUN	<-	ETS2		0.0461207	0.0465549	0.0456886	0.0435468	0.0446325	0.0462402	0.0453144	0.0480332	0.0446739	0.0498409	0.0466815
JUN	<-	FOS		0.0996596	0.0951194	0.103343	0.0987858	0.0979949	0.10487	0.102274	0.103016	0.102793	0.0968442	0.091556
JUN	<-	FOSB		0.165825	0.176275	0.174748	0.161968	0.155806	0.15337	0.172297	0.158924	0.158319	0.169755	0.17679
JUN	<-	FOSL1		0.0376875	0.0449447	0.0312956	0.0366784	0.0359746	0.032336	0.0335957	0.0409342	0.0399477	0.0380673	0.0431007
JUN	<-	JUN		0	0	0	0	0	0	0	0	0	0	0
JUN	<-	JUNB		0.058773	0.0541539	0.0589766	0.0638624	0.05907	0.0573031	0.0614407	0.0587686	0.0585654	0.057991	0.0575979
JUN	<-	MYC		0.0825981	0.0792682	0.0837386	0.0834586	0.0780858	0.0819863	0.0834364	0.0791638	0.0874429	0.089073	0.0803276
JUN	<-	TGFb+TNFa		0.0307147	0.0246728	0.0330359	0.0315493	0.03162	0.035656	0.0324839	0.029631	0.0317997	0.0291452	0.0275529
JUN	<-	IBMX+DEX+insulin		0.00403838	0.00424143	0.00387268	0.00388943	0.00393016	0.00404661	0.003925	0.00435782	0.00392295	0.00386757	0.00433011
JUN	<-	VEGF		0.181523	0.183031	0.17674	0.1862	0.184493	0.185221	0.177334	0.190871	0.174637	0.176613	0.180086
JUN	<-	EGF		0.00396793	0.00374723	0.0035221	0.00379873	0.00407472	0.00504977	0.00390464	0.0035169	0.00431356	0.00437313	0.00337854
JUN	<-	HRG		0.0205459	0.0181754	0.0208138	0.0225558	0.0214592	0.02279	0.0207591	0.0200929	0.0217881	0.0204283	0.0165968
JUN	<-	FGF2		0.000327277	0.000366076	0.00027403	0.000283834	0.000445854	0.000318742	0.000311416	0.000321385	0.000279933	0.000329147	0.000342357
JUN	<-	IL1b		0.000875664	0.000776684	0.000684831	0.000875783	0.000855386	0.000942825	0.000929232	0.000933196	0.00105015	0.000848615	0.000859936
JUN	<-	BGP		0.0111433	0.0121692	0.0109242	0.0109165	0.0109049	0.0108068	0.0110322	0.0110186	0.0110911	0.0115936	0.0109756
JUNB	<-	ATF3		0.0474288	0.0443631	0.0501888	0.0441797	0.0492161	0.0444507	0.0550068	0.0434213	0.0438857	0.0504133	0.0491627
JUNB	<-	EGR1		0.0982011	0.0915164	0.093163	0.10223	0.0972974	0.0974626	0.0923516	0.0928916	0.106204	0.0979422	0.110952
JUNB	<-	EGR2		0.209119	0.225766	0.198732	0.204627	0.191928	0.201968	0.20312	0.223813	0.204764	0.218209	0.218263
JUNB	<-	EGR3		0.0761473	0.0862492	0.0656642	0.0859397	0.06746	0.0771581	0.0674294	0.0728967	0.0854174	0.0774167	0.0758413
JUNB	<-	ETS2		0.0115363	0.0112485	0.0112444	0.0106888	0.0136506	0.0117647	0.0112541	0.0116317	0.0121542	0.0103572	0.0113687
JUNB	<-	FOS		0.108677	0.103184	0.117845	0.0970602	0.121202	0.103435	0.115614	0.109678	0.106921	0.109671	0.102158
JUNB	<-	FOSB		0.272345	0.267158	0.266914	0.28773	0.272813	0.275931	0.274254	0.266443	0.276198	0.271032	0.264974
JUNB	<-	FOSL1		0.0345743	0.0319781	0.0294414	0.036588	0.0358137	0.0389198	0.0311867	0.0301511	0.0379715	0.0373767	0.0363158
JUNB	<-	JUN		0.0518095	0.05372	0.0529831	0.0465723	0.051698	0.053777	0.0542549	0.058335	0.0475442	0.0510929	0.0481171
JUNB	<-	JUNB		0	0	0	0	0	0	0	0	0	0	0
JUNB	<-	MYC		0.0294474	0.025155	0.0367642	0.0301571	0.0311194	0.0293686	0.0340066	0.0248096	0.0253442	0.0298015	0.0279481
JUNB	<-	TGFb+TNFa		0.0182049	0.0156081	0.0233765	0.0193226	0.0224839	0.0169612	0.0159715	0.0191666	0.0188004	0.0155734	0.0147848
JUNB	<-	IBMX+DEX+insulin		0.000815836	0.000926693	0.000827568	0.000842202	0.000944726	0.000790007	0.000536349	0.000783251	0.00114043	0.000682711	0.000684421
JUNB	<-	VEGF		0.00734459	0.0080607	0.00918703	0.00573762	0.00564282	0.00839059	0.00833136	0.00865871	0.00626838	0.00670158	0.00646714
JUNB	<-	EGF		0.00321595	0.0029865	0.00304525	0.00325794	0.00337855	0.00288047	0.0035171	0.00372546	0.00279766	0.00307047	0.00350011
JUNB	<-	HRG		0.0145639	0.0143094	0.0147049	0.0168152	0.0113641	0.0155907	0.0169459	0.0150361	0.0137612	0.01292	0.0141914
JUNB	<-	FGF2		0.000242398	0.000281053	0.000209547	0.000146871	0.000209914	0.000212014	0.000310829	0.000320731	0.000316624	0.000187756	0.000228641
JUNB	<-	IL1b		0.000333326	0.000324736	0.000395794	0.000346394	0.000302055	0.000318618	0.000370062	0.000361074	0.000310094	0.000283542	0.000320892
JUNB	<-	BGP		9.45395e-05	7.84922e-05	0.000152124	2.14666e-05	0.000171281	1.42064e-05	1.30056e-05	0.00020964	2.9337e-05	6.60948e-05	0.000189748
MYC	<-	ATF3		0.0340562	0.0352088	0.037174	0.0337891	0.0323095	0.0299804	0.0328647	0.0329888	0.0368664	0.0358074	0.0335732
MYC	<-	EGR1		0.0778255	0.0795007	0.0647353	0.0713472	0.0808587	0.089087	0.0864134	0.0843378	0.0749816	0.0721281	0.0748651
MYC	<-	EGR2		0.0996701	0.0905285	0.0994249	0.0913421	0.107389	0.102895	0.103247	0.114672	0.0961995	0.0988219	0.0921807
MYC	<-	EGR3		0.0479647	0.0442098	0.0424014	0.0472594	0.0487844	0.0515617	0.0518449	0.0500605	0.0445629	0.0513654	0.0475971
MYC	<-	ETS2		0.0804821	0.0771821	0.0821805	0.0800248	0.0775556	0.0776934	0.0807363	0.0837044	0.0799867	0.0826908	0.0830667
MYC	<-	FOS		0.211896	0.207305	0.197031	0.197081	0.225215	0.227898	0.219157	0.210861	0.208873	0.209018	0.21652
MYC	<-	FOSB		0.0475461	0.0520834	0.0524077	0.0505455	0.0435783	0.0437668	0.0418043	0.0445455	0.0510187	0.0500989	0.0456121
MYC	<-	FOSL1		0.0478222	0.0541039	0.0599987	0.0552215	0.0445055	0.0375944	0.0441348	0.0397666	0.0511024	0.0485605	0.0432331
MYC	<-	JUN		0.0805935	0.0825125	0.0823864	0.082302	0.0841842	0.0775505	0.0762296	0.0809131	0.0801807	0.0803684	0.0793075
MYC	<-	JUNB		0.04007	0.039204	0.0386128	0.0369536	0.0412352	0.0426435	0.0421251	0.0428184	0.0368692	0.03957	0.040668
MYC	<-	MYC		0	0	0	0	0	0	0	0	0	0	0
MYC	<-	TGFb+TNFa		0.0245689	0.0238952	0.0277544	0.0252783	0.0206993	0.0234437	0.0254678	0.0254298	0.0255768	0.0251481	0.0229955
MYC	<-	IBMX+DEX+insulin		0.00561482	0.00660524	0.00571525	0.00533464	0.00541161	0.0051477	0.00556472	0.00558689	0.00575826	0.00506063	0.00596329
MYC	<-	VEGF		0.0250365	0.0267686	0.0253129	0.0235635	0.0243563	0.0246017	0.025768	0.0253301	0.0243474	0.0248089	0.0255075
MYC	<-	EGF		0.0228212	0.0254049	0.0281884	0.0263802	0.0187518	0.018298	0.0214036	0.0201024	0.0230296	0.0240725	0.0225806
MYC	<-	HRG		0.113427	0.115615	0.119645	0.129451	0.103053	0.107111	0.106208	0.100536	0.114991	0.118335	0.11933
MYC	<-	FGF2		0.00275891	0.00173291	0.00212526	0.00218088	0.00334657	0.00330642	0.00345023	0.00384795	0.00208069	0.00264667	0.00287154
MYC	<-	IL1b		0.00243	0.00202727	0.00176001	0.00218797	0.00315708	0.002979	0.00276078	0.00277489	0.0018497	0.00264254	0.00216075
MYC	<-	BGP		0.00798192	0.00794201	0.00850607	0.00997432	0.00707305	0.00735678	0.0076648	0.0071768	0.00756645	0.00836286	0.00819605
