# Supplementary material for: Inference of Genetic Networks From Time-Series and Static Gene Expression Data: Combining a Random-Forest-Based Inference Method With Feature Selection Methods
Source: Front Genet. 2020 Dec 15;11:595912. doi: 10.3389/fgene.2020.595912 (PMC7770182; doi:10.3389/fgene.2020.595912)
Supplement: Supplementary file 3 [file Data_Sheet_2.ZIP]

Archive with 163 entries (158 files):
- source/
- source/bin/
- source/bin/a.out
- source/bin/mixing.sh
- source/bin/sample/
- source/bin/sample/0.log
- source/bin/sample/0.res
- source/bin/sample/1.log
- source/bin/sample/1.res
- source/bin/sample/10.log
- source/bin/sample/10.res
- source/bin/sample/11.log
- source/bin/sample/11.res
- source/bin/sample/12.log
- source/bin/sample/12.res
- source/bin/sample/13.log
- source/bin/sample/13.res
- source/bin/sample/14.log
- source/bin/sample/14.res
- source/bin/sample/15.log
- source/bin/sample/15.res
- source/bin/sample/16.log
- source/bin/sample/16.res
- source/bin/sample/17.log
- source/bin/sample/17.res
- source/bin/sample/18.log
- source/bin/sample/18.res
- source/bin/sample/19.log
- source/bin/sample/19.res
- source/bin/sample/2.log
- source/bin/sample/2.res
- source/bin/sample/20.log
- source/bin/sample/20.res
- source/bin/sample/21.log
- source/bin/sample/21.res
- source/bin/sample/22.log
- source/bin/sample/22.res
- source/bin/sample/23.log
- source/bin/sample/23.res
- source/bin/sample/24.log
- source/bin/sample/24.res
- source/bin/sample/25.log
- source/bin/sample/25.res
- source/bin/sample/26.log
- source/bin/sample/26.res
- source/bin/sample/27.log
- source/bin/sample/27.res
- source/bin/sample/28.log
- source/bin/sample/28.res
- source/bin/sample/29.log
- source/bin/sample/29.res
- source/bin/sample/3.log
- source/bin/sample/3.res
- source/bin/sample/4.log
- source/bin/sample/4.res
- source/bin/sample/5.log
- source/bin/sample/5.res
- source/bin/sample/6.log
- source/bin/sample/6.res
- source/bin/sample/7.log
- source/bin/sample/7.res
- source/bin/sample/8.log
- source/bin/sample/8.res
- source/bin/sample/9.log
- source/bin/sample/9.res
- source/bin/sample/adjusted.res
- source/bin/sample/bat0
- source/bin/sample/bat1
- source/bin/sample/bat10
- source/bin/sample/bat11
- source/bin/sample/bat12
- source/bin/sample/bat13
- source/bin/sample/bat14
- source/bin/sample/bat15
- source/bin/sample/bat16
- source/bin/sample/bat17
- source/bin/sample/bat18
- source/bin/sample/bat19
- source/bin/sample/bat2
- source/bin/sample/bat20
- source/bin/sample/bat21
- source/bin/sample/bat22
- source/bin/sample/bat23
- source/bin/sample/bat24
- source/bin/sample/bat25
- source/bin/sample/bat26
- source/bin/sample/bat27
- source/bin/sample/bat28
- source/bin/sample/bat29
- source/bin/sample/bat3
- source/bin/sample/bat4
- source/bin/sample/bat5
- source/bin/sample/bat6
- source/bin/sample/bat7
- source/bin/sample/bat8
- source/bin/sample/bat9
- source/bin/sample/batch.dat
- source/bin/sample/correctstructure.txt
- source/bin/sample/derivative.dat
- source/bin/sample/exp.dat
- source/bin/sample/ss_-0.dat
- source/bin/sample/ss_-1.dat
- source/bin/sample/ss_-10.dat
- source/bin/sample/ss_-11.dat
- source/bin/sample/ss_-12.dat
- source/bin/sample/ss_-13.dat
- source/bin/sample/ss_-14.dat
- source/bin/sample/ss_-15.dat
- source/bin/sample/ss_-16.dat
- source/bin/sample/ss_-17.dat
- source/bin/sample/ss_-18.dat
- source/bin/sample/ss_-19.dat
- source/bin/sample/ss_-2.dat
- source/bin/sample/ss_-20.dat
- source/bin/sample/ss_-21.dat
- source/bin/sample/ss_-22.dat
- source/bin/sample/ss_-23.dat
- source/bin/sample/ss_-24.dat
- source/bin/sample/ss_-25.dat
- source/bin/sample/ss_-26.dat
- source/bin/sample/ss_-27.dat
- source/bin/sample/ss_-28.dat
- source/bin/sample/ss_-29.dat
- source/bin/sample/ss_-3.dat
- source/bin/sample/ss_-4.dat
- source/bin/sample/ss_-5.dat
- source/bin/sample/ss_-6.dat
- source/bin/sample/ss_-7.dat
- source/bin/sample/ss_-8.dat
- source/bin/sample/ss_-9.dat
- source/bin/sample/tc.dat
- source/bin/sample/weight.dat
- source/include/
- source/include/fitdata.h
- source/include/individual.h
- source/include/linemin.h
- source/include/localsetting.h
- source/include/main.h
- source/include/mextrees.h
- source/include/mrforest.h
- source/include/mrforest_rtest.h
- source/include/mvrtrees.h
- source/include/nrutil.h
- source/include/rand.h
- source/include/readparam.h
- source/include/setting.h
- source/include/vector.h
- source/README.txt
- source/src/
- source/src/fitdata.C
- source/src/individual.C
- source/src/linemin.C
- source/src/main.C
- source/src/Makefile
- source/src/mextrees.C
- source/src/mrforest.C
- source/src/mrforest_rtest.C
- source/src/mvrtrees.C
- source/src/objfunc.C
- source/src/rand.C
- source/src/readparam.C
- source/src/setting.C
- source/src/vector.C
