# Supplementary material for: Inference of Genetic Networks From Time-Series and Static Gene Expression Data: Combining a Random-Forest-Based Inference Method With Feature Selection Methods
Source: Front Genet. 2020 Dec 15;11:595912. doi: 10.3389/fgene.2020.595912 (PMC7770182; doi:10.3389/fgene.2020.595912)
Supplement: Supplementary file 3 [file Data_Sheet_2.ZIP › source/bin/sample/0.log]

start: Thu Oct  8 16:28:34 JST 2020

gene 0~~~~~~~~~~~~~~~~~~~~~~~~~~~~~~~~~~~~~~~~~~~~~~~~~~~~~~~~~~~~~~~~~~~
Loading Setting from exp.dat
NumOfTrees = 1000
NumOfAttributes = 10
MaxIter = 50
Bound: [-1.000000e+01,5.000000e+00]
RndSeed = 1
RFIter = 100
RFNumOfTrees = 100
RFNumOfAttributes = 10
RFCutOff = 39
VTIter = 100
VTNumOfTrees = 100
VTAlpha = 5.000000e-01
VTCutOff = 39
ETIter = 100
ETNumOfTrees = 100
ETNumOfAttributes = 29
ETCutOff = 39
Loading Time Course Data from tc.dat
Loading SlopeData from derivative.dat
Loading Steady State Data from ss_-0.dat
Loading Weight Data from weight.dat
2.419752e+00: 9.354297e+00 (0)
6.730335e-01: 3.735411e-01 (0)
C= 1.960174e+00
Results from RF
0 <- 0: 0 / 100
0 <- 1: 100 / 100
0 <- 2: 100 / 100
0 <- 3: 100 / 100
0 <- 4: 99 / 100
0 <- 5: 80 / 100
0 <- 6: 98 / 100
0 <- 7: 69 / 100
0 <- 8: 100 / 100
0 <- 9: 100 / 100
0 <- 10: 94 / 100
0 <- 11: 100 / 100
0 <- 12: 100 / 100
0 <- 13: 100 / 100
0 <- 14: 100 / 100
0 <- 15: 75 / 100
0 <- 16: 100 / 100
0 <- 17: 99 / 100
0 <- 18: 86 / 100
0 <- 19: 94 / 100
0 <- 20: 100 / 100
0 <- 21: 98 / 100
0 <- 22: 99 / 100
0 <- 23: 100 / 100
0 <- 24: 96 / 100
0 <- 25: 57 / 100
0 <- 26: 100 / 100
0 <- 27: 100 / 100
0 <- 28: 100 / 100
0 <- 29: 100 / 100
Results from VT
0 <- 0: 0 / 100
0 <- 1: 95 / 100
0 <- 2: 99 / 100
0 <- 3: 100 / 100
0 <- 4: 98 / 100
0 <- 5: 82 / 100
0 <- 6: 96 / 100
0 <- 7: 81 / 100
0 <- 8: 99 / 100
0 <- 9: 99 / 100
0 <- 10: 90 / 100
0 <- 11: 100 / 100
0 <- 12: 100 / 100
0 <- 13: 100 / 100
0 <- 14: 100 / 100
0 <- 15: 90 / 100
0 <- 16: 100 / 100
0 <- 17: 99 / 100
0 <- 18: 86 / 100
0 <- 19: 86 / 100
0 <- 20: 99 / 100
0 <- 21: 98 / 100
0 <- 22: 93 / 100
0 <- 23: 100 / 100
0 <- 24: 98 / 100
0 <- 25: 78 / 100
0 <- 26: 100 / 100
0 <- 27: 100 / 100
0 <- 28: 100 / 100
0 <- 29: 100 / 100
Results from ET
0 <- 0: 0 / 100
0 <- 1: 100 / 100
0 <- 2: 100 / 100
0 <- 3: 98 / 100
0 <- 4: 100 / 100
0 <- 5: 84 / 100
0 <- 6: 89 / 100
0 <- 7: 52 / 100
0 <- 8: 99 / 100
0 <- 9: 97 / 100
0 <- 10: 92 / 100
0 <- 11: 100 / 100
0 <- 12: 100 / 100
0 <- 13: 100 / 100
0 <- 14: 100 / 100
0 <- 15: 54 / 100
0 <- 16: 100 / 100
0 <- 17: 97 / 100
0 <- 18: 50 / 100
0 <- 19: 88 / 100
0 <- 20: 97 / 100
0 <- 21: 93 / 100
0 <- 22: 96 / 100
0 <- 23: 100 / 100
0 <- 24: 100 / 100
0 <- 25: 48 / 100
0 <- 26: 100 / 100
0 <- 27: 100 / 100
0 <- 28: 100 / 100
0 <- 29: 100 / 100
_________________________________________________________________________

end  : Thu Oct  8 16:31:26 JST 2020
