# Supplementary material for: Inference of Genetic Networks From Time-Series and Static Gene Expression Data: Combining a Random-Forest-Based Inference Method With Feature Selection Methods
Source: Front Genet. 2020 Dec 15;11:595912. doi: 10.3389/fgene.2020.595912 (PMC7770182; doi:10.3389/fgene.2020.595912)
Supplement: Supplementary file 3 [file Data_Sheet_2.ZIP › source/bin/sample/0.res]

0 <- 0 : 0.000000e+00	0.000000e+00
0 <- 1 : 2.998749e-02	9.500000e-01
0 <- 2 : 2.698475e-02	9.900000e-01
0 <- 3 : 3.116594e-02	9.800000e-01
0 <- 4 : 1.692928e-02	9.800000e-01
0 <- 5 : 6.465469e-03	8.000000e-01
0 <- 6 : 9.307901e-03	8.900000e-01
0 <- 7 : 5.016415e-03	5.200000e-01
0 <- 8 : 1.884351e-02	9.900000e-01
0 <- 9 : 1.903483e-02	9.700000e-01
0 <- 10 : 7.708964e-03	9.000000e-01
0 <- 11 : 3.837027e-02	1.000000e+00
0 <- 12 : 6.979777e-02	1.000000e+00
0 <- 13 : 3.006435e-02	1.000000e+00
0 <- 14 : 1.596715e-02	1.000000e+00
0 <- 15 : 5.258785e-03	5.400000e-01
0 <- 16 : 6.657627e-02	1.000000e+00
0 <- 17 : 1.378622e-02	9.700000e-01
0 <- 18 : 1.105453e-02	5.000000e-01
0 <- 19 : 8.752476e-03	8.600000e-01
0 <- 20 : 2.599862e-02	9.700000e-01
0 <- 21 : 9.259498e-03	9.300000e-01
0 <- 22 : 8.386606e-03	9.300000e-01
0 <- 23 : 6.883493e-02	1.000000e+00
0 <- 24 : 9.648313e-03	9.600000e-01
0 <- 25 : 5.177791e-03	4.800000e-01
0 <- 26 : 1.626201e-01	1.000000e+00
0 <- 27 : 7.967584e-02	1.000000e+00
0 <- 28 : 1.287564e-02	1.000000e+00
0 <- 29 : 1.709143e-01	1.000000e+00
