# Supplementary material for: Inference of Genetic Networks From Time-Series and Static Gene Expression Data: Combining a Random-Forest-Based Inference Method With Feature Selection Methods
Source: Front Genet. 2020 Dec 15;11:595912. doi: 10.3389/fgene.2020.595912 (PMC7770182; doi:10.3389/fgene.2020.595912)
Supplement: Supplementary file 3 [file Data_Sheet_2.ZIP › source/bin/sample/1.log]

start: Thu Oct  8 16:31:26 JST 2020

gene 1~~~~~~~~~~~~~~~~~~~~~~~~~~~~~~~~~~~~~~~~~~~~~~~~~~~~~~~~~~~~~~~~~~~
Loading Setting from exp.dat
NumOfTrees = 1000
NumOfAttributes = 10
MaxIter = 50
Bound: [-1.000000e+01,5.000000e+00]
RndSeed = 1
RFIter = 100
RFNumOfTrees = 100
RFNumOfAttributes = 10
RFCutOff = 39
VTIter = 100
VTNumOfTrees = 100
VTAlpha = 5.000000e-01
VTCutOff = 39
ETIter = 100
ETNumOfTrees = 100
ETNumOfAttributes = 29
ETCutOff = 39
Loading Time Course Data from tc.dat
Loading SlopeData from derivative.dat
Loading Steady State Data from ss_-1.dat
Loading Weight Data from weight.dat
2.419752e+00: 1.120468e+01 (0)
6.902622e-01: 6.798319e-01 (0)
C= 1.994238e+00
Results from RF
1 <- 0: 93 / 100
1 <- 1: 0 / 100
1 <- 2: 95 / 100
1 <- 3: 100 / 100
1 <- 4: 71 / 100
1 <- 5: 79 / 100
1 <- 6: 88 / 100
1 <- 7: 100 / 100
1 <- 8: 100 / 100
1 <- 9: 97 / 100
1 <- 10: 98 / 100
1 <- 11: 100 / 100
1 <- 12: 100 / 100
1 <- 13: 100 / 100
1 <- 14: 100 / 100
1 <- 15: 100 / 100
1 <- 16: 99 / 100
1 <- 17: 97 / 100
1 <- 18: 100 / 100
1 <- 19: 99 / 100
1 <- 20: 99 / 100
1 <- 21: 99 / 100
1 <- 22: 100 / 100
1 <- 23: 100 / 100
1 <- 24: 100 / 100
1 <- 25: 80 / 100
1 <- 26: 95 / 100
1 <- 27: 99 / 100
1 <- 28: 100 / 100
1 <- 29: 96 / 100
Results from VT
1 <- 0: 79 / 100
1 <- 1: 0 / 100
1 <- 2: 97 / 100
1 <- 3: 99 / 100
1 <- 4: 72 / 100
1 <- 5: 93 / 100
1 <- 6: 68 / 100
1 <- 7: 77 / 100
1 <- 8: 98 / 100
1 <- 9: 86 / 100
1 <- 10: 81 / 100
1 <- 11: 97 / 100
1 <- 12: 99 / 100
1 <- 13: 99 / 100
1 <- 14: 99 / 100
1 <- 15: 96 / 100
1 <- 16: 99 / 100
1 <- 17: 94 / 100
1 <- 18: 100 / 100
1 <- 19: 91 / 100
1 <- 20: 86 / 100
1 <- 21: 96 / 100
1 <- 22: 100 / 100
1 <- 23: 99 / 100
1 <- 24: 99 / 100
1 <- 25: 65 / 100
1 <- 26: 89 / 100
1 <- 27: 86 / 100
1 <- 28: 95 / 100
1 <- 29: 82 / 100
Results from ET
1 <- 0: 99 / 100
1 <- 1: 0 / 100
1 <- 2: 98 / 100
1 <- 3: 100 / 100
1 <- 4: 84 / 100
1 <- 5: 86 / 100
1 <- 6: 99 / 100
1 <- 7: 100 / 100
1 <- 8: 100 / 100
1 <- 9: 99 / 100
1 <- 10: 99 / 100
1 <- 11: 99 / 100
1 <- 12: 100 / 100
1 <- 13: 100 / 100
1 <- 14: 100 / 100
1 <- 15: 100 / 100
1 <- 16: 100 / 100
1 <- 17: 100 / 100
1 <- 18: 100 / 100
1 <- 19: 100 / 100
1 <- 20: 99 / 100
1 <- 21: 100 / 100
1 <- 22: 100 / 100
1 <- 23: 100 / 100
1 <- 24: 100 / 100
1 <- 25: 94 / 100
1 <- 26: 100 / 100
1 <- 27: 100 / 100
1 <- 28: 99 / 100
1 <- 29: 96 / 100
_________________________________________________________________________

end  : Thu Oct  8 16:34:27 JST 2020
