# Supplementary material for: Inference of Genetic Networks From Time-Series and Static Gene Expression Data: Combining a Random-Forest-Based Inference Method With Feature Selection Methods
Source: Front Genet. 2020 Dec 15;11:595912. doi: 10.3389/fgene.2020.595912 (PMC7770182; doi:10.3389/fgene.2020.595912)
Supplement: Supplementary file 3 [file Data_Sheet_2.ZIP › source/bin/sample/1.res]

1 <- 0 : 1.357301e-02	7.900000e-01
1 <- 1 : 0.000000e+00	0.000000e+00
1 <- 2 : 1.295940e-02	9.500000e-01
1 <- 3 : 5.346660e-02	9.900000e-01
1 <- 4 : 6.855736e-03	7.100000e-01
1 <- 5 : 8.958789e-03	7.900000e-01
1 <- 6 : 1.080997e-02	6.800000e-01
1 <- 7 : 1.895616e-02	7.700000e-01
1 <- 8 : 4.779916e-02	9.800000e-01
1 <- 9 : 1.314413e-02	8.600000e-01
1 <- 10 : 1.770227e-02	8.100000e-01
1 <- 11 : 1.992985e-02	9.700000e-01
1 <- 12 : 2.632049e-02	9.900000e-01
1 <- 13 : 2.611082e-02	9.900000e-01
1 <- 14 : 2.994851e-02	9.900000e-01
1 <- 15 : 2.375833e-02	9.600000e-01
1 <- 16 : 2.625299e-02	9.900000e-01
1 <- 17 : 1.232113e-02	9.400000e-01
1 <- 18 : 3.449759e-01	1.000000e+00
1 <- 19 : 1.583436e-02	9.100000e-01
1 <- 20 : 1.507812e-02	8.600000e-01
1 <- 21 : 2.479453e-02	9.600000e-01
1 <- 22 : 2.645403e-02	1.000000e+00
1 <- 23 : 6.444368e-02	9.900000e-01
1 <- 24 : 4.141806e-02	9.900000e-01
1 <- 25 : 7.039541e-03	6.500000e-01
1 <- 26 : 9.784568e-03	8.900000e-01
1 <- 27 : 1.603414e-02	8.600000e-01
1 <- 28 : 2.358786e-02	9.500000e-01
1 <- 29 : 1.441233e-02	8.200000e-01
