# Supplementary material for: Inference of Genetic Networks From Time-Series and Static Gene Expression Data: Combining a Random-Forest-Based Inference Method With Feature Selection Methods
Source: Front Genet. 2020 Dec 15;11:595912. doi: 10.3389/fgene.2020.595912 (PMC7770182; doi:10.3389/fgene.2020.595912)
Supplement: Supplementary file 3 [file Data_Sheet_2.ZIP › source/bin/sample/10.log]

start: Thu Oct  8 17:01:33 JST 2020

gene 10~~~~~~~~~~~~~~~~~~~~~~~~~~~~~~~~~~~~~~~~~~~~~~~~~~~~~~~~~~~~~~~~~~
Loading Setting from exp.dat
NumOfTrees = 1000
NumOfAttributes = 10
MaxIter = 50
Bound: [-1.000000e+01,5.000000e+00]
RndSeed = 1
RFIter = 100
RFNumOfTrees = 100
RFNumOfAttributes = 10
RFCutOff = 39
VTIter = 100
VTNumOfTrees = 100
VTAlpha = 5.000000e-01
VTCutOff = 39
ETIter = 100
ETNumOfTrees = 100
ETNumOfAttributes = 29
ETCutOff = 39
Loading Time Course Data from tc.dat
Loading SlopeData from derivative.dat
Loading Steady State Data from ss_-10.dat
Loading Weight Data from weight.dat
2.419752e+00: 9.780402e+00 (0)
1.072228e+00: 5.300297e-01 (0)
C= 2.921883e+00
Results from RF
10 <- 0: 99 / 100
10 <- 1: 94 / 100
10 <- 2: 100 / 100
10 <- 3: 43 / 100
10 <- 4: 100 / 100
10 <- 5: 96 / 100
10 <- 6: 100 / 100
10 <- 7: 83 / 100
10 <- 8: 45 / 100
10 <- 9: 93 / 100
10 <- 10: 0 / 100
10 <- 11: 94 / 100
10 <- 12: 87 / 100
10 <- 13: 99 / 100
10 <- 14: 80 / 100
10 <- 15: 98 / 100
10 <- 16: 84 / 100
10 <- 17: 64 / 100
10 <- 18: 100 / 100
10 <- 19: 54 / 100
10 <- 20: 100 / 100
10 <- 21: 74 / 100
10 <- 22: 71 / 100
10 <- 23: 45 / 100
10 <- 24: 89 / 100
10 <- 25: 94 / 100
10 <- 26: 47 / 100
10 <- 27: 80 / 100
10 <- 28: 100 / 100
10 <- 29: 100 / 100
Results from VT
10 <- 0: 97 / 100
10 <- 1: 81 / 100
10 <- 2: 100 / 100
10 <- 3: 38 / 100
10 <- 4: 100 / 100
10 <- 5: 94 / 100
10 <- 6: 99 / 100
10 <- 7: 67 / 100
10 <- 8: 29 / 100
10 <- 9: 85 / 100
10 <- 10: 0 / 100
10 <- 11: 84 / 100
10 <- 12: 66 / 100
10 <- 13: 99 / 100
10 <- 14: 80 / 100
10 <- 15: 94 / 100
10 <- 16: 58 / 100
10 <- 17: 32 / 100
10 <- 18: 100 / 100
10 <- 19: 41 / 100
10 <- 20: 97 / 100
10 <- 21: 76 / 100
10 <- 22: 58 / 100
10 <- 23: 40 / 100
10 <- 24: 58 / 100
10 <- 25: 92 / 100
10 <- 26: 47 / 100
10 <- 27: 52 / 100
10 <- 28: 99 / 100
10 <- 29: 98 / 100
Results from ET
10 <- 0: 98 / 100
10 <- 1: 84 / 100
10 <- 2: 100 / 100
10 <- 3: 36 / 100
10 <- 4: 100 / 100
10 <- 5: 93 / 100
10 <- 6: 100 / 100
10 <- 7: 76 / 100
10 <- 8: 32 / 100
10 <- 9: 99 / 100
10 <- 10: 0 / 100
10 <- 11: 92 / 100
10 <- 12: 90 / 100
10 <- 13: 100 / 100
10 <- 14: 77 / 100
10 <- 15: 95 / 100
10 <- 16: 82 / 100
10 <- 17: 67 / 100
10 <- 18: 99 / 100
10 <- 19: 54 / 100
10 <- 20: 99 / 100
10 <- 21: 74 / 100
10 <- 22: 69 / 100
10 <- 23: 50 / 100
10 <- 24: 81 / 100
10 <- 25: 97 / 100
10 <- 26: 80 / 100
10 <- 27: 92 / 100
10 <- 28: 97 / 100
10 <- 29: 100 / 100
_________________________________________________________________________

end  : Thu Oct  8 17:05:39 JST 2020
