# Supplementary material for: Inference of Genetic Networks From Time-Series and Static Gene Expression Data: Combining a Random-Forest-Based Inference Method With Feature Selection Methods
Source: Front Genet. 2020 Dec 15;11:595912. doi: 10.3389/fgene.2020.595912 (PMC7770182; doi:10.3389/fgene.2020.595912)
Supplement: Supplementary file 3 [file Data_Sheet_2.ZIP › source/bin/sample/10.res]

10 <- 0 : 3.498765e-02	9.700000e-01
10 <- 1 : 2.621855e-02	8.100000e-01
10 <- 2 : 1.220381e-01	1.000000e+00
10 <- 3 : 0.000000e+00	0.000000e+00
10 <- 4 : 1.275122e-01	1.000000e+00
10 <- 5 : 3.114885e-02	9.300000e-01
10 <- 6 : 4.133741e-02	9.900000e-01
10 <- 7 : 1.924439e-02	6.700000e-01
10 <- 8 : 0.000000e+00	0.000000e+00
10 <- 9 : 2.591035e-02	8.500000e-01
10 <- 10 : 0.000000e+00	0.000000e+00
10 <- 11 : 2.858509e-02	8.400000e-01
10 <- 12 : 1.844592e-02	6.600000e-01
10 <- 13 : 4.326692e-02	9.900000e-01
10 <- 14 : 2.205718e-02	7.700000e-01
10 <- 15 : 2.894611e-02	9.400000e-01
10 <- 16 : 1.820054e-02	5.800000e-01
10 <- 17 : 0.000000e+00	0.000000e+00
10 <- 18 : 4.082476e-02	9.900000e-01
10 <- 19 : 1.298213e-02	4.100000e-01
10 <- 20 : 3.937622e-02	9.700000e-01
10 <- 21 : 1.814828e-02	7.400000e-01
10 <- 22 : 1.538405e-02	5.800000e-01
10 <- 23 : 1.374991e-02	4.000000e-01
10 <- 24 : 2.035473e-02	5.800000e-01
10 <- 25 : 2.870512e-02	9.200000e-01
10 <- 26 : 1.367653e-02	4.700000e-01
10 <- 27 : 1.876237e-02	5.200000e-01
10 <- 28 : 5.201936e-02	9.700000e-01
10 <- 29 : 5.763004e-02	9.800000e-01
