# Supplementary material for: Inference of Genetic Networks From Time-Series and Static Gene Expression Data: Combining a Random-Forest-Based Inference Method With Feature Selection Methods
Source: Front Genet. 2020 Dec 15;11:595912. doi: 10.3389/fgene.2020.595912 (PMC7770182; doi:10.3389/fgene.2020.595912)
Supplement: Supplementary file 3 [file Data_Sheet_2.ZIP › source/bin/sample/11.log]

start: Thu Oct  8 17:05:39 JST 2020

gene 11~~~~~~~~~~~~~~~~~~~~~~~~~~~~~~~~~~~~~~~~~~~~~~~~~~~~~~~~~~~~~~~~~~
Loading Setting from exp.dat
NumOfTrees = 1000
NumOfAttributes = 10
MaxIter = 50
Bound: [-1.000000e+01,5.000000e+00]
RndSeed = 1
RFIter = 100
RFNumOfTrees = 100
RFNumOfAttributes = 10
RFCutOff = 39
VTIter = 100
VTNumOfTrees = 100
VTAlpha = 5.000000e-01
VTCutOff = 39
ETIter = 100
ETNumOfTrees = 100
ETNumOfAttributes = 29
ETCutOff = 39
Loading Time Course Data from tc.dat
Loading SlopeData from derivative.dat
Loading Steady State Data from ss_-11.dat
Loading Weight Data from weight.dat
2.419752e+00: 8.877722e+00 (0)
7.951406e-01: 7.162084e-01 (0)
C= 2.214752e+00
Results from RF
11 <- 0: 100 / 100
11 <- 1: 70 / 100
11 <- 2: 100 / 100
11 <- 3: 100 / 100
11 <- 4: 80 / 100
11 <- 5: 96 / 100
11 <- 6: 93 / 100
11 <- 7: 97 / 100
11 <- 8: 100 / 100
11 <- 9: 91 / 100
11 <- 10: 78 / 100
11 <- 11: 0 / 100
11 <- 12: 100 / 100
11 <- 13: 99 / 100
11 <- 14: 27 / 100
11 <- 15: 66 / 100
11 <- 16: 100 / 100
11 <- 17: 100 / 100
11 <- 18: 76 / 100
11 <- 19: 96 / 100
11 <- 20: 100 / 100
11 <- 21: 84 / 100
11 <- 22: 59 / 100
11 <- 23: 97 / 100
11 <- 24: 90 / 100
11 <- 25: 100 / 100
11 <- 26: 83 / 100
11 <- 27: 100 / 100
11 <- 28: 99 / 100
11 <- 29: 100 / 100
Results from VT
11 <- 0: 100 / 100
11 <- 1: 95 / 100
11 <- 2: 100 / 100
11 <- 3: 100 / 100
11 <- 4: 81 / 100
11 <- 5: 96 / 100
11 <- 6: 99 / 100
11 <- 7: 95 / 100
11 <- 8: 100 / 100
11 <- 9: 99 / 100
11 <- 10: 89 / 100
11 <- 11: 0 / 100
11 <- 12: 100 / 100
11 <- 13: 99 / 100
11 <- 14: 61 / 100
11 <- 15: 88 / 100
11 <- 16: 100 / 100
11 <- 17: 100 / 100
11 <- 18: 94 / 100
11 <- 19: 91 / 100
11 <- 20: 100 / 100
11 <- 21: 97 / 100
11 <- 22: 99 / 100
11 <- 23: 100 / 100
11 <- 24: 98 / 100
11 <- 25: 98 / 100
11 <- 26: 95 / 100
11 <- 27: 100 / 100
11 <- 28: 99 / 100
11 <- 29: 100 / 100
Results from ET
11 <- 0: 100 / 100
11 <- 1: 96 / 100
11 <- 2: 100 / 100
11 <- 3: 100 / 100
11 <- 4: 89 / 100
11 <- 5: 99 / 100
11 <- 6: 98 / 100
11 <- 7: 100 / 100
11 <- 8: 100 / 100
11 <- 9: 100 / 100
11 <- 10: 97 / 100
11 <- 11: 0 / 100
11 <- 12: 100 / 100
11 <- 13: 100 / 100
11 <- 14: 95 / 100
11 <- 15: 79 / 100
11 <- 16: 100 / 100
11 <- 17: 100 / 100
11 <- 18: 94 / 100
11 <- 19: 100 / 100
11 <- 20: 100 / 100
11 <- 21: 92 / 100
11 <- 22: 100 / 100
11 <- 23: 97 / 100
11 <- 24: 100 / 100
11 <- 25: 100 / 100
11 <- 26: 99 / 100
11 <- 27: 100 / 100
11 <- 28: 99 / 100
11 <- 29: 100 / 100
_________________________________________________________________________

end  : Thu Oct  8 17:08:09 JST 2020
