# Supplementary material for: Inference of Genetic Networks From Time-Series and Static Gene Expression Data: Combining a Random-Forest-Based Inference Method With Feature Selection Methods
Source: Front Genet. 2020 Dec 15;11:595912. doi: 10.3389/fgene.2020.595912 (PMC7770182; doi:10.3389/fgene.2020.595912)
Supplement: Supplementary file 3 [file Data_Sheet_2.ZIP › source/bin/sample/11.res]

11 <- 0 : 2.901897e-02	1.000000e+00
11 <- 1 : 2.617174e-03	7.000000e-01
11 <- 2 : 1.527353e-02	1.000000e+00
11 <- 3 : 7.805477e-03	1.000000e+00
11 <- 4 : 2.716391e-03	8.000000e-01
11 <- 5 : 4.016489e-03	9.600000e-01
11 <- 6 : 3.372535e-03	9.300000e-01
11 <- 7 : 4.057430e-03	9.500000e-01
11 <- 8 : 3.356599e-02	1.000000e+00
11 <- 9 : 4.135065e-03	9.100000e-01
11 <- 10 : 2.552313e-03	7.800000e-01
11 <- 11 : 0.000000e+00	0.000000e+00
11 <- 12 : 1.614732e-01	1.000000e+00
11 <- 13 : 4.812018e-03	9.900000e-01
11 <- 14 : 0.000000e+00	0.000000e+00
11 <- 15 : 1.743647e-03	6.600000e-01
11 <- 16 : 7.124986e-02	1.000000e+00
11 <- 17 : 5.125127e-02	1.000000e+00
11 <- 18 : 2.907729e-03	7.600000e-01
11 <- 19 : 3.795670e-03	9.100000e-01
11 <- 20 : 1.484188e-01	1.000000e+00
11 <- 21 : 4.918078e-03	8.400000e-01
11 <- 22 : 1.442358e-03	5.900000e-01
11 <- 23 : 4.008780e-03	9.700000e-01
11 <- 24 : 3.146377e-03	9.000000e-01
11 <- 25 : 9.620719e-03	9.800000e-01
11 <- 26 : 2.704966e-03	8.300000e-01
11 <- 27 : 3.093353e-01	1.000000e+00
11 <- 28 : 9.941369e-03	9.900000e-01
11 <- 29 : 9.477017e-02	1.000000e+00
