# Supplementary material for: Inference of Genetic Networks From Time-Series and Static Gene Expression Data: Combining a Random-Forest-Based Inference Method With Feature Selection Methods
Source: Front Genet. 2020 Dec 15;11:595912. doi: 10.3389/fgene.2020.595912 (PMC7770182; doi:10.3389/fgene.2020.595912)
Supplement: Supplementary file 3 [file Data_Sheet_2.ZIP › source/bin/sample/12.log]

start: Thu Oct  8 17:08:09 JST 2020

gene 12~~~~~~~~~~~~~~~~~~~~~~~~~~~~~~~~~~~~~~~~~~~~~~~~~~~~~~~~~~~~~~~~~~
Loading Setting from exp.dat
NumOfTrees = 1000
NumOfAttributes = 10
MaxIter = 50
Bound: [-1.000000e+01,5.000000e+00]
RndSeed = 1
RFIter = 100
RFNumOfTrees = 100
RFNumOfAttributes = 10
RFCutOff = 39
VTIter = 100
VTNumOfTrees = 100
VTAlpha = 5.000000e-01
VTCutOff = 39
ETIter = 100
ETNumOfTrees = 100
ETNumOfAttributes = 29
ETCutOff = 39
Loading Time Course Data from tc.dat
Loading SlopeData from derivative.dat
Loading Steady State Data from ss_-12.dat
Loading Weight Data from weight.dat
2.419752e+00: 9.963102e+00 (0)
4.131824e-01: 1.238299e+00 (0)
C= 1.511621e+00
Results from RF
12 <- 0: 99 / 100
12 <- 1: 92 / 100
12 <- 2: 100 / 100
12 <- 3: 76 / 100
12 <- 4: 93 / 100
12 <- 5: 99 / 100
12 <- 6: 52 / 100
12 <- 7: 79 / 100
12 <- 8: 100 / 100
12 <- 9: 89 / 100
12 <- 10: 89 / 100
12 <- 11: 100 / 100
12 <- 12: 0 / 100
12 <- 13: 88 / 100
12 <- 14: 95 / 100
12 <- 15: 81 / 100
12 <- 16: 99 / 100
12 <- 17: 98 / 100
12 <- 18: 73 / 100
12 <- 19: 76 / 100
12 <- 20: 100 / 100
12 <- 21: 73 / 100
12 <- 22: 80 / 100
12 <- 23: 79 / 100
12 <- 24: 99 / 100
12 <- 25: 98 / 100
12 <- 26: 29 / 100
12 <- 27: 100 / 100
12 <- 28: 100 / 100
12 <- 29: 100 / 100
Results from VT
12 <- 0: 99 / 100
12 <- 1: 89 / 100
12 <- 2: 100 / 100
12 <- 3: 80 / 100
12 <- 4: 92 / 100
12 <- 5: 100 / 100
12 <- 6: 69 / 100
12 <- 7: 93 / 100
12 <- 8: 100 / 100
12 <- 9: 96 / 100
12 <- 10: 86 / 100
12 <- 11: 100 / 100
12 <- 12: 0 / 100
12 <- 13: 98 / 100
12 <- 14: 90 / 100
12 <- 15: 87 / 100
12 <- 16: 100 / 100
12 <- 17: 96 / 100
12 <- 18: 85 / 100
12 <- 19: 94 / 100
12 <- 20: 100 / 100
12 <- 21: 93 / 100
12 <- 22: 91 / 100
12 <- 23: 94 / 100
12 <- 24: 99 / 100
12 <- 25: 95 / 100
12 <- 26: 50 / 100
12 <- 27: 100 / 100
12 <- 28: 100 / 100
12 <- 29: 100 / 100
Results from ET
12 <- 0: 99 / 100
12 <- 1: 100 / 100
12 <- 2: 100 / 100
12 <- 3: 68 / 100
12 <- 4: 70 / 100
12 <- 5: 100 / 100
12 <- 6: 71 / 100
12 <- 7: 87 / 100
12 <- 8: 100 / 100
12 <- 9: 99 / 100
12 <- 10: 91 / 100
12 <- 11: 100 / 100
12 <- 12: 0 / 100
12 <- 13: 92 / 100
12 <- 14: 95 / 100
12 <- 15: 85 / 100
12 <- 16: 99 / 100
12 <- 17: 99 / 100
12 <- 18: 75 / 100
12 <- 19: 80 / 100
12 <- 20: 100 / 100
12 <- 21: 91 / 100
12 <- 22: 98 / 100
12 <- 23: 80 / 100
12 <- 24: 100 / 100
12 <- 25: 99 / 100
12 <- 26: 47 / 100
12 <- 27: 100 / 100
12 <- 28: 100 / 100
12 <- 29: 100 / 100
_________________________________________________________________________

end  : Thu Oct  8 17:11:55 JST 2020
