# Supplementary material for: Inference of Genetic Networks From Time-Series and Static Gene Expression Data: Combining a Random-Forest-Based Inference Method With Feature Selection Methods
Source: Front Genet. 2020 Dec 15;11:595912. doi: 10.3389/fgene.2020.595912 (PMC7770182; doi:10.3389/fgene.2020.595912)
Supplement: Supplementary file 3 [file Data_Sheet_2.ZIP › source/bin/sample/12.res]

12 <- 0 : 1.710171e-02	9.900000e-01
12 <- 1 : 6.915614e-03	8.900000e-01
12 <- 2 : 4.248914e-02	1.000000e+00
12 <- 3 : 4.360957e-03	6.800000e-01
12 <- 4 : 1.002546e-02	7.000000e-01
12 <- 5 : 2.365477e-02	9.900000e-01
12 <- 6 : 3.688381e-03	5.200000e-01
12 <- 7 : 5.376610e-03	7.900000e-01
12 <- 8 : 1.115449e-01	1.000000e+00
12 <- 9 : 9.231894e-03	8.900000e-01
12 <- 10 : 6.176120e-03	8.600000e-01
12 <- 11 : 2.386436e-01	1.000000e+00
12 <- 12 : 0.000000e+00	0.000000e+00
12 <- 13 : 6.827147e-03	8.800000e-01
12 <- 14 : 7.948181e-03	9.000000e-01
12 <- 15 : 6.735301e-03	8.100000e-01
12 <- 16 : 1.837403e-02	9.900000e-01
12 <- 17 : 1.303479e-02	9.600000e-01
12 <- 18 : 5.085857e-03	7.300000e-01
12 <- 19 : 3.949746e-03	7.600000e-01
12 <- 20 : 1.204067e-01	1.000000e+00
12 <- 21 : 4.893223e-03	7.300000e-01
12 <- 22 : 4.704054e-03	8.000000e-01
12 <- 23 : 4.478421e-03	7.900000e-01
12 <- 24 : 1.915847e-02	9.900000e-01
12 <- 25 : 1.145019e-02	9.500000e-01
12 <- 26 : 0.000000e+00	0.000000e+00
12 <- 27 : 1.866802e-01	1.000000e+00
12 <- 28 : 5.592525e-02	1.000000e+00
12 <- 29 : 3.556695e-02	1.000000e+00
