# Supplementary material for: Inference of Genetic Networks From Time-Series and Static Gene Expression Data: Combining a Random-Forest-Based Inference Method With Feature Selection Methods
Source: Front Genet. 2020 Dec 15;11:595912. doi: 10.3389/fgene.2020.595912 (PMC7770182; doi:10.3389/fgene.2020.595912)
Supplement: Supplementary file 3 [file Data_Sheet_2.ZIP › source/bin/sample/13.res]

13 <- 0 : 3.322417e-03	5.800000e-01
13 <- 1 : 1.185080e-02	9.900000e-01
13 <- 2 : 2.441438e-01	1.000000e+00
13 <- 3 : 1.019377e-02	9.500000e-01
13 <- 4 : 4.923564e-03	8.400000e-01
13 <- 5 : 5.514545e-03	8.900000e-01
13 <- 6 : 3.793953e-03	7.300000e-01
13 <- 7 : 6.406804e-03	9.300000e-01
13 <- 8 : 2.337084e-02	9.600000e-01
13 <- 9 : 9.191957e-03	9.800000e-01
13 <- 10 : 6.561974e-03	8.500000e-01
13 <- 11 : 2.080795e-02	9.900000e-01
13 <- 12 : 7.457397e-02	1.000000e+00
13 <- 13 : 0.000000e+00	0.000000e+00
13 <- 14 : 3.544558e-03	6.000000e-01
13 <- 15 : 4.948865e-03	8.000000e-01
13 <- 16 : 4.597908e-03	6.600000e-01
13 <- 17 : 4.627409e-03	5.900000e-01
13 <- 18 : 1.237595e-02	9.900000e-01
13 <- 19 : 6.875619e-03	9.400000e-01
13 <- 20 : 2.273014e-01	1.000000e+00
13 <- 21 : 1.368812e-02	9.500000e-01
13 <- 22 : 4.473693e-03	8.000000e-01
13 <- 23 : 3.403310e-02	1.000000e+00
13 <- 24 : 1.798609e-02	9.600000e-01
13 <- 25 : 6.263684e-03	9.600000e-01
13 <- 26 : 8.206918e-03	9.700000e-01
13 <- 27 : 1.482627e-01	1.000000e+00
13 <- 28 : 6.232589e-02	1.000000e+00
13 <- 29 : 4.663219e-03	6.200000e-01
