# Supplementary material for: Inference of Genetic Networks From Time-Series and Static Gene Expression Data: Combining a Random-Forest-Based Inference Method With Feature Selection Methods
Source: Front Genet. 2020 Dec 15;11:595912. doi: 10.3389/fgene.2020.595912 (PMC7770182; doi:10.3389/fgene.2020.595912)
Supplement: Supplementary file 3 [file Data_Sheet_2.ZIP › source/bin/sample/14.log]

start: Thu Oct  8 17:14:45 JST 2020

gene 14~~~~~~~~~~~~~~~~~~~~~~~~~~~~~~~~~~~~~~~~~~~~~~~~~~~~~~~~~~~~~~~~~~
Loading Setting from exp.dat
NumOfTrees = 1000
NumOfAttributes = 10
MaxIter = 50
Bound: [-1.000000e+01,5.000000e+00]
RndSeed = 1
RFIter = 100
RFNumOfTrees = 100
RFNumOfAttributes = 10
RFCutOff = 39
VTIter = 100
VTNumOfTrees = 100
VTAlpha = 5.000000e-01
VTCutOff = 39
ETIter = 100
ETNumOfTrees = 100
ETNumOfAttributes = 29
ETCutOff = 39
Loading Time Course Data from tc.dat
Loading SlopeData from derivative.dat
Loading Steady State Data from ss_-14.dat
Loading Weight Data from weight.dat
2.419752e+00: 5.368377e+00 (0)
8.467829e-01: 3.757083e-01 (0)
C= 2.332132e+00
Results from RF
14 <- 0: 99 / 100
14 <- 1: 100 / 100
14 <- 2: 77 / 100
14 <- 3: 100 / 100
14 <- 4: 89 / 100
14 <- 5: 99 / 100
14 <- 6: 100 / 100
14 <- 7: 100 / 100
14 <- 8: 63 / 100
14 <- 9: 100 / 100
14 <- 10: 96 / 100
14 <- 11: 60 / 100
14 <- 12: 69 / 100
14 <- 13: 100 / 100
14 <- 14: 0 / 100
14 <- 15: 95 / 100
14 <- 16: 100 / 100
14 <- 17: 89 / 100
14 <- 18: 100 / 100
14 <- 19: 100 / 100
14 <- 20: 86 / 100
14 <- 21: 73 / 100
14 <- 22: 86 / 100
14 <- 23: 100 / 100
14 <- 24: 83 / 100
14 <- 25: 100 / 100
14 <- 26: 100 / 100
14 <- 27: 95 / 100
14 <- 28: 100 / 100
14 <- 29: 100 / 100
Results from VT
14 <- 0: 82 / 100
14 <- 1: 100 / 100
14 <- 2: 62 / 100
14 <- 3: 100 / 100
14 <- 4: 90 / 100
14 <- 5: 99 / 100
14 <- 6: 100 / 100
14 <- 7: 100 / 100
14 <- 8: 33 / 100
14 <- 9: 100 / 100
14 <- 10: 100 / 100
14 <- 11: 49 / 100
14 <- 12: 70 / 100
14 <- 13: 92 / 100
14 <- 14: 0 / 100
14 <- 15: 75 / 100
14 <- 16: 100 / 100
14 <- 17: 56 / 100
14 <- 18: 100 / 100
14 <- 19: 100 / 100
14 <- 20: 68 / 100
14 <- 21: 56 / 100
14 <- 22: 59 / 100
14 <- 23: 100 / 100
14 <- 24: 76 / 100
14 <- 25: 100 / 100
14 <- 26: 97 / 100
14 <- 27: 91 / 100
14 <- 28: 100 / 100
14 <- 29: 99 / 100
Results from ET
14 <- 0: 100 / 100
14 <- 1: 100 / 100
14 <- 2: 93 / 100
14 <- 3: 100 / 100
14 <- 4: 96 / 100
14 <- 5: 100 / 100
14 <- 6: 99 / 100
14 <- 7: 100 / 100
14 <- 8: 96 / 100
14 <- 9: 100 / 100
14 <- 10: 100 / 100
14 <- 11: 79 / 100
14 <- 12: 97 / 100
14 <- 13: 96 / 100
14 <- 14: 0 / 100
14 <- 15: 99 / 100
14 <- 16: 100 / 100
14 <- 17: 96 / 100
14 <- 18: 100 / 100
14 <- 19: 100 / 100
14 <- 20: 86 / 100
14 <- 21: 92 / 100
14 <- 22: 100 / 100
14 <- 23: 100 / 100
14 <- 24: 100 / 100
14 <- 25: 100 / 100
14 <- 26: 100 / 100
14 <- 27: 100 / 100
14 <- 28: 100 / 100
14 <- 29: 100 / 100
_________________________________________________________________________

end  : Thu Oct  8 17:17:43 JST 2020
