# Supplementary material for: Inference of Genetic Networks From Time-Series and Static Gene Expression Data: Combining a Random-Forest-Based Inference Method With Feature Selection Methods
Source: Front Genet. 2020 Dec 15;11:595912. doi: 10.3389/fgene.2020.595912 (PMC7770182; doi:10.3389/fgene.2020.595912)
Supplement: Supplementary file 3 [file Data_Sheet_2.ZIP › source/bin/sample/14.res]

14 <- 0 : 2.315978e-02	8.200000e-01
14 <- 1 : 3.054983e-02	1.000000e+00
14 <- 2 : 9.927000e-03	6.200000e-01
14 <- 3 : 4.074350e-02	1.000000e+00
14 <- 4 : 1.457350e-02	8.900000e-01
14 <- 5 : 2.203196e-02	9.900000e-01
14 <- 6 : 3.472331e-02	9.900000e-01
14 <- 7 : 3.356128e-02	1.000000e+00
14 <- 8 : 0.000000e+00	0.000000e+00
14 <- 9 : 7.927559e-02	1.000000e+00
14 <- 10 : 1.673585e-02	9.600000e-01
14 <- 11 : 7.484170e-03	4.900000e-01
14 <- 12 : 9.747821e-03	6.900000e-01
14 <- 13 : 2.731110e-02	9.200000e-01
14 <- 14 : 0.000000e+00	0.000000e+00
14 <- 15 : 1.823124e-02	7.500000e-01
14 <- 16 : 7.516887e-02	1.000000e+00
14 <- 17 : 1.317438e-02	5.600000e-01
14 <- 18 : 2.971337e-02	1.000000e+00
14 <- 19 : 1.116283e-01	1.000000e+00
14 <- 20 : 1.221942e-02	6.800000e-01
14 <- 21 : 9.613940e-03	5.600000e-01
14 <- 22 : 1.274830e-02	5.900000e-01
14 <- 23 : 3.003583e-02	1.000000e+00
14 <- 24 : 1.283778e-02	7.600000e-01
14 <- 25 : 1.142154e-01	1.000000e+00
14 <- 26 : 2.136894e-02	9.700000e-01
14 <- 27 : 1.789359e-02	9.100000e-01
14 <- 28 : 9.787651e-02	1.000000e+00
14 <- 29 : 4.288995e-02	9.900000e-01
