# Supplementary material for: Inference of Genetic Networks From Time-Series and Static Gene Expression Data: Combining a Random-Forest-Based Inference Method With Feature Selection Methods
Source: Front Genet. 2020 Dec 15;11:595912. doi: 10.3389/fgene.2020.595912 (PMC7770182; doi:10.3389/fgene.2020.595912)
Supplement: Supplementary file 3 [file Data_Sheet_2.ZIP › source/bin/sample/15.log]

start: Thu Oct  8 17:17:43 JST 2020

gene 15~~~~~~~~~~~~~~~~~~~~~~~~~~~~~~~~~~~~~~~~~~~~~~~~~~~~~~~~~~~~~~~~~~
Loading Setting from exp.dat
NumOfTrees = 1000
NumOfAttributes = 10
MaxIter = 50
Bound: [-1.000000e+01,5.000000e+00]
RndSeed = 1
RFIter = 100
RFNumOfTrees = 100
RFNumOfAttributes = 10
RFCutOff = 39
VTIter = 100
VTNumOfTrees = 100
VTAlpha = 5.000000e-01
VTCutOff = 39
ETIter = 100
ETNumOfTrees = 100
ETNumOfAttributes = 29
ETCutOff = 39
Loading Time Course Data from tc.dat
Loading SlopeData from derivative.dat
Loading Steady State Data from ss_-15.dat
Loading Weight Data from weight.dat
2.419752e+00: 3.806310e+01 (0)
4.952470e-01: 5.103944e+00 (0)
C= 1.640903e+00
Results from RF
15 <- 0: 83 / 100
15 <- 1: 76 / 100
15 <- 2: 100 / 100
15 <- 3: 93 / 100
15 <- 4: 99 / 100
15 <- 5: 100 / 100
15 <- 6: 100 / 100
15 <- 7: 66 / 100
15 <- 8: 99 / 100
15 <- 9: 100 / 100
15 <- 10: 92 / 100
15 <- 11: 100 / 100
15 <- 12: 100 / 100
15 <- 13: 99 / 100
15 <- 14: 100 / 100
15 <- 15: 0 / 100
15 <- 16: 82 / 100
15 <- 17: 100 / 100
15 <- 18: 84 / 100
15 <- 19: 96 / 100
15 <- 20: 95 / 100
15 <- 21: 100 / 100
15 <- 22: 100 / 100
15 <- 23: 97 / 100
15 <- 24: 100 / 100
15 <- 25: 100 / 100
15 <- 26: 91 / 100
15 <- 27: 97 / 100
15 <- 28: 100 / 100
15 <- 29: 99 / 100
Results from VT
15 <- 0: 90 / 100
15 <- 1: 89 / 100
15 <- 2: 99 / 100
15 <- 3: 97 / 100
15 <- 4: 90 / 100
15 <- 5: 100 / 100
15 <- 6: 100 / 100
15 <- 7: 53 / 100
15 <- 8: 95 / 100
15 <- 9: 100 / 100
15 <- 10: 83 / 100
15 <- 11: 100 / 100
15 <- 12: 100 / 100
15 <- 13: 100 / 100
15 <- 14: 92 / 100
15 <- 15: 0 / 100
15 <- 16: 63 / 100
15 <- 17: 100 / 100
15 <- 18: 78 / 100
15 <- 19: 76 / 100
15 <- 20: 91 / 100
15 <- 21: 99 / 100
15 <- 22: 99 / 100
15 <- 23: 82 / 100
15 <- 24: 100 / 100
15 <- 25: 99 / 100
15 <- 26: 84 / 100
15 <- 27: 85 / 100
15 <- 28: 100 / 100
15 <- 29: 100 / 100
Results from ET
15 <- 0: 87 / 100
15 <- 1: 89 / 100
15 <- 2: 100 / 100
15 <- 3: 99 / 100
15 <- 4: 99 / 100
15 <- 5: 100 / 100
15 <- 6: 100 / 100
15 <- 7: 94 / 100
15 <- 8: 99 / 100
15 <- 9: 100 / 100
15 <- 10: 97 / 100
15 <- 11: 100 / 100
15 <- 12: 100 / 100
15 <- 13: 99 / 100
15 <- 14: 100 / 100
15 <- 15: 0 / 100
15 <- 16: 89 / 100
15 <- 17: 100 / 100
15 <- 18: 97 / 100
15 <- 19: 88 / 100
15 <- 20: 100 / 100
15 <- 21: 100 / 100
15 <- 22: 100 / 100
15 <- 23: 100 / 100
15 <- 24: 100 / 100
15 <- 25: 100 / 100
15 <- 26: 93 / 100
15 <- 27: 99 / 100
15 <- 28: 100 / 100
15 <- 29: 98 / 100
_________________________________________________________________________

end  : Thu Oct  8 17:20:45 JST 2020
