# Supplementary material for: Inference of Genetic Networks From Time-Series and Static Gene Expression Data: Combining a Random-Forest-Based Inference Method With Feature Selection Methods
Source: Front Genet. 2020 Dec 15;11:595912. doi: 10.3389/fgene.2020.595912 (PMC7770182; doi:10.3389/fgene.2020.595912)
Supplement: Supplementary file 3 [file Data_Sheet_2.ZIP › source/bin/sample/15.res]

15 <- 0 : 9.171344e-03	8.300000e-01
15 <- 1 : 9.934397e-03	7.600000e-01
15 <- 2 : 2.274715e-02	9.900000e-01
15 <- 3 : 1.313121e-02	9.300000e-01
15 <- 4 : 1.547672e-02	9.000000e-01
15 <- 5 : 2.971618e-01	1.000000e+00
15 <- 6 : 2.341065e-02	1.000000e+00
15 <- 7 : 8.528970e-03	5.300000e-01
15 <- 8 : 1.771646e-02	9.500000e-01
15 <- 9 : 8.649010e-02	1.000000e+00
15 <- 10 : 1.137400e-02	8.300000e-01
15 <- 11 : 6.327765e-02	1.000000e+00
15 <- 12 : 3.705200e-02	1.000000e+00
15 <- 13 : 2.063217e-02	9.900000e-01
15 <- 14 : 2.207634e-02	9.200000e-01
15 <- 15 : 0.000000e+00	0.000000e+00
15 <- 16 : 1.130147e-02	6.300000e-01
15 <- 17 : 2.145101e-02	1.000000e+00
15 <- 18 : 1.079715e-02	7.800000e-01
15 <- 19 : 1.680271e-02	7.600000e-01
15 <- 20 : 1.299876e-02	9.100000e-01
15 <- 21 : 1.901725e-02	9.900000e-01
15 <- 22 : 2.885435e-02	9.900000e-01
15 <- 23 : 1.479720e-02	8.200000e-01
15 <- 24 : 8.316810e-02	1.000000e+00
15 <- 25 : 1.838310e-02	9.900000e-01
15 <- 26 : 1.105801e-02	8.400000e-01
15 <- 27 : 1.138768e-02	8.500000e-01
15 <- 28 : 3.970683e-02	1.000000e+00
15 <- 29 : 1.694738e-02	9.800000e-01
