# Supplementary material for: Inference of Genetic Networks From Time-Series and Static Gene Expression Data: Combining a Random-Forest-Based Inference Method With Feature Selection Methods
Source: Front Genet. 2020 Dec 15;11:595912. doi: 10.3389/fgene.2020.595912 (PMC7770182; doi:10.3389/fgene.2020.595912)
Supplement: Supplementary file 3 [file Data_Sheet_2.ZIP › source/bin/sample/16.log]

start: Thu Oct  8 17:20:45 JST 2020

gene 16~~~~~~~~~~~~~~~~~~~~~~~~~~~~~~~~~~~~~~~~~~~~~~~~~~~~~~~~~~~~~~~~~~
Loading Setting from exp.dat
NumOfTrees = 1000
NumOfAttributes = 10
MaxIter = 50
Bound: [-1.000000e+01,5.000000e+00]
RndSeed = 1
RFIter = 100
RFNumOfTrees = 100
RFNumOfAttributes = 10
RFCutOff = 39
VTIter = 100
VTNumOfTrees = 100
VTAlpha = 5.000000e-01
VTCutOff = 39
ETIter = 100
ETNumOfTrees = 100
ETNumOfAttributes = 29
ETCutOff = 39
Loading Time Course Data from tc.dat
Loading SlopeData from derivative.dat
Loading Steady State Data from ss_-16.dat
Loading Weight Data from weight.dat
2.419752e+00: 8.368839e+00 (0)
6.145741e-01: 4.467619e-01 (0)
C= 1.848869e+00
Results from RF
16 <- 0: 99 / 100
16 <- 1: 100 / 100
16 <- 2: 97 / 100
16 <- 3: 100 / 100
16 <- 4: 91 / 100
16 <- 5: 93 / 100
16 <- 6: 87 / 100
16 <- 7: 100 / 100
16 <- 8: 93 / 100
16 <- 9: 96 / 100
16 <- 10: 93 / 100
16 <- 11: 88 / 100
16 <- 12: 100 / 100
16 <- 13: 93 / 100
16 <- 14: 100 / 100
16 <- 15: 89 / 100
16 <- 16: 0 / 100
16 <- 17: 100 / 100
16 <- 18: 100 / 100
16 <- 19: 98 / 100
16 <- 20: 78 / 100
16 <- 21: 61 / 100
16 <- 22: 100 / 100
16 <- 23: 96 / 100
16 <- 24: 55 / 100
16 <- 25: 68 / 100
16 <- 26: 94 / 100
16 <- 27: 98 / 100
16 <- 28: 77 / 100
16 <- 29: 100 / 100
Results from VT
16 <- 0: 85 / 100
16 <- 1: 100 / 100
16 <- 2: 92 / 100
16 <- 3: 100 / 100
16 <- 4: 88 / 100
16 <- 5: 90 / 100
16 <- 6: 87 / 100
16 <- 7: 92 / 100
16 <- 8: 83 / 100
16 <- 9: 80 / 100
16 <- 10: 85 / 100
16 <- 11: 80 / 100
16 <- 12: 84 / 100
16 <- 13: 76 / 100
16 <- 14: 96 / 100
16 <- 15: 81 / 100
16 <- 16: 0 / 100
16 <- 17: 100 / 100
16 <- 18: 100 / 100
16 <- 19: 76 / 100
16 <- 20: 73 / 100
16 <- 21: 40 / 100
16 <- 22: 99 / 100
16 <- 23: 87 / 100
16 <- 24: 63 / 100
16 <- 25: 70 / 100
16 <- 26: 87 / 100
16 <- 27: 92 / 100
16 <- 28: 73 / 100
16 <- 29: 100 / 100
Results from ET
16 <- 0: 94 / 100
16 <- 1: 100 / 100
16 <- 2: 79 / 100
16 <- 3: 100 / 100
16 <- 4: 97 / 100
16 <- 5: 82 / 100
16 <- 6: 96 / 100
16 <- 7: 100 / 100
16 <- 8: 93 / 100
16 <- 9: 92 / 100
16 <- 10: 83 / 100
16 <- 11: 89 / 100
16 <- 12: 91 / 100
16 <- 13: 76 / 100
16 <- 14: 100 / 100
16 <- 15: 90 / 100
16 <- 16: 0 / 100
16 <- 17: 98 / 100
16 <- 18: 100 / 100
16 <- 19: 88 / 100
16 <- 20: 95 / 100
16 <- 21: 88 / 100
16 <- 22: 97 / 100
16 <- 23: 98 / 100
16 <- 24: 64 / 100
16 <- 25: 64 / 100
16 <- 26: 88 / 100
16 <- 27: 99 / 100
16 <- 28: 88 / 100
16 <- 29: 100 / 100
_________________________________________________________________________

end  : Thu Oct  8 17:24:20 JST 2020
