# Supplementary material for: Inference of Genetic Networks From Time-Series and Static Gene Expression Data: Combining a Random-Forest-Based Inference Method With Feature Selection Methods
Source: Front Genet. 2020 Dec 15;11:595912. doi: 10.3389/fgene.2020.595912 (PMC7770182; doi:10.3389/fgene.2020.595912)
Supplement: Supplementary file 3 [file Data_Sheet_2.ZIP › source/bin/sample/16.res]

16 <- 0 : 1.815375e-02	8.500000e-01
16 <- 1 : 1.691830e-01	1.000000e+00
16 <- 2 : 1.411515e-02	7.900000e-01
16 <- 3 : 2.318720e-01	1.000000e+00
16 <- 4 : 8.873405e-03	8.800000e-01
16 <- 5 : 1.011077e-02	8.200000e-01
16 <- 6 : 1.057643e-02	8.700000e-01
16 <- 7 : 2.201318e-02	9.200000e-01
16 <- 8 : 2.104865e-02	8.300000e-01
16 <- 9 : 1.282619e-02	8.000000e-01
16 <- 10 : 1.035247e-02	8.300000e-01
16 <- 11 : 1.231893e-02	8.000000e-01
16 <- 12 : 2.742768e-02	8.400000e-01
16 <- 13 : 1.252399e-02	7.600000e-01
16 <- 14 : 4.594920e-02	9.600000e-01
16 <- 15 : 1.004507e-02	8.100000e-01
16 <- 16 : 0.000000e+00	0.000000e+00
16 <- 17 : 2.873789e-02	9.800000e-01
16 <- 18 : 6.496844e-02	1.000000e+00
16 <- 19 : 1.554272e-02	7.600000e-01
16 <- 20 : 1.052560e-02	7.300000e-01
16 <- 21 : 4.344858e-03	4.000000e-01
16 <- 22 : 2.103946e-02	9.700000e-01
16 <- 23 : 1.774562e-02	8.700000e-01
16 <- 24 : 6.313067e-03	5.500000e-01
16 <- 25 : 6.410965e-03	6.400000e-01
16 <- 26 : 2.804879e-02	8.700000e-01
16 <- 27 : 1.736108e-02	9.200000e-01
16 <- 28 : 7.790986e-03	7.300000e-01
16 <- 29 : 1.049934e-01	1.000000e+00
