# Supplementary material for: Inference of Genetic Networks From Time-Series and Static Gene Expression Data: Combining a Random-Forest-Based Inference Method With Feature Selection Methods
Source: Front Genet. 2020 Dec 15;11:595912. doi: 10.3389/fgene.2020.595912 (PMC7770182; doi:10.3389/fgene.2020.595912)
Supplement: Supplementary file 3 [file Data_Sheet_2.ZIP › source/bin/sample/17.log]

start: Thu Oct  8 17:24:20 JST 2020

gene 17~~~~~~~~~~~~~~~~~~~~~~~~~~~~~~~~~~~~~~~~~~~~~~~~~~~~~~~~~~~~~~~~~~
Loading Setting from exp.dat
NumOfTrees = 1000
NumOfAttributes = 10
MaxIter = 50
Bound: [-1.000000e+01,5.000000e+00]
RndSeed = 1
RFIter = 100
RFNumOfTrees = 100
RFNumOfAttributes = 10
RFCutOff = 39
VTIter = 100
VTNumOfTrees = 100
VTAlpha = 5.000000e-01
VTCutOff = 39
ETIter = 100
ETNumOfTrees = 100
ETNumOfAttributes = 29
ETCutOff = 39
Loading Time Course Data from tc.dat
Loading SlopeData from derivative.dat
Loading Steady State Data from ss_-17.dat
Loading Weight Data from weight.dat
2.419752e+00: 1.094118e+01 (0)
6.385994e-01: 5.426280e-01 (0)
C= 1.893827e+00
Results from RF
17 <- 0: 100 / 100
17 <- 1: 100 / 100
17 <- 2: 98 / 100
17 <- 3: 99 / 100
17 <- 4: 100 / 100
17 <- 5: 100 / 100
17 <- 6: 99 / 100
17 <- 7: 99 / 100
17 <- 8: 96 / 100
17 <- 9: 100 / 100
17 <- 10: 100 / 100
17 <- 11: 74 / 100
17 <- 12: 55 / 100
17 <- 13: 67 / 100
17 <- 14: 96 / 100
17 <- 15: 67 / 100
17 <- 16: 100 / 100
17 <- 17: 0 / 100
17 <- 18: 99 / 100
17 <- 19: 100 / 100
17 <- 20: 72 / 100
17 <- 21: 58 / 100
17 <- 22: 99 / 100
17 <- 23: 99 / 100
17 <- 24: 66 / 100
17 <- 25: 27 / 100
17 <- 26: 94 / 100
17 <- 27: 100 / 100
17 <- 28: 78 / 100
17 <- 29: 100 / 100
Results from VT
17 <- 0: 100 / 100
17 <- 1: 100 / 100
17 <- 2: 95 / 100
17 <- 3: 88 / 100
17 <- 4: 100 / 100
17 <- 5: 100 / 100
17 <- 6: 100 / 100
17 <- 7: 98 / 100
17 <- 8: 94 / 100
17 <- 9: 100 / 100
17 <- 10: 100 / 100
17 <- 11: 78 / 100
17 <- 12: 79 / 100
17 <- 13: 72 / 100
17 <- 14: 93 / 100
17 <- 15: 79 / 100
17 <- 16: 100 / 100
17 <- 17: 0 / 100
17 <- 18: 98 / 100
17 <- 19: 100 / 100
17 <- 20: 82 / 100
17 <- 21: 59 / 100
17 <- 22: 100 / 100
17 <- 23: 99 / 100
17 <- 24: 73 / 100
17 <- 25: 42 / 100
17 <- 26: 85 / 100
17 <- 27: 98 / 100
17 <- 28: 73 / 100
17 <- 29: 100 / 100
Results from ET
17 <- 0: 100 / 100
17 <- 1: 100 / 100
17 <- 2: 98 / 100
17 <- 3: 96 / 100
17 <- 4: 100 / 100
17 <- 5: 100 / 100
17 <- 6: 100 / 100
17 <- 7: 99 / 100
17 <- 8: 96 / 100
17 <- 9: 100 / 100
17 <- 10: 100 / 100
17 <- 11: 91 / 100
17 <- 12: 56 / 100
17 <- 13: 56 / 100
17 <- 14: 60 / 100
17 <- 15: 51 / 100
17 <- 16: 100 / 100
17 <- 17: 0 / 100
17 <- 18: 99 / 100
17 <- 19: 99 / 100
17 <- 20: 67 / 100
17 <- 21: 80 / 100
17 <- 22: 100 / 100
17 <- 23: 99 / 100
17 <- 24: 83 / 100
17 <- 25: 28 / 100
17 <- 26: 64 / 100
17 <- 27: 100 / 100
17 <- 28: 80 / 100
17 <- 29: 100 / 100
_________________________________________________________________________

end  : Thu Oct  8 17:28:48 JST 2020
