# Supplementary material for: Inference of Genetic Networks From Time-Series and Static Gene Expression Data: Combining a Random-Forest-Based Inference Method With Feature Selection Methods
Source: Front Genet. 2020 Dec 15;11:595912. doi: 10.3389/fgene.2020.595912 (PMC7770182; doi:10.3389/fgene.2020.595912)
Supplement: Supplementary file 3 [file Data_Sheet_2.ZIP › source/bin/sample/17.res]

17 <- 0 : 9.308517e-02	1.000000e+00
17 <- 1 : 5.976237e-02	1.000000e+00
17 <- 2 : 1.257823e-02	9.500000e-01
17 <- 3 : 1.487506e-02	8.800000e-01
17 <- 4 : 1.260821e-01	1.000000e+00
17 <- 5 : 5.905378e-02	1.000000e+00
17 <- 6 : 2.368903e-02	9.900000e-01
17 <- 7 : 2.049684e-02	9.800000e-01
17 <- 8 : 1.578581e-02	9.400000e-01
17 <- 9 : 7.831428e-02	1.000000e+00
17 <- 10 : 6.657755e-02	1.000000e+00
17 <- 11 : 5.517594e-03	7.400000e-01
17 <- 12 : 4.928930e-03	5.500000e-01
17 <- 13 : 6.595524e-03	5.600000e-01
17 <- 14 : 1.437412e-02	6.000000e-01
17 <- 15 : 6.090744e-03	5.100000e-01
17 <- 16 : 1.169717e-01	1.000000e+00
17 <- 17 : 0.000000e+00	0.000000e+00
17 <- 18 : 1.643197e-02	9.800000e-01
17 <- 19 : 3.884931e-02	9.900000e-01
17 <- 20 : 8.008493e-03	6.700000e-01
17 <- 21 : 3.842251e-03	5.800000e-01
17 <- 22 : 3.030010e-02	9.900000e-01
17 <- 23 : 3.677169e-02	9.900000e-01
17 <- 24 : 6.124566e-03	6.600000e-01
17 <- 25 : 0.000000e+00	0.000000e+00
17 <- 26 : 1.051697e-02	6.400000e-01
17 <- 27 : 2.983906e-02	9.800000e-01
17 <- 28 : 8.097132e-03	7.300000e-01
17 <- 29 : 6.835738e-02	1.000000e+00
