# Supplementary material for: Inference of Genetic Networks From Time-Series and Static Gene Expression Data: Combining a Random-Forest-Based Inference Method With Feature Selection Methods
Source: Front Genet. 2020 Dec 15;11:595912. doi: 10.3389/fgene.2020.595912 (PMC7770182; doi:10.3389/fgene.2020.595912)
Supplement: Supplementary file 3 [file Data_Sheet_2.ZIP › source/bin/sample/18.log]

start: Thu Oct  8 17:28:48 JST 2020

gene 18~~~~~~~~~~~~~~~~~~~~~~~~~~~~~~~~~~~~~~~~~~~~~~~~~~~~~~~~~~~~~~~~~~
Loading Setting from exp.dat
NumOfTrees = 1000
NumOfAttributes = 10
MaxIter = 50
Bound: [-1.000000e+01,5.000000e+00]
RndSeed = 1
RFIter = 100
RFNumOfTrees = 100
RFNumOfAttributes = 10
RFCutOff = 39
VTIter = 100
VTNumOfTrees = 100
VTAlpha = 5.000000e-01
VTCutOff = 39
ETIter = 100
ETNumOfTrees = 100
ETNumOfAttributes = 29
ETCutOff = 39
Loading Time Course Data from tc.dat
Loading SlopeData from derivative.dat
Loading Steady State Data from ss_-18.dat
Loading Weight Data from weight.dat
2.419752e+00: 1.286252e+01 (0)
2.824711e-01: 1.260373e+00 (0)
C= 1.326403e+00
Results from RF
18 <- 0: 88 / 100
18 <- 1: 85 / 100
18 <- 2: 54 / 100
18 <- 3: 85 / 100
18 <- 4: 100 / 100
18 <- 5: 87 / 100
18 <- 6: 97 / 100
18 <- 7: 93 / 100
18 <- 8: 97 / 100
18 <- 9: 99 / 100
18 <- 10: 96 / 100
18 <- 11: 100 / 100
18 <- 12: 71 / 100
18 <- 13: 50 / 100
18 <- 14: 83 / 100
18 <- 15: 91 / 100
18 <- 16: 100 / 100
18 <- 17: 100 / 100
18 <- 18: 0 / 100
18 <- 19: 95 / 100
18 <- 20: 100 / 100
18 <- 21: 73 / 100
18 <- 22: 95 / 100
18 <- 23: 99 / 100
18 <- 24: 42 / 100
18 <- 25: 97 / 100
18 <- 26: 95 / 100
18 <- 27: 100 / 100
18 <- 28: 99 / 100
18 <- 29: 93 / 100
Results from VT
18 <- 0: 65 / 100
18 <- 1: 78 / 100
18 <- 2: 32 / 100
18 <- 3: 54 / 100
18 <- 4: 85 / 100
18 <- 5: 77 / 100
18 <- 6: 90 / 100
18 <- 7: 83 / 100
18 <- 8: 87 / 100
18 <- 9: 79 / 100
18 <- 10: 97 / 100
18 <- 11: 99 / 100
18 <- 12: 68 / 100
18 <- 13: 27 / 100
18 <- 14: 84 / 100
18 <- 15: 87 / 100
18 <- 16: 100 / 100
18 <- 17: 100 / 100
18 <- 18: 0 / 100
18 <- 19: 67 / 100
18 <- 20: 69 / 100
18 <- 21: 65 / 100
18 <- 22: 79 / 100
18 <- 23: 95 / 100
18 <- 24: 27 / 100
18 <- 25: 88 / 100
18 <- 26: 89 / 100
18 <- 27: 100 / 100
18 <- 28: 68 / 100
18 <- 29: 90 / 100
Results from ET
18 <- 0: 95 / 100
18 <- 1: 86 / 100
18 <- 2: 62 / 100
18 <- 3: 83 / 100
18 <- 4: 100 / 100
18 <- 5: 85 / 100
18 <- 6: 91 / 100
18 <- 7: 94 / 100
18 <- 8: 100 / 100
18 <- 9: 100 / 100
18 <- 10: 93 / 100
18 <- 11: 100 / 100
18 <- 12: 76 / 100
18 <- 13: 98 / 100
18 <- 14: 87 / 100
18 <- 15: 96 / 100
18 <- 16: 100 / 100
18 <- 17: 100 / 100
18 <- 18: 0 / 100
18 <- 19: 81 / 100
18 <- 20: 99 / 100
18 <- 21: 88 / 100
18 <- 22: 96 / 100
18 <- 23: 99 / 100
18 <- 24: 59 / 100
18 <- 25: 97 / 100
18 <- 26: 81 / 100
18 <- 27: 100 / 100
18 <- 28: 96 / 100
18 <- 29: 97 / 100
_________________________________________________________________________

end  : Thu Oct  8 17:32:05 JST 2020
