# Supplementary material for: Inference of Genetic Networks From Time-Series and Static Gene Expression Data: Combining a Random-Forest-Based Inference Method With Feature Selection Methods
Source: Front Genet. 2020 Dec 15;11:595912. doi: 10.3389/fgene.2020.595912 (PMC7770182; doi:10.3389/fgene.2020.595912)
Supplement: Supplementary file 3 [file Data_Sheet_2.ZIP › source/bin/sample/18.res]

18 <- 0 : 2.284242e-02	6.500000e-01
18 <- 1 : 1.761351e-02	7.800000e-01
18 <- 2 : 0.000000e+00	0.000000e+00
18 <- 3 : 1.854569e-02	5.400000e-01
18 <- 4 : 4.068041e-02	8.500000e-01
18 <- 5 : 2.382122e-02	7.700000e-01
18 <- 6 : 2.674993e-02	9.000000e-01
18 <- 7 : 1.830851e-02	8.300000e-01
18 <- 8 : 3.455201e-02	8.700000e-01
18 <- 9 : 3.813940e-02	7.900000e-01
18 <- 10 : 2.630839e-02	9.300000e-01
18 <- 11 : 3.182281e-02	9.900000e-01
18 <- 12 : 1.624024e-02	6.800000e-01
18 <- 13 : 0.000000e+00	0.000000e+00
18 <- 14 : 1.774437e-02	8.300000e-01
18 <- 15 : 1.875543e-02	8.700000e-01
18 <- 16 : 4.516049e-02	1.000000e+00
18 <- 17 : 2.202291e-01	1.000000e+00
18 <- 18 : 0.000000e+00	0.000000e+00
18 <- 19 : 2.098777e-02	6.700000e-01
18 <- 20 : 2.768089e-02	6.900000e-01
18 <- 21 : 1.794494e-02	6.500000e-01
18 <- 22 : 1.968977e-02	7.900000e-01
18 <- 23 : 3.149391e-02	9.500000e-01
18 <- 24 : 0.000000e+00	0.000000e+00
18 <- 25 : 2.112524e-02	8.800000e-01
18 <- 26 : 2.335073e-02	8.100000e-01
18 <- 27 : 1.041080e-01	1.000000e+00
18 <- 28 : 2.297563e-02	6.800000e-01
18 <- 29 : 2.259355e-02	9.000000e-01
