# Supplementary material for: Inference of Genetic Networks From Time-Series and Static Gene Expression Data: Combining a Random-Forest-Based Inference Method With Feature Selection Methods
Source: Front Genet. 2020 Dec 15;11:595912. doi: 10.3389/fgene.2020.595912 (PMC7770182; doi:10.3389/fgene.2020.595912)
Supplement: Supplementary file 3 [file Data_Sheet_2.ZIP › source/bin/sample/19.log]

start: Thu Oct  8 17:32:05 JST 2020

gene 19~~~~~~~~~~~~~~~~~~~~~~~~~~~~~~~~~~~~~~~~~~~~~~~~~~~~~~~~~~~~~~~~~~
Loading Setting from exp.dat
NumOfTrees = 1000
NumOfAttributes = 10
MaxIter = 50
Bound: [-1.000000e+01,5.000000e+00]
RndSeed = 1
RFIter = 100
RFNumOfTrees = 100
RFNumOfAttributes = 10
RFCutOff = 39
VTIter = 100
VTNumOfTrees = 100
VTAlpha = 5.000000e-01
VTCutOff = 39
ETIter = 100
ETNumOfTrees = 100
ETNumOfAttributes = 29
ETCutOff = 39
Loading Time Course Data from tc.dat
Loading SlopeData from derivative.dat
Loading Steady State Data from ss_-19.dat
Loading Weight Data from weight.dat
2.419752e+00: 1.110501e+01 (0)
3.665368e-01: 6.933354e-01 (0)
C= 1.442729e+00
Results from RF
19 <- 0: 100 / 100
19 <- 1: 67 / 100
19 <- 2: 72 / 100
19 <- 3: 84 / 100
19 <- 4: 100 / 100
19 <- 5: 100 / 100
19 <- 6: 100 / 100
19 <- 7: 60 / 100
19 <- 8: 100 / 100
19 <- 9: 100 / 100
19 <- 10: 100 / 100
19 <- 11: 100 / 100
19 <- 12: 94 / 100
19 <- 13: 100 / 100
19 <- 14: 100 / 100
19 <- 15: 100 / 100
19 <- 16: 100 / 100
19 <- 17: 100 / 100
19 <- 18: 94 / 100
19 <- 19: 0 / 100
19 <- 20: 97 / 100
19 <- 21: 100 / 100
19 <- 22: 100 / 100
19 <- 23: 91 / 100
19 <- 24: 93 / 100
19 <- 25: 86 / 100
19 <- 26: 62 / 100
19 <- 27: 100 / 100
19 <- 28: 100 / 100
19 <- 29: 90 / 100
Results from VT
19 <- 0: 100 / 100
19 <- 1: 70 / 100
19 <- 2: 72 / 100
19 <- 3: 66 / 100
19 <- 4: 100 / 100
19 <- 5: 100 / 100
19 <- 6: 100 / 100
19 <- 7: 76 / 100
19 <- 8: 94 / 100
19 <- 9: 100 / 100
19 <- 10: 100 / 100
19 <- 11: 100 / 100
19 <- 12: 78 / 100
19 <- 13: 100 / 100
19 <- 14: 100 / 100
19 <- 15: 100 / 100
19 <- 16: 100 / 100
19 <- 17: 100 / 100
19 <- 18: 89 / 100
19 <- 19: 0 / 100
19 <- 20: 98 / 100
19 <- 21: 88 / 100
19 <- 22: 100 / 100
19 <- 23: 76 / 100
19 <- 24: 85 / 100
19 <- 25: 89 / 100
19 <- 26: 73 / 100
19 <- 27: 99 / 100
19 <- 28: 100 / 100
19 <- 29: 87 / 100
Results from ET
19 <- 0: 100 / 100
19 <- 1: 86 / 100
19 <- 2: 95 / 100
19 <- 3: 96 / 100
19 <- 4: 100 / 100
19 <- 5: 100 / 100
19 <- 6: 100 / 100
19 <- 7: 69 / 100
19 <- 8: 99 / 100
19 <- 9: 100 / 100
19 <- 10: 100 / 100
19 <- 11: 100 / 100
19 <- 12: 98 / 100
19 <- 13: 100 / 100
19 <- 14: 100 / 100
19 <- 15: 100 / 100
19 <- 16: 100 / 100
19 <- 17: 100 / 100
19 <- 18: 100 / 100
19 <- 19: 0 / 100
19 <- 20: 98 / 100
19 <- 21: 100 / 100
19 <- 22: 100 / 100
19 <- 23: 99 / 100
19 <- 24: 99 / 100
19 <- 25: 93 / 100
19 <- 26: 95 / 100
19 <- 27: 100 / 100
19 <- 28: 100 / 100
19 <- 29: 100 / 100
_________________________________________________________________________

end  : Thu Oct  8 17:35:09 JST 2020
