# Supplementary material for: Inference of Genetic Networks From Time-Series and Static Gene Expression Data: Combining a Random-Forest-Based Inference Method With Feature Selection Methods
Source: Front Genet. 2020 Dec 15;11:595912. doi: 10.3389/fgene.2020.595912 (PMC7770182; doi:10.3389/fgene.2020.595912)
Supplement: Supplementary file 3 [file Data_Sheet_2.ZIP › source/bin/sample/19.res]

19 <- 0 : 3.872733e-02	1.000000e+00
19 <- 1 : 5.898731e-03	6.700000e-01
19 <- 2 : 5.047628e-03	7.200000e-01
19 <- 3 : 8.174330e-03	6.600000e-01
19 <- 4 : 3.178554e-02	1.000000e+00
19 <- 5 : 1.570570e-01	1.000000e+00
19 <- 6 : 1.115469e-01	1.000000e+00
19 <- 7 : 6.080532e-03	6.000000e-01
19 <- 8 : 1.790818e-02	9.400000e-01
19 <- 9 : 5.869719e-02	1.000000e+00
19 <- 10 : 8.252429e-02	1.000000e+00
19 <- 11 : 1.750413e-02	1.000000e+00
19 <- 12 : 1.036293e-02	7.800000e-01
19 <- 13 : 5.092531e-02	1.000000e+00
19 <- 14 : 3.209820e-02	1.000000e+00
19 <- 15 : 3.131061e-02	1.000000e+00
19 <- 16 : 7.134293e-02	1.000000e+00
19 <- 17 : 4.760972e-02	1.000000e+00
19 <- 18 : 8.262673e-03	8.900000e-01
19 <- 19 : 0.000000e+00	0.000000e+00
19 <- 20 : 1.433290e-02	9.700000e-01
19 <- 21 : 2.284519e-02	8.800000e-01
19 <- 22 : 2.550464e-02	1.000000e+00
19 <- 23 : 1.206823e-02	7.600000e-01
19 <- 24 : 1.016512e-02	8.500000e-01
19 <- 25 : 8.216415e-03	8.600000e-01
19 <- 26 : 6.586977e-03	6.200000e-01
19 <- 27 : 2.025433e-02	9.900000e-01
19 <- 28 : 5.067611e-02	1.000000e+00
19 <- 29 : 1.716996e-02	8.700000e-01
