# Supplementary material for: Inference of Genetic Networks From Time-Series and Static Gene Expression Data: Combining a Random-Forest-Based Inference Method With Feature Selection Methods
Source: Front Genet. 2020 Dec 15;11:595912. doi: 10.3389/fgene.2020.595912 (PMC7770182; doi:10.3389/fgene.2020.595912)
Supplement: Supplementary file 3 [file Data_Sheet_2.ZIP › source/bin/sample/2.log]

start: Thu Oct  8 16:34:27 JST 2020

gene 2~~~~~~~~~~~~~~~~~~~~~~~~~~~~~~~~~~~~~~~~~~~~~~~~~~~~~~~~~~~~~~~~~~~
Loading Setting from exp.dat
NumOfTrees = 1000
NumOfAttributes = 10
MaxIter = 50
Bound: [-1.000000e+01,5.000000e+00]
RndSeed = 1
RFIter = 100
RFNumOfTrees = 100
RFNumOfAttributes = 10
RFCutOff = 39
VTIter = 100
VTNumOfTrees = 100
VTAlpha = 5.000000e-01
VTCutOff = 39
ETIter = 100
ETNumOfTrees = 100
ETNumOfAttributes = 29
ETCutOff = 39
Loading Time Course Data from tc.dat
Loading SlopeData from derivative.dat
Loading Steady State Data from ss_-2.dat
Loading Weight Data from weight.dat
2.419752e+00: 1.654819e+01 (0)
6.103688e-01: 4.706518e-01 (0)
C= 1.841110e+00
Results from RF
2 <- 0: 98 / 100
2 <- 1: 72 / 100
2 <- 2: 0 / 100
2 <- 3: 83 / 100
2 <- 4: 83 / 100
2 <- 5: 100 / 100
2 <- 6: 91 / 100
2 <- 7: 98 / 100
2 <- 8: 100 / 100
2 <- 9: 75 / 100
2 <- 10: 76 / 100
2 <- 11: 100 / 100
2 <- 12: 100 / 100
2 <- 13: 90 / 100
2 <- 14: 79 / 100
2 <- 15: 91 / 100
2 <- 16: 92 / 100
2 <- 17: 76 / 100
2 <- 18: 97 / 100
2 <- 19: 93 / 100
2 <- 20: 100 / 100
2 <- 21: 100 / 100
2 <- 22: 82 / 100
2 <- 23: 97 / 100
2 <- 24: 100 / 100
2 <- 25: 100 / 100
2 <- 26: 87 / 100
2 <- 27: 100 / 100
2 <- 28: 100 / 100
2 <- 29: 99 / 100
Results from VT
2 <- 0: 93 / 100
2 <- 1: 76 / 100
2 <- 2: 0 / 100
2 <- 3: 86 / 100
2 <- 4: 87 / 100
2 <- 5: 100 / 100
2 <- 6: 89 / 100
2 <- 7: 98 / 100
2 <- 8: 100 / 100
2 <- 9: 95 / 100
2 <- 10: 88 / 100
2 <- 11: 100 / 100
2 <- 12: 100 / 100
2 <- 13: 94 / 100
2 <- 14: 77 / 100
2 <- 15: 93 / 100
2 <- 16: 97 / 100
2 <- 17: 93 / 100
2 <- 18: 98 / 100
2 <- 19: 100 / 100
2 <- 20: 100 / 100
2 <- 21: 95 / 100
2 <- 22: 89 / 100
2 <- 23: 97 / 100
2 <- 24: 98 / 100
2 <- 25: 91 / 100
2 <- 26: 86 / 100
2 <- 27: 100 / 100
2 <- 28: 100 / 100
2 <- 29: 97 / 100
Results from ET
2 <- 0: 100 / 100
2 <- 1: 78 / 100
2 <- 2: 0 / 100
2 <- 3: 91 / 100
2 <- 4: 89 / 100
2 <- 5: 100 / 100
2 <- 6: 99 / 100
2 <- 7: 100 / 100
2 <- 8: 100 / 100
2 <- 9: 95 / 100
2 <- 10: 96 / 100
2 <- 11: 100 / 100
2 <- 12: 100 / 100
2 <- 13: 100 / 100
2 <- 14: 85 / 100
2 <- 15: 97 / 100
2 <- 16: 100 / 100
2 <- 17: 97 / 100
2 <- 18: 100 / 100
2 <- 19: 98 / 100
2 <- 20: 100 / 100
2 <- 21: 98 / 100
2 <- 22: 99 / 100
2 <- 23: 99 / 100
2 <- 24: 100 / 100
2 <- 25: 100 / 100
2 <- 26: 97 / 100
2 <- 27: 100 / 100
2 <- 28: 100 / 100
2 <- 29: 100 / 100
_________________________________________________________________________

end  : Thu Oct  8 16:37:26 JST 2020
