# Supplementary material for: Inference of Genetic Networks From Time-Series and Static Gene Expression Data: Combining a Random-Forest-Based Inference Method With Feature Selection Methods
Source: Front Genet. 2020 Dec 15;11:595912. doi: 10.3389/fgene.2020.595912 (PMC7770182; doi:10.3389/fgene.2020.595912)
Supplement: Supplementary file 3 [file Data_Sheet_2.ZIP › source/bin/sample/2.res]

2 <- 0 : 6.007033e-03	9.300000e-01
2 <- 1 : 2.607507e-03	7.200000e-01
2 <- 2 : 0.000000e+00	0.000000e+00
2 <- 3 : 2.816622e-03	8.300000e-01
2 <- 4 : 3.961190e-03	8.300000e-01
2 <- 5 : 6.775182e-03	1.000000e+00
2 <- 6 : 3.496521e-03	8.900000e-01
2 <- 7 : 3.887068e-03	9.800000e-01
2 <- 8 : 3.664684e-02	1.000000e+00
2 <- 9 : 2.982477e-03	7.500000e-01
2 <- 10 : 1.995477e-03	7.600000e-01
2 <- 11 : 4.695218e-02	1.000000e+00
2 <- 12 : 3.430649e-01	1.000000e+00
2 <- 13 : 3.321578e-03	9.000000e-01
2 <- 14 : 2.616236e-03	7.700000e-01
2 <- 15 : 3.727412e-03	9.100000e-01
2 <- 16 : 1.266692e-02	9.200000e-01
2 <- 17 : 3.329444e-03	7.600000e-01
2 <- 18 : 5.964506e-03	9.700000e-01
2 <- 19 : 3.367510e-03	9.300000e-01
2 <- 20 : 2.044544e-01	1.000000e+00
2 <- 21 : 8.956776e-03	9.500000e-01
2 <- 22 : 2.004348e-03	8.200000e-01
2 <- 23 : 1.019886e-02	9.700000e-01
2 <- 24 : 2.300185e-02	9.800000e-01
2 <- 25 : 6.696988e-03	9.100000e-01
2 <- 26 : 2.414251e-03	8.600000e-01
2 <- 27 : 1.685347e-01	1.000000e+00
2 <- 28 : 5.441962e-02	1.000000e+00
2 <- 29 : 1.060278e-02	9.700000e-01
