# Supplementary material for: Inference of Genetic Networks From Time-Series and Static Gene Expression Data: Combining a Random-Forest-Based Inference Method With Feature Selection Methods
Source: Front Genet. 2020 Dec 15;11:595912. doi: 10.3389/fgene.2020.595912 (PMC7770182; doi:10.3389/fgene.2020.595912)
Supplement: Supplementary file 3 [file Data_Sheet_2.ZIP › source/bin/sample/20.log]

start: Thu Oct  8 17:35:09 JST 2020

gene 20~~~~~~~~~~~~~~~~~~~~~~~~~~~~~~~~~~~~~~~~~~~~~~~~~~~~~~~~~~~~~~~~~~
Loading Setting from exp.dat
NumOfTrees = 1000
NumOfAttributes = 10
MaxIter = 50
Bound: [-1.000000e+01,5.000000e+00]
RndSeed = 1
RFIter = 100
RFNumOfTrees = 100
RFNumOfAttributes = 10
RFCutOff = 39
VTIter = 100
VTNumOfTrees = 100
VTAlpha = 5.000000e-01
VTCutOff = 39
ETIter = 100
ETNumOfTrees = 100
ETNumOfAttributes = 29
ETCutOff = 39
Loading Time Course Data from tc.dat
Loading SlopeData from derivative.dat
Loading Steady State Data from ss_-20.dat
Loading Weight Data from weight.dat
2.419752e+00: 1.266296e+01 (0)
8.189393e-01: 6.159973e-01 (0)
C= 2.268093e+00
Results from RF
20 <- 0: 99 / 100
20 <- 1: 54 / 100
20 <- 2: 100 / 100
20 <- 3: 66 / 100
20 <- 4: 82 / 100
20 <- 5: 66 / 100
20 <- 6: 78 / 100
20 <- 7: 92 / 100
20 <- 8: 100 / 100
20 <- 9: 80 / 100
20 <- 10: 73 / 100
20 <- 11: 100 / 100
20 <- 12: 100 / 100
20 <- 13: 93 / 100
20 <- 14: 90 / 100
20 <- 15: 100 / 100
20 <- 16: 96 / 100
20 <- 17: 97 / 100
20 <- 18: 99 / 100
20 <- 19: 86 / 100
20 <- 20: 0 / 100
20 <- 21: 94 / 100
20 <- 22: 91 / 100
20 <- 23: 83 / 100
20 <- 24: 99 / 100
20 <- 25: 55 / 100
20 <- 26: 69 / 100
20 <- 27: 100 / 100
20 <- 28: 100 / 100
20 <- 29: 97 / 100
Results from VT
20 <- 0: 98 / 100
20 <- 1: 73 / 100
20 <- 2: 100 / 100
20 <- 3: 71 / 100
20 <- 4: 81 / 100
20 <- 5: 89 / 100
20 <- 6: 84 / 100
20 <- 7: 96 / 100
20 <- 8: 99 / 100
20 <- 9: 96 / 100
20 <- 10: 78 / 100
20 <- 11: 100 / 100
20 <- 12: 100 / 100
20 <- 13: 92 / 100
20 <- 14: 86 / 100
20 <- 15: 99 / 100
20 <- 16: 92 / 100
20 <- 17: 84 / 100
20 <- 18: 96 / 100
20 <- 19: 87 / 100
20 <- 20: 0 / 100
20 <- 21: 95 / 100
20 <- 22: 97 / 100
20 <- 23: 95 / 100
20 <- 24: 100 / 100
20 <- 25: 58 / 100
20 <- 26: 52 / 100
20 <- 27: 100 / 100
20 <- 28: 99 / 100
20 <- 29: 94 / 100
Results from ET
20 <- 0: 100 / 100
20 <- 1: 52 / 100
20 <- 2: 100 / 100
20 <- 3: 71 / 100
20 <- 4: 99 / 100
20 <- 5: 87 / 100
20 <- 6: 86 / 100
20 <- 7: 96 / 100
20 <- 8: 100 / 100
20 <- 9: 99 / 100
20 <- 10: 90 / 100
20 <- 11: 100 / 100
20 <- 12: 100 / 100
20 <- 13: 98 / 100
20 <- 14: 81 / 100
20 <- 15: 100 / 100
20 <- 16: 100 / 100
20 <- 17: 96 / 100
20 <- 18: 99 / 100
20 <- 19: 84 / 100
20 <- 20: 0 / 100
20 <- 21: 97 / 100
20 <- 22: 99 / 100
20 <- 23: 98 / 100
20 <- 24: 100 / 100
20 <- 25: 71 / 100
20 <- 26: 91 / 100
20 <- 27: 100 / 100
20 <- 28: 100 / 100
20 <- 29: 100 / 100
_________________________________________________________________________

end  : Thu Oct  8 17:38:18 JST 2020
