# Supplementary material for: Inference of Genetic Networks From Time-Series and Static Gene Expression Data: Combining a Random-Forest-Based Inference Method With Feature Selection Methods
Source: Front Genet. 2020 Dec 15;11:595912. doi: 10.3389/fgene.2020.595912 (PMC7770182; doi:10.3389/fgene.2020.595912)
Supplement: Supplementary file 3 [file Data_Sheet_2.ZIP › source/bin/sample/20.res]

20 <- 0 : 1.320527e-02	9.800000e-01
20 <- 1 : 2.341077e-03	5.200000e-01
20 <- 2 : 1.172717e-01	1.000000e+00
20 <- 3 : 3.320152e-03	6.600000e-01
20 <- 4 : 4.550715e-03	8.100000e-01
20 <- 5 : 3.087498e-03	6.600000e-01
20 <- 6 : 3.941327e-03	7.800000e-01
20 <- 7 : 3.662895e-03	9.200000e-01
20 <- 8 : 6.489124e-02	9.900000e-01
20 <- 9 : 3.751643e-03	8.000000e-01
20 <- 10 : 3.347796e-03	7.300000e-01
20 <- 11 : 4.627736e-02	1.000000e+00
20 <- 12 : 3.538228e-01	1.000000e+00
20 <- 13 : 4.599961e-03	9.200000e-01
20 <- 14 : 5.144840e-03	8.100000e-01
20 <- 15 : 1.284876e-02	9.900000e-01
20 <- 16 : 1.306380e-02	9.200000e-01
20 <- 17 : 1.000834e-02	8.400000e-01
20 <- 18 : 1.180106e-02	9.600000e-01
20 <- 19 : 3.185934e-03	8.400000e-01
20 <- 20 : 0.000000e+00	0.000000e+00
20 <- 21 : 7.409175e-03	9.400000e-01
20 <- 22 : 5.159726e-03	9.100000e-01
20 <- 23 : 5.863590e-03	8.300000e-01
20 <- 24 : 2.620948e-02	9.900000e-01
20 <- 25 : 2.098786e-03	5.500000e-01
20 <- 26 : 3.165043e-03	5.200000e-01
20 <- 27 : 1.976291e-01	1.000000e+00
20 <- 28 : 4.349737e-02	9.900000e-01
20 <- 29 : 1.465063e-02	9.400000e-01
