# Supplementary material for: Inference of Genetic Networks From Time-Series and Static Gene Expression Data: Combining a Random-Forest-Based Inference Method With Feature Selection Methods
Source: Front Genet. 2020 Dec 15;11:595912. doi: 10.3389/fgene.2020.595912 (PMC7770182; doi:10.3389/fgene.2020.595912)
Supplement: Supplementary file 3 [file Data_Sheet_2.ZIP › source/bin/sample/21.log]

start: Thu Oct  8 17:38:18 JST 2020

gene 21~~~~~~~~~~~~~~~~~~~~~~~~~~~~~~~~~~~~~~~~~~~~~~~~~~~~~~~~~~~~~~~~~~
Loading Setting from exp.dat
NumOfTrees = 1000
NumOfAttributes = 10
MaxIter = 50
Bound: [-1.000000e+01,5.000000e+00]
RndSeed = 1
RFIter = 100
RFNumOfTrees = 100
RFNumOfAttributes = 10
RFCutOff = 39
VTIter = 100
VTNumOfTrees = 100
VTAlpha = 5.000000e-01
VTCutOff = 39
ETIter = 100
ETNumOfTrees = 100
ETNumOfAttributes = 29
ETCutOff = 39
Loading Time Course Data from tc.dat
Loading SlopeData from derivative.dat
Loading Steady State Data from ss_-21.dat
Loading Weight Data from weight.dat
2.419752e+00: 1.597904e+01 (0)
3.377131e-01: 8.625774e-01 (0)
C= 1.401738e+00
Results from RF
21 <- 0: 100 / 100
21 <- 1: 96 / 100
21 <- 2: 100 / 100
21 <- 3: 77 / 100
21 <- 4: 86 / 100
21 <- 5: 90 / 100
21 <- 6: 78 / 100
21 <- 7: 87 / 100
21 <- 8: 100 / 100
21 <- 9: 100 / 100
21 <- 10: 88 / 100
21 <- 11: 100 / 100
21 <- 12: 100 / 100
21 <- 13: 100 / 100
21 <- 14: 100 / 100
21 <- 15: 89 / 100
21 <- 16: 100 / 100
21 <- 17: 100 / 100
21 <- 18: 82 / 100
21 <- 19: 73 / 100
21 <- 20: 100 / 100
21 <- 21: 0 / 100
21 <- 22: 100 / 100
21 <- 23: 100 / 100
21 <- 24: 96 / 100
21 <- 25: 81 / 100
21 <- 26: 52 / 100
21 <- 27: 100 / 100
21 <- 28: 100 / 100
21 <- 29: 92 / 100
Results from VT
21 <- 0: 99 / 100
21 <- 1: 91 / 100
21 <- 2: 98 / 100
21 <- 3: 78 / 100
21 <- 4: 88 / 100
21 <- 5: 89 / 100
21 <- 6: 80 / 100
21 <- 7: 84 / 100
21 <- 8: 100 / 100
21 <- 9: 100 / 100
21 <- 10: 90 / 100
21 <- 11: 97 / 100
21 <- 12: 98 / 100
21 <- 13: 100 / 100
21 <- 14: 100 / 100
21 <- 15: 92 / 100
21 <- 16: 99 / 100
21 <- 17: 98 / 100
21 <- 18: 94 / 100
21 <- 19: 89 / 100
21 <- 20: 100 / 100
21 <- 21: 0 / 100
21 <- 22: 99 / 100
21 <- 23: 100 / 100
21 <- 24: 99 / 100
21 <- 25: 63 / 100
21 <- 26: 63 / 100
21 <- 27: 100 / 100
21 <- 28: 100 / 100
21 <- 29: 96 / 100
Results from ET
21 <- 0: 100 / 100
21 <- 1: 88 / 100
21 <- 2: 100 / 100
21 <- 3: 73 / 100
21 <- 4: 81 / 100
21 <- 5: 89 / 100
21 <- 6: 92 / 100
21 <- 7: 75 / 100
21 <- 8: 100 / 100
21 <- 9: 100 / 100
21 <- 10: 80 / 100
21 <- 11: 100 / 100
21 <- 12: 100 / 100
21 <- 13: 100 / 100
21 <- 14: 100 / 100
21 <- 15: 98 / 100
21 <- 16: 100 / 100
21 <- 17: 100 / 100
21 <- 18: 99 / 100
21 <- 19: 91 / 100
21 <- 20: 100 / 100
21 <- 21: 0 / 100
21 <- 22: 100 / 100
21 <- 23: 100 / 100
21 <- 24: 100 / 100
21 <- 25: 93 / 100
21 <- 26: 84 / 100
21 <- 27: 100 / 100
21 <- 28: 100 / 100
21 <- 29: 100 / 100
_________________________________________________________________________

end  : Thu Oct  8 17:41:55 JST 2020
