# Supplementary material for: Inference of Genetic Networks From Time-Series and Static Gene Expression Data: Combining a Random-Forest-Based Inference Method With Feature Selection Methods
Source: Front Genet. 2020 Dec 15;11:595912. doi: 10.3389/fgene.2020.595912 (PMC7770182; doi:10.3389/fgene.2020.595912)
Supplement: Supplementary file 3 [file Data_Sheet_2.ZIP › source/bin/sample/21.res]

21 <- 0 : 1.258835e-01	9.900000e-01
21 <- 1 : 6.227804e-03	8.800000e-01
21 <- 2 : 1.035940e-02	9.800000e-01
21 <- 3 : 6.382053e-03	7.300000e-01
21 <- 4 : 3.404224e-03	8.100000e-01
21 <- 5 : 4.514748e-03	8.900000e-01
21 <- 6 : 3.457023e-03	7.800000e-01
21 <- 7 : 4.400120e-03	7.500000e-01
21 <- 8 : 3.863135e-01	1.000000e+00
21 <- 9 : 2.624962e-02	1.000000e+00
21 <- 10 : 4.470089e-03	8.000000e-01
21 <- 11 : 3.003561e-02	9.700000e-01
21 <- 12 : 2.755902e-02	9.800000e-01
21 <- 13 : 2.037016e-02	1.000000e+00
21 <- 14 : 7.172859e-02	1.000000e+00
21 <- 15 : 5.206928e-03	8.900000e-01
21 <- 16 : 4.945392e-02	9.900000e-01
21 <- 17 : 1.425646e-02	9.800000e-01
21 <- 18 : 3.624529e-03	8.200000e-01
21 <- 19 : 3.188555e-03	7.300000e-01
21 <- 20 : 5.465018e-02	1.000000e+00
21 <- 21 : 0.000000e+00	0.000000e+00
21 <- 22 : 2.138716e-02	9.900000e-01
21 <- 23 : 3.114718e-02	1.000000e+00
21 <- 24 : 1.062813e-02	9.600000e-01
21 <- 25 : 4.396130e-03	6.300000e-01
21 <- 26 : 2.118275e-03	5.200000e-01
21 <- 27 : 3.663720e-02	1.000000e+00
21 <- 28 : 7.619325e-03	1.000000e+00
21 <- 29 : 1.001755e-02	9.200000e-01
