# Supplementary material for: Inference of Genetic Networks From Time-Series and Static Gene Expression Data: Combining a Random-Forest-Based Inference Method With Feature Selection Methods
Source: Front Genet. 2020 Dec 15;11:595912. doi: 10.3389/fgene.2020.595912 (PMC7770182; doi:10.3389/fgene.2020.595912)
Supplement: Supplementary file 3 [file Data_Sheet_2.ZIP › source/bin/sample/22.log]

start: Thu Oct  8 17:41:55 JST 2020

gene 22~~~~~~~~~~~~~~~~~~~~~~~~~~~~~~~~~~~~~~~~~~~~~~~~~~~~~~~~~~~~~~~~~~
Loading Setting from exp.dat
NumOfTrees = 1000
NumOfAttributes = 10
MaxIter = 50
Bound: [-1.000000e+01,5.000000e+00]
RndSeed = 1
RFIter = 100
RFNumOfTrees = 100
RFNumOfAttributes = 10
RFCutOff = 39
VTIter = 100
VTNumOfTrees = 100
VTAlpha = 5.000000e-01
VTCutOff = 39
ETIter = 100
ETNumOfTrees = 100
ETNumOfAttributes = 29
ETCutOff = 39
Loading Time Course Data from tc.dat
Loading SlopeData from derivative.dat
Loading Steady State Data from ss_-22.dat
Loading Weight Data from weight.dat
2.419752e+00: 1.715879e+01 (0)
4.648374e-01: 1.169492e+00 (0)
C= 1.591755e+00
Results from RF
22 <- 0: 100 / 100
22 <- 1: 100 / 100
22 <- 2: 100 / 100
22 <- 3: 100 / 100
22 <- 4: 87 / 100
22 <- 5: 99 / 100
22 <- 6: 88 / 100
22 <- 7: 100 / 100
22 <- 8: 100 / 100
22 <- 9: 98 / 100
22 <- 10: 100 / 100
22 <- 11: 100 / 100
22 <- 12: 100 / 100
22 <- 13: 96 / 100
22 <- 14: 98 / 100
22 <- 15: 52 / 100
22 <- 16: 87 / 100
22 <- 17: 100 / 100
22 <- 18: 93 / 100
22 <- 19: 93 / 100
22 <- 20: 97 / 100
22 <- 21: 96 / 100
22 <- 22: 0 / 100
22 <- 23: 90 / 100
22 <- 24: 95 / 100
22 <- 25: 71 / 100
22 <- 26: 100 / 100
22 <- 27: 88 / 100
22 <- 28: 100 / 100
22 <- 29: 100 / 100
Results from VT
22 <- 0: 100 / 100
22 <- 1: 100 / 100
22 <- 2: 95 / 100
22 <- 3: 100 / 100
22 <- 4: 95 / 100
22 <- 5: 84 / 100
22 <- 6: 95 / 100
22 <- 7: 89 / 100
22 <- 8: 99 / 100
22 <- 9: 95 / 100
22 <- 10: 100 / 100
22 <- 11: 93 / 100
22 <- 12: 98 / 100
22 <- 13: 88 / 100
22 <- 14: 95 / 100
22 <- 15: 81 / 100
22 <- 16: 92 / 100
22 <- 17: 100 / 100
22 <- 18: 94 / 100
22 <- 19: 87 / 100
22 <- 20: 97 / 100
22 <- 21: 81 / 100
22 <- 22: 0 / 100
22 <- 23: 92 / 100
22 <- 24: 92 / 100
22 <- 25: 71 / 100
22 <- 26: 100 / 100
22 <- 27: 92 / 100
22 <- 28: 100 / 100
22 <- 29: 100 / 100
Results from ET
22 <- 0: 100 / 100
22 <- 1: 100 / 100
22 <- 2: 97 / 100
22 <- 3: 99 / 100
22 <- 4: 87 / 100
22 <- 5: 100 / 100
22 <- 6: 93 / 100
22 <- 7: 98 / 100
22 <- 8: 98 / 100
22 <- 9: 97 / 100
22 <- 10: 100 / 100
22 <- 11: 98 / 100
22 <- 12: 99 / 100
22 <- 13: 98 / 100
22 <- 14: 99 / 100
22 <- 15: 50 / 100
22 <- 16: 94 / 100
22 <- 17: 97 / 100
22 <- 18: 87 / 100
22 <- 19: 91 / 100
22 <- 20: 92 / 100
22 <- 21: 99 / 100
22 <- 22: 0 / 100
22 <- 23: 68 / 100
22 <- 24: 99 / 100
22 <- 25: 82 / 100
22 <- 26: 100 / 100
22 <- 27: 96 / 100
22 <- 28: 100 / 100
22 <- 29: 100 / 100
_________________________________________________________________________

end  : Thu Oct  8 17:46:01 JST 2020
