# Supplementary material for: Inference of Genetic Networks From Time-Series and Static Gene Expression Data: Combining a Random-Forest-Based Inference Method With Feature Selection Methods
Source: Front Genet. 2020 Dec 15;11:595912. doi: 10.3389/fgene.2020.595912 (PMC7770182; doi:10.3389/fgene.2020.595912)
Supplement: Supplementary file 3 [file Data_Sheet_2.ZIP › source/bin/sample/22.res]

22 <- 0 : 1.483439e-01	1.000000e+00
22 <- 1 : 2.785940e-01	1.000000e+00
22 <- 2 : 2.693613e-02	9.500000e-01
22 <- 3 : 2.707494e-02	9.900000e-01
22 <- 4 : 1.210493e-02	8.700000e-01
22 <- 5 : 1.206551e-02	8.400000e-01
22 <- 6 : 5.356956e-03	8.800000e-01
22 <- 7 : 1.132303e-02	8.900000e-01
22 <- 8 : 2.744377e-02	9.800000e-01
22 <- 9 : 9.259968e-03	9.500000e-01
22 <- 10 : 3.421238e-02	1.000000e+00
22 <- 11 : 1.306686e-02	9.300000e-01
22 <- 12 : 4.176157e-02	9.800000e-01
22 <- 13 : 9.012570e-03	8.800000e-01
22 <- 14 : 1.424772e-02	9.500000e-01
22 <- 15 : 2.916655e-03	5.000000e-01
22 <- 16 : 1.155854e-02	8.700000e-01
22 <- 17 : 1.830420e-02	9.700000e-01
22 <- 18 : 8.020618e-03	8.700000e-01
22 <- 19 : 9.601482e-03	8.700000e-01
22 <- 20 : 1.615216e-02	9.200000e-01
22 <- 21 : 8.995009e-03	8.100000e-01
22 <- 22 : 0.000000e+00	0.000000e+00
22 <- 23 : 6.497094e-03	6.800000e-01
22 <- 24 : 2.339734e-02	9.200000e-01
22 <- 25 : 4.705615e-03	7.100000e-01
22 <- 26 : 5.820388e-02	1.000000e+00
22 <- 27 : 7.306414e-03	8.800000e-01
22 <- 28 : 1.446759e-02	1.000000e+00
22 <- 29 : 1.042945e-01	1.000000e+00
