# Supplementary material for: Inference of Genetic Networks From Time-Series and Static Gene Expression Data: Combining a Random-Forest-Based Inference Method With Feature Selection Methods
Source: Front Genet. 2020 Dec 15;11:595912. doi: 10.3389/fgene.2020.595912 (PMC7770182; doi:10.3389/fgene.2020.595912)
Supplement: Supplementary file 3 [file Data_Sheet_2.ZIP › source/bin/sample/23.res]

23 <- 0 : 0.000000e+00	0.000000e+00
23 <- 1 : 3.212332e-03	8.300000e-01
23 <- 2 : 1.091288e-01	1.000000e+00
23 <- 3 : 1.063773e-02	1.000000e+00
23 <- 4 : 7.473651e-03	9.900000e-01
23 <- 5 : 3.347543e-03	9.000000e-01
23 <- 6 : 2.563563e-03	7.200000e-01
23 <- 7 : 2.293940e-03	7.500000e-01
23 <- 8 : 1.516281e-02	9.800000e-01
23 <- 9 : 3.425924e-03	8.900000e-01
23 <- 10 : 1.889530e-03	5.000000e-01
23 <- 11 : 3.017300e-02	1.000000e+00
23 <- 12 : 1.776474e-01	1.000000e+00
23 <- 13 : 2.117405e-02	1.000000e+00
23 <- 14 : 3.646052e-03	8.500000e-01
23 <- 15 : 2.291113e-03	5.200000e-01
23 <- 16 : 3.117610e-03	6.100000e-01
23 <- 17 : 2.269954e-03	7.300000e-01
23 <- 18 : 4.926493e-03	9.900000e-01
23 <- 19 : 1.584654e-03	4.300000e-01
23 <- 20 : 7.322185e-02	1.000000e+00
23 <- 21 : 4.870684e-03	6.700000e-01
23 <- 22 : 3.645006e-03	9.700000e-01
23 <- 23 : 0.000000e+00	0.000000e+00
23 <- 24 : 3.624757e-02	1.000000e+00
23 <- 25 : 4.121627e-03	9.500000e-01
23 <- 26 : 5.191239e-03	9.900000e-01
23 <- 27 : 8.762515e-02	1.000000e+00
23 <- 28 : 3.647222e-01	1.000000e+00
23 <- 29 : 4.317546e-03	9.000000e-01
