# Supplementary material for: Inference of Genetic Networks From Time-Series and Static Gene Expression Data: Combining a Random-Forest-Based Inference Method With Feature Selection Methods
Source: Front Genet. 2020 Dec 15;11:595912. doi: 10.3389/fgene.2020.595912 (PMC7770182; doi:10.3389/fgene.2020.595912)
Supplement: Supplementary file 3 [file Data_Sheet_2.ZIP › source/bin/sample/24.res]

24 <- 0 : 2.398837e-03	7.700000e-01
24 <- 1 : 2.493685e-02	1.000000e+00
24 <- 2 : 2.659386e-01	1.000000e+00
24 <- 3 : 3.949979e-03	9.400000e-01
24 <- 4 : 6.321810e-03	8.800000e-01
24 <- 5 : 6.135257e-03	9.800000e-01
24 <- 6 : 3.136310e-03	8.300000e-01
24 <- 7 : 3.185746e-03	9.100000e-01
24 <- 8 : 6.328649e-02	1.000000e+00
24 <- 9 : 8.578619e-03	9.800000e-01
24 <- 10 : 3.817336e-03	9.400000e-01
24 <- 11 : 3.913388e-02	1.000000e+00
24 <- 12 : 2.184122e-01	1.000000e+00
24 <- 13 : 9.198922e-03	1.000000e+00
24 <- 14 : 5.866502e-03	9.600000e-01
24 <- 15 : 7.380054e-03	1.000000e+00
24 <- 16 : 3.689016e-03	8.100000e-01
24 <- 17 : 5.753191e-03	8.300000e-01
24 <- 18 : 6.105135e-03	9.500000e-01
24 <- 19 : 3.672039e-03	9.500000e-01
24 <- 20 : 1.102803e-01	1.000000e+00
24 <- 21 : 5.827938e-03	9.600000e-01
24 <- 22 : 1.009910e-02	1.000000e+00
24 <- 23 : 1.171148e-02	1.000000e+00
24 <- 24 : 0.000000e+00	0.000000e+00
24 <- 25 : 9.311271e-03	9.500000e-01
24 <- 26 : 4.670570e-03	9.400000e-01
24 <- 27 : 7.494293e-02	1.000000e+00
24 <- 28 : 6.268487e-02	1.000000e+00
24 <- 29 : 6.499753e-03	9.500000e-01
