# Supplementary material for: Inference of Genetic Networks From Time-Series and Static Gene Expression Data: Combining a Random-Forest-Based Inference Method With Feature Selection Methods
Source: Front Genet. 2020 Dec 15;11:595912. doi: 10.3389/fgene.2020.595912 (PMC7770182; doi:10.3389/fgene.2020.595912)
Supplement: Supplementary file 3 [file Data_Sheet_2.ZIP › source/bin/sample/25.log]

start: Thu Oct  8 17:50:55 JST 2020

gene 25~~~~~~~~~~~~~~~~~~~~~~~~~~~~~~~~~~~~~~~~~~~~~~~~~~~~~~~~~~~~~~~~~~
Loading Setting from exp.dat
NumOfTrees = 1000
NumOfAttributes = 10
MaxIter = 50
Bound: [-1.000000e+01,5.000000e+00]
RndSeed = 1
RFIter = 100
RFNumOfTrees = 100
RFNumOfAttributes = 10
RFCutOff = 39
VTIter = 100
VTNumOfTrees = 100
VTAlpha = 5.000000e-01
VTCutOff = 39
ETIter = 100
ETNumOfTrees = 100
ETNumOfAttributes = 29
ETCutOff = 39
Loading Time Course Data from tc.dat
Loading SlopeData from derivative.dat
Loading Steady State Data from ss_-25.dat
Loading Weight Data from weight.dat
2.419752e+00: 1.628957e+01 (0)
3.189393e-01: 1.867415e+00 (0)
C= 1.375668e+00
Results from RF
25 <- 0: 100 / 100
25 <- 1: 100 / 100
25 <- 2: 100 / 100
25 <- 3: 97 / 100
25 <- 4: 100 / 100
25 <- 5: 100 / 100
25 <- 6: 100 / 100
25 <- 7: 100 / 100
25 <- 8: 92 / 100
25 <- 9: 100 / 100
25 <- 10: 100 / 100
25 <- 11: 74 / 100
25 <- 12: 100 / 100
25 <- 13: 100 / 100
25 <- 14: 100 / 100
25 <- 15: 100 / 100
25 <- 16: 86 / 100
25 <- 17: 100 / 100
25 <- 18: 99 / 100
25 <- 19: 99 / 100
25 <- 20: 100 / 100
25 <- 21: 99 / 100
25 <- 22: 100 / 100
25 <- 23: 100 / 100
25 <- 24: 85 / 100
25 <- 25: 0 / 100
25 <- 26: 100 / 100
25 <- 27: 99 / 100
25 <- 28: 100 / 100
25 <- 29: 98 / 100
Results from VT
25 <- 0: 94 / 100
25 <- 1: 100 / 100
25 <- 2: 79 / 100
25 <- 3: 69 / 100
25 <- 4: 97 / 100
25 <- 5: 100 / 100
25 <- 6: 98 / 100
25 <- 7: 100 / 100
25 <- 8: 74 / 100
25 <- 9: 100 / 100
25 <- 10: 96 / 100
25 <- 11: 65 / 100
25 <- 12: 85 / 100
25 <- 13: 100 / 100
25 <- 14: 100 / 100
25 <- 15: 95 / 100
25 <- 16: 47 / 100
25 <- 17: 81 / 100
25 <- 18: 93 / 100
25 <- 19: 61 / 100
25 <- 20: 75 / 100
25 <- 21: 100 / 100
25 <- 22: 86 / 100
25 <- 23: 99 / 100
25 <- 24: 83 / 100
25 <- 25: 0 / 100
25 <- 26: 100 / 100
25 <- 27: 81 / 100
25 <- 28: 100 / 100
25 <- 29: 92 / 100
Results from ET
25 <- 0: 100 / 100
25 <- 1: 100 / 100
25 <- 2: 100 / 100
25 <- 3: 100 / 100
25 <- 4: 100 / 100
25 <- 5: 100 / 100
25 <- 6: 97 / 100
25 <- 7: 100 / 100
25 <- 8: 99 / 100
25 <- 9: 100 / 100
25 <- 10: 100 / 100
25 <- 11: 92 / 100
25 <- 12: 100 / 100
25 <- 13: 100 / 100
25 <- 14: 100 / 100
25 <- 15: 100 / 100
25 <- 16: 98 / 100
25 <- 17: 100 / 100
25 <- 18: 100 / 100
25 <- 19: 100 / 100
25 <- 20: 99 / 100
25 <- 21: 100 / 100
25 <- 22: 100 / 100
25 <- 23: 100 / 100
25 <- 24: 100 / 100
25 <- 25: 0 / 100
25 <- 26: 100 / 100
25 <- 27: 100 / 100
25 <- 28: 100 / 100
25 <- 29: 100 / 100
_________________________________________________________________________

end  : Thu Oct  8 17:53:35 JST 2020
