# Supplementary material for: Inference of Genetic Networks From Time-Series and Static Gene Expression Data: Combining a Random-Forest-Based Inference Method With Feature Selection Methods
Source: Front Genet. 2020 Dec 15;11:595912. doi: 10.3389/fgene.2020.595912 (PMC7770182; doi:10.3389/fgene.2020.595912)
Supplement: Supplementary file 3 [file Data_Sheet_2.ZIP › source/bin/sample/25.res]

25 <- 0 : 1.502511e-02	9.400000e-01
25 <- 1 : 3.266806e-02	1.000000e+00
25 <- 2 : 1.893918e-02	7.900000e-01
25 <- 3 : 1.058917e-02	6.900000e-01
25 <- 4 : 1.386338e-02	9.700000e-01
25 <- 5 : 4.369603e-02	1.000000e+00
25 <- 6 : 1.553295e-02	9.700000e-01
25 <- 7 : 5.930754e-02	1.000000e+00
25 <- 8 : 1.164616e-02	7.400000e-01
25 <- 9 : 8.757088e-02	1.000000e+00
25 <- 10 : 1.438192e-02	9.600000e-01
25 <- 11 : 6.071204e-03	6.500000e-01
25 <- 12 : 3.977294e-02	8.500000e-01
25 <- 13 : 2.173194e-01	1.000000e+00
25 <- 14 : 3.523698e-02	1.000000e+00
25 <- 15 : 2.027849e-02	9.500000e-01
25 <- 16 : 9.525655e-03	4.700000e-01
25 <- 17 : 1.644293e-02	8.100000e-01
25 <- 18 : 1.608222e-02	9.300000e-01
25 <- 19 : 1.114523e-02	6.100000e-01
25 <- 20 : 1.404375e-02	7.500000e-01
25 <- 21 : 2.165640e-02	9.900000e-01
25 <- 22 : 1.189350e-02	8.600000e-01
25 <- 23 : 2.406261e-02	9.900000e-01
25 <- 24 : 1.037727e-02	8.300000e-01
25 <- 25 : 0.000000e+00	0.000000e+00
25 <- 26 : 5.990510e-02	1.000000e+00
25 <- 27 : 1.702792e-02	8.100000e-01
25 <- 28 : 1.179291e-01	1.000000e+00
25 <- 29 : 1.398754e-02	9.200000e-01
