# Supplementary material for: Inference of Genetic Networks From Time-Series and Static Gene Expression Data: Combining a Random-Forest-Based Inference Method With Feature Selection Methods
Source: Front Genet. 2020 Dec 15;11:595912. doi: 10.3389/fgene.2020.595912 (PMC7770182; doi:10.3389/fgene.2020.595912)
Supplement: Supplementary file 3 [file Data_Sheet_2.ZIP › source/bin/sample/26.res]

26 <- 0 : 3.841134e-03	9.200000e-01
26 <- 1 : 3.165000e-03	7.100000e-01
26 <- 2 : 1.587498e-01	1.000000e+00
26 <- 3 : 4.588197e-03	9.000000e-01
26 <- 4 : 3.402474e-03	8.400000e-01
26 <- 5 : 2.160251e-03	6.800000e-01
26 <- 6 : 2.885127e-03	7.400000e-01
26 <- 7 : 2.986471e-03	8.400000e-01
26 <- 8 : 1.700648e-02	9.900000e-01
26 <- 9 : 1.905203e-03	4.800000e-01
26 <- 10 : 4.973826e-03	7.500000e-01
26 <- 11 : 3.833988e-02	1.000000e+00
26 <- 12 : 3.299305e-02	1.000000e+00
26 <- 13 : 3.397043e-02	1.000000e+00
26 <- 14 : 2.349704e-03	6.400000e-01
26 <- 15 : 3.157707e-03	9.100000e-01
26 <- 16 : 4.484835e-03	9.800000e-01
26 <- 17 : 3.651266e-03	8.600000e-01
26 <- 18 : 3.803934e-03	8.900000e-01
26 <- 19 : 1.845040e-03	5.900000e-01
26 <- 20 : 9.318559e-02	1.000000e+00
26 <- 21 : 6.070190e-03	9.800000e-01
26 <- 22 : 2.881689e-03	7.900000e-01
26 <- 23 : 3.484026e-01	1.000000e+00
26 <- 24 : 1.257925e-02	1.000000e+00
26 <- 25 : 5.569934e-03	9.600000e-01
26 <- 26 : 0.000000e+00	0.000000e+00
26 <- 27 : 1.126495e-01	1.000000e+00
26 <- 28 : 7.294166e-02	1.000000e+00
26 <- 29 : 4.945965e-03	9.500000e-01
