# Supplementary material for: Inference of Genetic Networks From Time-Series and Static Gene Expression Data: Combining a Random-Forest-Based Inference Method With Feature Selection Methods
Source: Front Genet. 2020 Dec 15;11:595912. doi: 10.3389/fgene.2020.595912 (PMC7770182; doi:10.3389/fgene.2020.595912)
Supplement: Supplementary file 3 [file Data_Sheet_2.ZIP › source/bin/sample/27.res]

27 <- 0 : 1.247715e-02	9.300000e-01
27 <- 1 : 6.032055e-03	9.400000e-01
27 <- 2 : 5.442027e-02	1.000000e+00
27 <- 3 : 1.196877e-02	9.800000e-01
27 <- 4 : 3.186090e-03	6.000000e-01
27 <- 5 : 3.823661e-03	8.000000e-01
27 <- 6 : 5.360159e-03	8.700000e-01
27 <- 7 : 5.976749e-03	9.000000e-01
27 <- 8 : 7.952208e-02	9.900000e-01
27 <- 9 : 4.176058e-03	8.700000e-01
27 <- 10 : 3.343123e-03	5.500000e-01
27 <- 11 : 4.730409e-02	1.000000e+00
27 <- 12 : 3.396927e-01	1.000000e+00
27 <- 13 : 7.017129e-03	9.200000e-01
27 <- 14 : 5.492787e-03	8.100000e-01
27 <- 15 : 5.866185e-03	8.500000e-01
27 <- 16 : 1.549772e-02	9.700000e-01
27 <- 17 : 1.143462e-02	9.800000e-01
27 <- 18 : 1.267407e-02	9.700000e-01
27 <- 19 : 3.270746e-03	6.900000e-01
27 <- 20 : 1.780877e-01	1.000000e+00
27 <- 21 : 7.419924e-03	9.000000e-01
27 <- 22 : 4.505519e-03	8.000000e-01
27 <- 23 : 6.051262e-03	8.900000e-01
27 <- 24 : 3.730381e-02	1.000000e+00
27 <- 25 : 5.103087e-03	5.600000e-01
27 <- 26 : 2.094608e-02	1.000000e+00
27 <- 27 : 0.000000e+00	0.000000e+00
27 <- 28 : 6.234149e-02	1.000000e+00
27 <- 29 : 2.003494e-02	9.900000e-01
