# Supplementary material for: Inference of Genetic Networks From Time-Series and Static Gene Expression Data: Combining a Random-Forest-Based Inference Method With Feature Selection Methods
Source: Front Genet. 2020 Dec 15;11:595912. doi: 10.3389/fgene.2020.595912 (PMC7770182; doi:10.3389/fgene.2020.595912)
Supplement: Supplementary file 3 [file Data_Sheet_2.ZIP › source/bin/sample/28.res]

28 <- 0 : 5.945775e-03	9.400000e-01
28 <- 1 : 2.444899e-03	8.300000e-01
28 <- 2 : 9.095283e-02	1.000000e+00
28 <- 3 : 2.181250e-03	6.900000e-01
28 <- 4 : 2.616187e-03	7.200000e-01
28 <- 5 : 5.375034e-03	9.300000e-01
28 <- 6 : 3.942213e-03	9.300000e-01
28 <- 7 : 4.180285e-03	9.300000e-01
28 <- 8 : 2.316940e-02	9.900000e-01
28 <- 9 : 3.324658e-03	7.500000e-01
28 <- 10 : 2.811320e-03	7.600000e-01
28 <- 11 : 3.753964e-02	1.000000e+00
28 <- 12 : 3.228717e-01	1.000000e+00
28 <- 13 : 1.699688e-02	1.000000e+00
28 <- 14 : 2.165326e-03	7.300000e-01
28 <- 15 : 3.014610e-03	8.400000e-01
28 <- 16 : 1.190394e-02	1.000000e+00
28 <- 17 : 3.372588e-03	8.300000e-01
28 <- 18 : 1.021654e-02	1.000000e+00
28 <- 19 : 3.635838e-03	9.200000e-01
28 <- 20 : 1.353265e-01	1.000000e+00
28 <- 21 : 1.209275e-02	9.900000e-01
28 <- 22 : 2.729602e-03	8.200000e-01
28 <- 23 : 2.233978e-02	1.000000e+00
28 <- 24 : 6.365606e-02	1.000000e+00
28 <- 25 : 3.036126e-03	8.200000e-01
28 <- 26 : 5.924656e-03	9.700000e-01
28 <- 27 : 1.755501e-01	1.000000e+00
28 <- 28 : 0.000000e+00	0.000000e+00
28 <- 29 : 1.100911e-02	9.200000e-01
