# Supplementary material for: Inference of Genetic Networks From Time-Series and Static Gene Expression Data: Combining a Random-Forest-Based Inference Method With Feature Selection Methods
Source: Front Genet. 2020 Dec 15;11:595912. doi: 10.3389/fgene.2020.595912 (PMC7770182; doi:10.3389/fgene.2020.595912)
Supplement: Supplementary file 3 [file Data_Sheet_2.ZIP › source/bin/sample/29.log]

start: Thu Oct  8 18:01:57 JST 2020

gene 29~~~~~~~~~~~~~~~~~~~~~~~~~~~~~~~~~~~~~~~~~~~~~~~~~~~~~~~~~~~~~~~~~~
Loading Setting from exp.dat
NumOfTrees = 1000
NumOfAttributes = 10
MaxIter = 50
Bound: [-1.000000e+01,5.000000e+00]
RndSeed = 1
RFIter = 100
RFNumOfTrees = 100
RFNumOfAttributes = 10
RFCutOff = 39
VTIter = 100
VTNumOfTrees = 100
VTAlpha = 5.000000e-01
VTCutOff = 39
ETIter = 100
ETNumOfTrees = 100
ETNumOfAttributes = 29
ETCutOff = 39
Loading Time Course Data from tc.dat
Loading SlopeData from derivative.dat
Loading Steady State Data from ss_-29.dat
Loading Weight Data from weight.dat
2.419752e+00: 9.999773e+00 (0)
8.154671e-01: 6.431720e-01 (0)
C= 2.260231e+00
Results from RF
29 <- 0: 100 / 100
29 <- 1: 99 / 100
29 <- 2: 100 / 100
29 <- 3: 100 / 100
29 <- 4: 90 / 100
29 <- 5: 100 / 100
29 <- 6: 98 / 100
29 <- 7: 100 / 100
29 <- 8: 92 / 100
29 <- 9: 99 / 100
29 <- 10: 100 / 100
29 <- 11: 95 / 100
29 <- 12: 100 / 100
29 <- 13: 90 / 100
29 <- 14: 100 / 100
29 <- 15: 76 / 100
29 <- 16: 100 / 100
29 <- 17: 93 / 100
29 <- 18: 100 / 100
29 <- 19: 67 / 100
29 <- 20: 92 / 100
29 <- 21: 77 / 100
29 <- 22: 100 / 100
29 <- 23: 85 / 100
29 <- 24: 90 / 100
29 <- 25: 74 / 100
29 <- 26: 93 / 100
29 <- 27: 100 / 100
29 <- 28: 100 / 100
29 <- 29: 0 / 100
Results from VT
29 <- 0: 100 / 100
29 <- 1: 99 / 100
29 <- 2: 100 / 100
29 <- 3: 99 / 100
29 <- 4: 97 / 100
29 <- 5: 88 / 100
29 <- 6: 98 / 100
29 <- 7: 100 / 100
29 <- 8: 95 / 100
29 <- 9: 97 / 100
29 <- 10: 98 / 100
29 <- 11: 95 / 100
29 <- 12: 100 / 100
29 <- 13: 87 / 100
29 <- 14: 96 / 100
29 <- 15: 76 / 100
29 <- 16: 98 / 100
29 <- 17: 93 / 100
29 <- 18: 96 / 100
29 <- 19: 84 / 100
29 <- 20: 86 / 100
29 <- 21: 74 / 100
29 <- 22: 97 / 100
29 <- 23: 78 / 100
29 <- 24: 85 / 100
29 <- 25: 81 / 100
29 <- 26: 88 / 100
29 <- 27: 98 / 100
29 <- 28: 99 / 100
29 <- 29: 0 / 100
Results from ET
29 <- 0: 100 / 100
29 <- 1: 99 / 100
29 <- 2: 99 / 100
29 <- 3: 100 / 100
29 <- 4: 97 / 100
29 <- 5: 87 / 100
29 <- 6: 87 / 100
29 <- 7: 100 / 100
29 <- 8: 94 / 100
29 <- 9: 100 / 100
29 <- 10: 97 / 100
29 <- 11: 97 / 100
29 <- 12: 100 / 100
29 <- 13: 87 / 100
29 <- 14: 100 / 100
29 <- 15: 46 / 100
29 <- 16: 100 / 100
29 <- 17: 92 / 100
29 <- 18: 100 / 100
29 <- 19: 56 / 100
29 <- 20: 77 / 100
29 <- 21: 56 / 100
29 <- 22: 98 / 100
29 <- 23: 63 / 100
29 <- 24: 69 / 100
29 <- 25: 57 / 100
29 <- 26: 90 / 100
29 <- 27: 100 / 100
29 <- 28: 95 / 100
29 <- 29: 0 / 100
_________________________________________________________________________

end  : Thu Oct  8 18:06:16 JST 2020
