# Supplementary material for: Inference of Genetic Networks From Time-Series and Static Gene Expression Data: Combining a Random-Forest-Based Inference Method With Feature Selection Methods
Source: Front Genet. 2020 Dec 15;11:595912. doi: 10.3389/fgene.2020.595912 (PMC7770182; doi:10.3389/fgene.2020.595912)
Supplement: Supplementary file 3 [file Data_Sheet_2.ZIP › source/bin/sample/29.res]

29 <- 0 : 2.920434e-02	1.000000e+00
29 <- 1 : 1.213825e-02	9.900000e-01
29 <- 2 : 3.213940e-02	9.900000e-01
29 <- 3 : 9.353049e-02	9.900000e-01
29 <- 4 : 9.339788e-03	9.000000e-01
29 <- 5 : 1.358636e-02	8.700000e-01
29 <- 6 : 2.292191e-02	8.700000e-01
29 <- 7 : 3.963783e-01	1.000000e+00
29 <- 8 : 8.518748e-03	9.200000e-01
29 <- 9 : 2.304754e-02	9.700000e-01
29 <- 10 : 1.562817e-02	9.700000e-01
29 <- 11 : 1.103827e-02	9.500000e-01
29 <- 12 : 1.926449e-02	1.000000e+00
29 <- 13 : 7.790834e-03	8.700000e-01
29 <- 14 : 3.886745e-02	9.600000e-01
29 <- 15 : 7.055637e-03	4.600000e-01
29 <- 16 : 3.621510e-02	9.800000e-01
29 <- 17 : 1.251624e-02	9.200000e-01
29 <- 18 : 3.504316e-02	9.600000e-01
29 <- 19 : 5.538717e-03	5.600000e-01
29 <- 20 : 6.636389e-03	7.700000e-01
29 <- 21 : 6.790302e-03	5.600000e-01
29 <- 22 : 1.385650e-02	9.700000e-01
29 <- 23 : 6.436366e-03	6.300000e-01
29 <- 24 : 9.735094e-03	6.900000e-01
29 <- 25 : 6.263047e-03	5.700000e-01
29 <- 26 : 1.070829e-02	8.800000e-01
29 <- 27 : 5.986966e-02	9.800000e-01
29 <- 28 : 1.785208e-02	9.500000e-01
29 <- 29 : 0.000000e+00	0.000000e+00
