# Supplementary material for: Inference of Genetic Networks From Time-Series and Static Gene Expression Data: Combining a Random-Forest-Based Inference Method With Feature Selection Methods
Source: Front Genet. 2020 Dec 15;11:595912. doi: 10.3389/fgene.2020.595912 (PMC7770182; doi:10.3389/fgene.2020.595912)
Supplement: Supplementary file 3 [file Data_Sheet_2.ZIP › source/bin/sample/3.log]

start: Thu Oct  8 16:37:26 JST 2020

gene 3~~~~~~~~~~~~~~~~~~~~~~~~~~~~~~~~~~~~~~~~~~~~~~~~~~~~~~~~~~~~~~~~~~~
Loading Setting from exp.dat
NumOfTrees = 1000
NumOfAttributes = 10
MaxIter = 50
Bound: [-1.000000e+01,5.000000e+00]
RndSeed = 1
RFIter = 100
RFNumOfTrees = 100
RFNumOfAttributes = 10
RFCutOff = 39
VTIter = 100
VTNumOfTrees = 100
VTAlpha = 5.000000e-01
VTCutOff = 39
ETIter = 100
ETNumOfTrees = 100
ETNumOfAttributes = 29
ETCutOff = 39
Loading Time Course Data from tc.dat
Loading SlopeData from derivative.dat
Loading Steady State Data from ss_-3.dat
Loading Weight Data from weight.dat
2.419752e+00: 1.057993e+01 (0)
6.108093e-01: 8.458420e-01 (0)
C= 1.841921e+00
Results from RF
3 <- 0: 72 / 100
3 <- 1: 100 / 100
3 <- 2: 100 / 100
3 <- 3: 0 / 100
3 <- 4: 95 / 100
3 <- 5: 100 / 100
3 <- 6: 69 / 100
3 <- 7: 99 / 100
3 <- 8: 54 / 100
3 <- 9: 100 / 100
3 <- 10: 100 / 100
3 <- 11: 98 / 100
3 <- 12: 88 / 100
3 <- 13: 100 / 100
3 <- 14: 100 / 100
3 <- 15: 100 / 100
3 <- 16: 100 / 100
3 <- 17: 85 / 100
3 <- 18: 100 / 100
3 <- 19: 100 / 100
3 <- 20: 89 / 100
3 <- 21: 90 / 100
3 <- 22: 95 / 100
3 <- 23: 98 / 100
3 <- 24: 100 / 100
3 <- 25: 100 / 100
3 <- 26: 100 / 100
3 <- 27: 81 / 100
3 <- 28: 100 / 100
3 <- 29: 100 / 100
Results from VT
3 <- 0: 67 / 100
3 <- 1: 100 / 100
3 <- 2: 100 / 100
3 <- 3: 0 / 100
3 <- 4: 72 / 100
3 <- 5: 100 / 100
3 <- 6: 65 / 100
3 <- 7: 95 / 100
3 <- 8: 41 / 100
3 <- 9: 90 / 100
3 <- 10: 100 / 100
3 <- 11: 84 / 100
3 <- 12: 51 / 100
3 <- 13: 98 / 100
3 <- 14: 100 / 100
3 <- 15: 100 / 100
3 <- 16: 100 / 100
3 <- 17: 55 / 100
3 <- 18: 100 / 100
3 <- 19: 100 / 100
3 <- 20: 48 / 100
3 <- 21: 67 / 100
3 <- 22: 67 / 100
3 <- 23: 85 / 100
3 <- 24: 100 / 100
3 <- 25: 100 / 100
3 <- 26: 96 / 100
3 <- 27: 46 / 100
3 <- 28: 98 / 100
3 <- 29: 83 / 100
Results from ET
3 <- 0: 98 / 100
3 <- 1: 100 / 100
3 <- 2: 100 / 100
3 <- 3: 0 / 100
3 <- 4: 99 / 100
3 <- 5: 99 / 100
3 <- 6: 98 / 100
3 <- 7: 100 / 100
3 <- 8: 92 / 100
3 <- 9: 100 / 100
3 <- 10: 100 / 100
3 <- 11: 100 / 100
3 <- 12: 99 / 100
3 <- 13: 100 / 100
3 <- 14: 100 / 100
3 <- 15: 100 / 100
3 <- 16: 100 / 100
3 <- 17: 95 / 100
3 <- 18: 100 / 100
3 <- 19: 100 / 100
3 <- 20: 99 / 100
3 <- 21: 98 / 100
3 <- 22: 100 / 100
3 <- 23: 100 / 100
3 <- 24: 100 / 100
3 <- 25: 100 / 100
3 <- 26: 100 / 100
3 <- 27: 94 / 100
3 <- 28: 100 / 100
3 <- 29: 97 / 100
_________________________________________________________________________

end  : Thu Oct  8 16:40:19 JST 2020
