# Supplementary material for: Inference of Genetic Networks From Time-Series and Static Gene Expression Data: Combining a Random-Forest-Based Inference Method With Feature Selection Methods
Source: Front Genet. 2020 Dec 15;11:595912. doi: 10.3389/fgene.2020.595912 (PMC7770182; doi:10.3389/fgene.2020.595912)
Supplement: Supplementary file 3 [file Data_Sheet_2.ZIP › source/bin/sample/3.res]

3 <- 0 : 9.008618e-03	6.700000e-01
3 <- 1 : 1.093991e-01	1.000000e+00
3 <- 2 : 2.240822e-02	1.000000e+00
3 <- 3 : 0.000000e+00	0.000000e+00
3 <- 4 : 1.117106e-02	7.200000e-01
3 <- 5 : 2.899058e-02	9.900000e-01
3 <- 6 : 9.805329e-03	6.500000e-01
3 <- 7 : 1.879393e-02	9.500000e-01
3 <- 8 : 6.389980e-03	4.100000e-01
3 <- 9 : 1.490051e-02	9.000000e-01
3 <- 10 : 4.868194e-02	1.000000e+00
3 <- 11 : 1.338161e-02	8.400000e-01
3 <- 12 : 9.787731e-03	5.100000e-01
3 <- 13 : 2.208693e-02	9.800000e-01
3 <- 14 : 1.561597e-01	1.000000e+00
3 <- 15 : 2.905552e-02	1.000000e+00
3 <- 16 : 7.144111e-02	1.000000e+00
3 <- 17 : 9.480401e-03	5.500000e-01
3 <- 18 : 5.713510e-02	1.000000e+00
3 <- 19 : 1.383962e-01	1.000000e+00
3 <- 20 : 1.045965e-02	4.800000e-01
3 <- 21 : 1.161097e-02	6.700000e-01
3 <- 22 : 1.221907e-02	6.700000e-01
3 <- 23 : 1.449222e-02	8.500000e-01
3 <- 24 : 2.452891e-02	1.000000e+00
3 <- 25 : 3.169052e-02	1.000000e+00
3 <- 26 : 1.978108e-02	9.600000e-01
3 <- 27 : 8.295124e-03	4.600000e-01
3 <- 28 : 4.113456e-02	9.800000e-01
3 <- 29 : 1.521923e-02	8.300000e-01
