# Supplementary material for: Inference of Genetic Networks From Time-Series and Static Gene Expression Data: Combining a Random-Forest-Based Inference Method With Feature Selection Methods
Source: Front Genet. 2020 Dec 15;11:595912. doi: 10.3389/fgene.2020.595912 (PMC7770182; doi:10.3389/fgene.2020.595912)
Supplement: Supplementary file 3 [file Data_Sheet_2.ZIP › source/bin/sample/4.log]

start: Thu Oct  8 16:40:19 JST 2020

gene 4~~~~~~~~~~~~~~~~~~~~~~~~~~~~~~~~~~~~~~~~~~~~~~~~~~~~~~~~~~~~~~~~~~~
Loading Setting from exp.dat
NumOfTrees = 1000
NumOfAttributes = 10
MaxIter = 50
Bound: [-1.000000e+01,5.000000e+00]
RndSeed = 1
RFIter = 100
RFNumOfTrees = 100
RFNumOfAttributes = 10
RFCutOff = 39
VTIter = 100
VTNumOfTrees = 100
VTAlpha = 5.000000e-01
VTCutOff = 39
ETIter = 100
ETNumOfTrees = 100
ETNumOfAttributes = 29
ETCutOff = 39
Loading Time Course Data from tc.dat
Loading SlopeData from derivative.dat
Loading Steady State Data from ss_-4.dat
Loading Weight Data from weight.dat
2.419752e+00: 1.022274e+01 (0)
7.566334e-01: 1.006118e+00 (0)
C= 2.131090e+00
Results from RF
4 <- 0: 97 / 100
4 <- 1: 79 / 100
4 <- 2: 100 / 100
4 <- 3: 84 / 100
4 <- 4: 0 / 100
4 <- 5: 81 / 100
4 <- 6: 96 / 100
4 <- 7: 71 / 100
4 <- 8: 100 / 100
4 <- 9: 93 / 100
4 <- 10: 100 / 100
4 <- 11: 95 / 100
4 <- 12: 92 / 100
4 <- 13: 100 / 100
4 <- 14: 67 / 100
4 <- 15: 61 / 100
4 <- 16: 65 / 100
4 <- 17: 70 / 100
4 <- 18: 66 / 100
4 <- 19: 96 / 100
4 <- 20: 99 / 100
4 <- 21: 65 / 100
4 <- 22: 95 / 100
4 <- 23: 99 / 100
4 <- 24: 66 / 100
4 <- 25: 34 / 100
4 <- 26: 89 / 100
4 <- 27: 97 / 100
4 <- 28: 100 / 100
4 <- 29: 90 / 100
Results from VT
4 <- 0: 95 / 100
4 <- 1: 69 / 100
4 <- 2: 98 / 100
4 <- 3: 75 / 100
4 <- 4: 0 / 100
4 <- 5: 76 / 100
4 <- 6: 99 / 100
4 <- 7: 70 / 100
4 <- 8: 96 / 100
4 <- 9: 85 / 100
4 <- 10: 99 / 100
4 <- 11: 91 / 100
4 <- 12: 75 / 100
4 <- 13: 100 / 100
4 <- 14: 48 / 100
4 <- 15: 63 / 100
4 <- 16: 48 / 100
4 <- 17: 73 / 100
4 <- 18: 71 / 100
4 <- 19: 90 / 100
4 <- 20: 83 / 100
4 <- 21: 66 / 100
4 <- 22: 93 / 100
4 <- 23: 91 / 100
4 <- 24: 71 / 100
4 <- 25: 43 / 100
4 <- 26: 77 / 100
4 <- 27: 76 / 100
4 <- 28: 100 / 100
4 <- 29: 61 / 100
Results from ET
4 <- 0: 99 / 100
4 <- 1: 82 / 100
4 <- 2: 100 / 100
4 <- 3: 86 / 100
4 <- 4: 0 / 100
4 <- 5: 72 / 100
4 <- 6: 83 / 100
4 <- 7: 58 / 100
4 <- 8: 100 / 100
4 <- 9: 93 / 100
4 <- 10: 100 / 100
4 <- 11: 97 / 100
4 <- 12: 93 / 100
4 <- 13: 100 / 100
4 <- 14: 77 / 100
4 <- 15: 80 / 100
4 <- 16: 81 / 100
4 <- 17: 72 / 100
4 <- 18: 77 / 100
4 <- 19: 97 / 100
4 <- 20: 97 / 100
4 <- 21: 76 / 100
4 <- 22: 99 / 100
4 <- 23: 99 / 100
4 <- 24: 81 / 100
4 <- 25: 31 / 100
4 <- 26: 95 / 100
4 <- 27: 96 / 100
4 <- 28: 100 / 100
4 <- 29: 93 / 100
_________________________________________________________________________

end  : Thu Oct  8 16:43:44 JST 2020
