# Supplementary material for: Inference of Genetic Networks From Time-Series and Static Gene Expression Data: Combining a Random-Forest-Based Inference Method With Feature Selection Methods
Source: Front Genet. 2020 Dec 15;11:595912. doi: 10.3389/fgene.2020.595912 (PMC7770182; doi:10.3389/fgene.2020.595912)
Supplement: Supplementary file 3 [file Data_Sheet_2.ZIP › source/bin/sample/4.res]

4 <- 0 : 2.651985e-02	9.500000e-01
4 <- 1 : 1.186864e-02	6.900000e-01
4 <- 2 : 5.389424e-02	9.800000e-01
4 <- 3 : 1.506374e-02	7.500000e-01
4 <- 4 : 0.000000e+00	0.000000e+00
4 <- 5 : 1.452666e-02	7.200000e-01
4 <- 6 : 2.835359e-02	8.300000e-01
4 <- 7 : 1.414154e-02	5.800000e-01
4 <- 8 : 3.246739e-02	9.600000e-01
4 <- 9 : 1.849360e-02	8.500000e-01
4 <- 10 : 5.664591e-02	9.900000e-01
4 <- 11 : 2.099353e-02	9.100000e-01
4 <- 12 : 1.561580e-02	7.500000e-01
4 <- 13 : 2.482651e-01	1.000000e+00
4 <- 14 : 7.705656e-03	4.800000e-01
4 <- 15 : 9.238035e-03	6.100000e-01
4 <- 16 : 1.205130e-02	4.800000e-01
4 <- 17 : 1.178796e-02	7.000000e-01
4 <- 18 : 1.069791e-02	6.600000e-01
4 <- 19 : 2.275752e-02	9.000000e-01
4 <- 20 : 2.350423e-02	8.300000e-01
4 <- 21 : 1.203928e-02	6.500000e-01
4 <- 22 : 2.978500e-02	9.300000e-01
4 <- 23 : 2.876625e-02	9.100000e-01
4 <- 24 : 1.039039e-02	6.600000e-01
4 <- 25 : 0.000000e+00	0.000000e+00
4 <- 26 : 1.544693e-02	7.700000e-01
4 <- 27 : 2.582407e-02	7.600000e-01
4 <- 28 : 1.686663e-01	1.000000e+00
4 <- 29 : 1.775264e-02	6.100000e-01
