# Supplementary material for: Inference of Genetic Networks From Time-Series and Static Gene Expression Data: Combining a Random-Forest-Based Inference Method With Feature Selection Methods
Source: Front Genet. 2020 Dec 15;11:595912. doi: 10.3389/fgene.2020.595912 (PMC7770182; doi:10.3389/fgene.2020.595912)
Supplement: Supplementary file 3 [file Data_Sheet_2.ZIP › source/bin/sample/5.log]

start: Thu Oct  8 16:43:44 JST 2020

gene 5~~~~~~~~~~~~~~~~~~~~~~~~~~~~~~~~~~~~~~~~~~~~~~~~~~~~~~~~~~~~~~~~~~~
Loading Setting from exp.dat
NumOfTrees = 1000
NumOfAttributes = 10
MaxIter = 50
Bound: [-1.000000e+01,5.000000e+00]
RndSeed = 1
RFIter = 100
RFNumOfTrees = 100
RFNumOfAttributes = 10
RFCutOff = 39
VTIter = 100
VTNumOfTrees = 100
VTAlpha = 5.000000e-01
VTCutOff = 39
ETIter = 100
ETNumOfTrees = 100
ETNumOfAttributes = 29
ETCutOff = 39
Loading Time Course Data from tc.dat
Loading SlopeData from derivative.dat
Loading Steady State Data from ss_-5.dat
Loading Weight Data from weight.dat
2.419752e+00: 1.897915e+01 (0)
5.960270e-01: 1.765007e+00 (0)
C= 1.814894e+00
Results from RF
5 <- 0: 100 / 100
5 <- 1: 96 / 100
5 <- 2: 83 / 100
5 <- 3: 64 / 100
5 <- 4: 84 / 100
5 <- 5: 0 / 100
5 <- 6: 100 / 100
5 <- 7: 95 / 100
5 <- 8: 100 / 100
5 <- 9: 100 / 100
5 <- 10: 95 / 100
5 <- 11: 89 / 100
5 <- 12: 70 / 100
5 <- 13: 77 / 100
5 <- 14: 99 / 100
5 <- 15: 99 / 100
5 <- 16: 99 / 100
5 <- 17: 100 / 100
5 <- 18: 75 / 100
5 <- 19: 98 / 100
5 <- 20: 76 / 100
5 <- 21: 100 / 100
5 <- 22: 100 / 100
5 <- 23: 95 / 100
5 <- 24: 45 / 100
5 <- 25: 95 / 100
5 <- 26: 39 / 100
5 <- 27: 74 / 100
5 <- 28: 92 / 100
5 <- 29: 100 / 100
Results from VT
5 <- 0: 95 / 100
5 <- 1: 90 / 100
5 <- 2: 82 / 100
5 <- 3: 71 / 100
5 <- 4: 76 / 100
5 <- 5: 0 / 100
5 <- 6: 94 / 100
5 <- 7: 85 / 100
5 <- 8: 96 / 100
5 <- 9: 100 / 100
5 <- 10: 99 / 100
5 <- 11: 92 / 100
5 <- 12: 85 / 100
5 <- 13: 71 / 100
5 <- 14: 93 / 100
5 <- 15: 96 / 100
5 <- 16: 88 / 100
5 <- 17: 100 / 100
5 <- 18: 75 / 100
5 <- 19: 75 / 100
5 <- 20: 89 / 100
5 <- 21: 100 / 100
5 <- 22: 99 / 100
5 <- 23: 100 / 100
5 <- 24: 75 / 100
5 <- 25: 83 / 100
5 <- 26: 44 / 100
5 <- 27: 79 / 100
5 <- 28: 71 / 100
5 <- 29: 90 / 100
Results from ET
5 <- 0: 100 / 100
5 <- 1: 97 / 100
5 <- 2: 91 / 100
5 <- 3: 81 / 100
5 <- 4: 99 / 100
5 <- 5: 0 / 100
5 <- 6: 100 / 100
5 <- 7: 98 / 100
5 <- 8: 100 / 100
5 <- 9: 100 / 100
5 <- 10: 100 / 100
5 <- 11: 98 / 100
5 <- 12: 87 / 100
5 <- 13: 90 / 100
5 <- 14: 100 / 100
5 <- 15: 98 / 100
5 <- 16: 99 / 100
5 <- 17: 100 / 100
5 <- 18: 81 / 100
5 <- 19: 98 / 100
5 <- 20: 81 / 100
5 <- 21: 100 / 100
5 <- 22: 100 / 100
5 <- 23: 93 / 100
5 <- 24: 68 / 100
5 <- 25: 99 / 100
5 <- 26: 51 / 100
5 <- 27: 85 / 100
5 <- 28: 100 / 100
5 <- 29: 100 / 100
_________________________________________________________________________

end  : Thu Oct  8 16:46:48 JST 2020
