# Supplementary material for: Inference of Genetic Networks From Time-Series and Static Gene Expression Data: Combining a Random-Forest-Based Inference Method With Feature Selection Methods
Source: Front Genet. 2020 Dec 15;11:595912. doi: 10.3389/fgene.2020.595912 (PMC7770182; doi:10.3389/fgene.2020.595912)
Supplement: Supplementary file 3 [file Data_Sheet_2.ZIP › source/bin/sample/5.res]

5 <- 0 : 2.859308e-02	9.500000e-01
5 <- 1 : 9.218088e-03	9.000000e-01
5 <- 2 : 6.171090e-03	8.200000e-01
5 <- 3 : 6.338141e-03	6.400000e-01
5 <- 4 : 6.678043e-03	7.600000e-01
5 <- 5 : 0.000000e+00	0.000000e+00
5 <- 6 : 3.950170e-02	9.400000e-01
5 <- 7 : 9.234660e-03	8.500000e-01
5 <- 8 : 3.201245e-02	9.600000e-01
5 <- 9 : 3.818689e-01	1.000000e+00
5 <- 10 : 1.193929e-02	9.500000e-01
5 <- 11 : 6.660196e-03	8.900000e-01
5 <- 12 : 4.695289e-03	7.000000e-01
5 <- 13 : 5.629589e-03	7.100000e-01
5 <- 14 : 1.330421e-02	9.300000e-01
5 <- 15 : 7.929997e-03	9.600000e-01
5 <- 16 : 2.052461e-02	8.800000e-01
5 <- 17 : 1.800897e-01	1.000000e+00
5 <- 18 : 5.983953e-03	7.500000e-01
5 <- 19 : 1.162249e-02	7.500000e-01
5 <- 20 : 7.069312e-03	7.600000e-01
5 <- 21 : 4.235081e-02	1.000000e+00
5 <- 22 : 7.051779e-02	9.900000e-01
5 <- 23 : 8.367309e-03	9.300000e-01
5 <- 24 : 4.145557e-03	4.500000e-01
5 <- 25 : 8.512557e-03	8.300000e-01
5 <- 26 : 3.850190e-03	3.900000e-01
5 <- 27 : 6.585914e-03	7.400000e-01
5 <- 28 : 9.737197e-03	7.100000e-01
5 <- 29 : 4.213888e-02	9.000000e-01
