# Supplementary material for: Inference of Genetic Networks From Time-Series and Static Gene Expression Data: Combining a Random-Forest-Based Inference Method With Feature Selection Methods
Source: Front Genet. 2020 Dec 15;11:595912. doi: 10.3389/fgene.2020.595912 (PMC7770182; doi:10.3389/fgene.2020.595912)
Supplement: Supplementary file 3 [file Data_Sheet_2.ZIP › source/bin/sample/6.log]

start: Thu Oct  8 16:46:48 JST 2020

gene 6~~~~~~~~~~~~~~~~~~~~~~~~~~~~~~~~~~~~~~~~~~~~~~~~~~~~~~~~~~~~~~~~~~~
Loading Setting from exp.dat
NumOfTrees = 1000
NumOfAttributes = 10
MaxIter = 50
Bound: [-1.000000e+01,5.000000e+00]
RndSeed = 1
RFIter = 100
RFNumOfTrees = 100
RFNumOfAttributes = 10
RFCutOff = 39
VTIter = 100
VTNumOfTrees = 100
VTAlpha = 5.000000e-01
VTCutOff = 39
ETIter = 100
ETNumOfTrees = 100
ETNumOfAttributes = 29
ETCutOff = 39
Loading Time Course Data from tc.dat
Loading SlopeData from derivative.dat
Loading Steady State Data from ss_-6.dat
Loading Weight Data from weight.dat
2.419752e+00: 1.479857e+01 (0)
8.468034e-01: 9.474910e-01 (0)
C= 2.332180e+00
Results from RF
6 <- 0: 52 / 100
6 <- 1: 35 / 100
6 <- 2: 97 / 100
6 <- 3: 67 / 100
6 <- 4: 89 / 100
6 <- 5: 66 / 100
6 <- 6: 0 / 100
6 <- 7: 48 / 100
6 <- 8: 83 / 100
6 <- 9: 83 / 100
6 <- 10: 99 / 100
6 <- 11: 74 / 100
6 <- 12: 82 / 100
6 <- 13: 100 / 100
6 <- 14: 49 / 100
6 <- 15: 95 / 100
6 <- 16: 68 / 100
6 <- 17: 98 / 100
6 <- 18: 55 / 100
6 <- 19: 67 / 100
6 <- 20: 95 / 100
6 <- 21: 91 / 100
6 <- 22: 84 / 100
6 <- 23: 92 / 100
6 <- 24: 55 / 100
6 <- 25: 81 / 100
6 <- 26: 89 / 100
6 <- 27: 98 / 100
6 <- 28: 100 / 100
6 <- 29: 83 / 100
Results from VT
6 <- 0: 48 / 100
6 <- 1: 40 / 100
6 <- 2: 78 / 100
6 <- 3: 72 / 100
6 <- 4: 92 / 100
6 <- 5: 53 / 100
6 <- 6: 0 / 100
6 <- 7: 43 / 100
6 <- 8: 80 / 100
6 <- 9: 68 / 100
6 <- 10: 94 / 100
6 <- 11: 79 / 100
6 <- 12: 67 / 100
6 <- 13: 100 / 100
6 <- 14: 60 / 100
6 <- 15: 94 / 100
6 <- 16: 35 / 100
6 <- 17: 96 / 100
6 <- 18: 67 / 100
6 <- 19: 39 / 100
6 <- 20: 71 / 100
6 <- 21: 96 / 100
6 <- 22: 78 / 100
6 <- 23: 65 / 100
6 <- 24: 55 / 100
6 <- 25: 83 / 100
6 <- 26: 60 / 100
6 <- 27: 98 / 100
6 <- 28: 95 / 100
6 <- 29: 76 / 100
Results from ET
6 <- 0: 63 / 100
6 <- 1: 29 / 100
6 <- 2: 99 / 100
6 <- 3: 72 / 100
6 <- 4: 64 / 100
6 <- 5: 65 / 100
6 <- 6: 0 / 100
6 <- 7: 61 / 100
6 <- 8: 95 / 100
6 <- 9: 90 / 100
6 <- 10: 92 / 100
6 <- 11: 86 / 100
6 <- 12: 97 / 100
6 <- 13: 100 / 100
6 <- 14: 53 / 100
6 <- 15: 89 / 100
6 <- 16: 44 / 100
6 <- 17: 99 / 100
6 <- 18: 45 / 100
6 <- 19: 71 / 100
6 <- 20: 91 / 100
6 <- 21: 95 / 100
6 <- 22: 88 / 100
6 <- 23: 98 / 100
6 <- 24: 63 / 100
6 <- 25: 91 / 100
6 <- 26: 78 / 100
6 <- 27: 97 / 100
6 <- 28: 100 / 100
6 <- 29: 96 / 100
_________________________________________________________________________

end  : Thu Oct  8 16:50:31 JST 2020
