# Supplementary material for: Inference of Genetic Networks From Time-Series and Static Gene Expression Data: Combining a Random-Forest-Based Inference Method With Feature Selection Methods
Source: Front Genet. 2020 Dec 15;11:595912. doi: 10.3389/fgene.2020.595912 (PMC7770182; doi:10.3389/fgene.2020.595912)
Supplement: Supplementary file 3 [file Data_Sheet_2.ZIP › source/bin/sample/6.res]

6 <- 0 : 8.834469e-03	4.800000e-01
6 <- 1 : 0.000000e+00	0.000000e+00
6 <- 2 : 3.673123e-02	7.800000e-01
6 <- 3 : 1.252487e-02	6.700000e-01
6 <- 4 : 1.776641e-02	6.400000e-01
6 <- 5 : 1.295379e-02	5.300000e-01
6 <- 6 : 0.000000e+00	0.000000e+00
6 <- 7 : 1.067009e-02	4.300000e-01
6 <- 8 : 1.777142e-02	8.000000e-01
6 <- 9 : 2.019790e-02	6.800000e-01
6 <- 10 : 5.982420e-02	9.200000e-01
6 <- 11 : 1.611263e-02	7.400000e-01
6 <- 12 : 1.968583e-02	6.700000e-01
6 <- 13 : 2.899299e-01	1.000000e+00
6 <- 14 : 1.324785e-02	4.900000e-01
6 <- 15 : 1.705610e-02	8.900000e-01
6 <- 16 : 0.000000e+00	0.000000e+00
6 <- 17 : 4.034219e-02	9.600000e-01
6 <- 18 : 8.990756e-03	4.500000e-01
6 <- 19 : 1.563837e-02	3.900000e-01
6 <- 20 : 3.672880e-02	7.100000e-01
6 <- 21 : 2.677163e-02	9.100000e-01
6 <- 22 : 1.628931e-02	7.800000e-01
6 <- 23 : 2.027380e-02	6.500000e-01
6 <- 24 : 1.265084e-02	5.500000e-01
6 <- 25 : 2.030442e-02	8.100000e-01
6 <- 26 : 1.758866e-02	6.000000e-01
6 <- 27 : 5.004904e-02	9.700000e-01
6 <- 28 : 1.001341e-01	9.500000e-01
6 <- 29 : 1.767108e-02	7.600000e-01
