# Supplementary material for: Inference of Genetic Networks From Time-Series and Static Gene Expression Data: Combining a Random-Forest-Based Inference Method With Feature Selection Methods
Source: Front Genet. 2020 Dec 15;11:595912. doi: 10.3389/fgene.2020.595912 (PMC7770182; doi:10.3389/fgene.2020.595912)
Supplement: Supplementary file 3 [file Data_Sheet_2.ZIP › source/bin/sample/7.log]

start: Thu Oct  8 16:50:31 JST 2020

gene 7~~~~~~~~~~~~~~~~~~~~~~~~~~~~~~~~~~~~~~~~~~~~~~~~~~~~~~~~~~~~~~~~~~~
Loading Setting from exp.dat
NumOfTrees = 1000
NumOfAttributes = 10
MaxIter = 50
Bound: [-1.000000e+01,5.000000e+00]
RndSeed = 1
RFIter = 100
RFNumOfTrees = 100
RFNumOfAttributes = 10
RFCutOff = 39
VTIter = 100
VTNumOfTrees = 100
VTAlpha = 5.000000e-01
VTCutOff = 39
ETIter = 100
ETNumOfTrees = 100
ETNumOfAttributes = 29
ETCutOff = 39
Loading Time Course Data from tc.dat
Loading SlopeData from derivative.dat
Loading Steady State Data from ss_-7.dat
Loading Weight Data from weight.dat
2.419752e+00: 1.768596e+01 (0)
4.646973e-01: 6.785026e-01 (0)
C= 1.591532e+00
Results from RF
7 <- 0: 86 / 100
7 <- 1: 96 / 100
7 <- 2: 100 / 100
7 <- 3: 100 / 100
7 <- 4: 92 / 100
7 <- 5: 100 / 100
7 <- 6: 71 / 100
7 <- 7: 0 / 100
7 <- 8: 94 / 100
7 <- 9: 99 / 100
7 <- 10: 86 / 100
7 <- 11: 100 / 100
7 <- 12: 100 / 100
7 <- 13: 100 / 100
7 <- 14: 89 / 100
7 <- 15: 100 / 100
7 <- 16: 78 / 100
7 <- 17: 39 / 100
7 <- 18: 100 / 100
7 <- 19: 88 / 100
7 <- 20: 100 / 100
7 <- 21: 85 / 100
7 <- 22: 68 / 100
7 <- 23: 98 / 100
7 <- 24: 100 / 100
7 <- 25: 99 / 100
7 <- 26: 88 / 100
7 <- 27: 100 / 100
7 <- 28: 82 / 100
7 <- 29: 95 / 100
Results from VT
7 <- 0: 82 / 100
7 <- 1: 97 / 100
7 <- 2: 100 / 100
7 <- 3: 96 / 100
7 <- 4: 84 / 100
7 <- 5: 100 / 100
7 <- 6: 69 / 100
7 <- 7: 0 / 100
7 <- 8: 91 / 100
7 <- 9: 96 / 100
7 <- 10: 92 / 100
7 <- 11: 100 / 100
7 <- 12: 100 / 100
7 <- 13: 96 / 100
7 <- 14: 84 / 100
7 <- 15: 100 / 100
7 <- 16: 75 / 100
7 <- 17: 72 / 100
7 <- 18: 99 / 100
7 <- 19: 75 / 100
7 <- 20: 100 / 100
7 <- 21: 91 / 100
7 <- 22: 85 / 100
7 <- 23: 89 / 100
7 <- 24: 94 / 100
7 <- 25: 99 / 100
7 <- 26: 82 / 100
7 <- 27: 88 / 100
7 <- 28: 83 / 100
7 <- 29: 95 / 100
Results from ET
7 <- 0: 80 / 100
7 <- 1: 100 / 100
7 <- 2: 100 / 100
7 <- 3: 100 / 100
7 <- 4: 70 / 100
7 <- 5: 100 / 100
7 <- 6: 86 / 100
7 <- 7: 0 / 100
7 <- 8: 100 / 100
7 <- 9: 100 / 100
7 <- 10: 83 / 100
7 <- 11: 100 / 100
7 <- 12: 100 / 100
7 <- 13: 100 / 100
7 <- 14: 99 / 100
7 <- 15: 100 / 100
7 <- 16: 90 / 100
7 <- 17: 71 / 100
7 <- 18: 100 / 100
7 <- 19: 94 / 100
7 <- 20: 100 / 100
7 <- 21: 94 / 100
7 <- 22: 97 / 100
7 <- 23: 99 / 100
7 <- 24: 100 / 100
7 <- 25: 100 / 100
7 <- 26: 96 / 100
7 <- 27: 100 / 100
7 <- 28: 81 / 100
7 <- 29: 94 / 100
_________________________________________________________________________

end  : Thu Oct  8 16:53:39 JST 2020
