# Supplementary material for: Inference of Genetic Networks From Time-Series and Static Gene Expression Data: Combining a Random-Forest-Based Inference Method With Feature Selection Methods
Source: Front Genet. 2020 Dec 15;11:595912. doi: 10.3389/fgene.2020.595912 (PMC7770182; doi:10.3389/fgene.2020.595912)
Supplement: Supplementary file 3 [file Data_Sheet_2.ZIP › source/bin/sample/7.res]

7 <- 0 : 7.933911e-03	8.000000e-01
7 <- 1 : 1.198151e-02	9.600000e-01
7 <- 2 : 1.562868e-02	1.000000e+00
7 <- 3 : 1.524301e-02	9.600000e-01
7 <- 4 : 8.659175e-03	7.000000e-01
7 <- 5 : 2.313250e-02	1.000000e+00
7 <- 6 : 6.814433e-03	6.900000e-01
7 <- 7 : 0.000000e+00	0.000000e+00
7 <- 8 : 1.710943e-02	9.100000e-01
7 <- 9 : 1.572814e-02	9.600000e-01
7 <- 10 : 1.039541e-02	8.300000e-01
7 <- 11 : 1.376775e-01	1.000000e+00
7 <- 12 : 1.775203e-01	1.000000e+00
7 <- 13 : 1.804896e-02	9.600000e-01
7 <- 14 : 8.240431e-03	8.400000e-01
7 <- 15 : 9.547730e-02	1.000000e+00
7 <- 16 : 6.798711e-03	7.500000e-01
7 <- 17 : 5.361292e-03	3.900000e-01
7 <- 18 : 2.521356e-02	9.900000e-01
7 <- 19 : 9.362975e-03	7.500000e-01
7 <- 20 : 2.093700e-01	1.000000e+00
7 <- 21 : 1.003767e-02	8.500000e-01
7 <- 22 : 6.852476e-03	6.800000e-01
7 <- 23 : 1.499335e-02	8.900000e-01
7 <- 24 : 2.808236e-02	9.400000e-01
7 <- 25 : 1.407902e-02	9.900000e-01
7 <- 26 : 1.096886e-02	8.200000e-01
7 <- 27 : 4.787438e-02	8.800000e-01
7 <- 28 : 8.375261e-03	8.100000e-01
7 <- 29 : 1.173450e-02	9.400000e-01
