# Supplementary material for: Inference of Genetic Networks From Time-Series and Static Gene Expression Data: Combining a Random-Forest-Based Inference Method With Feature Selection Methods
Source: Front Genet. 2020 Dec 15;11:595912. doi: 10.3389/fgene.2020.595912 (PMC7770182; doi:10.3389/fgene.2020.595912)
Supplement: Supplementary file 3 [file Data_Sheet_2.ZIP › source/bin/sample/8.res]

8 <- 0 : 1.580523e-02	9.400000e-01
8 <- 1 : 2.909216e-02	1.000000e+00
8 <- 2 : 5.381349e-02	1.000000e+00
8 <- 3 : 1.263805e-02	1.000000e+00
8 <- 4 : 4.642209e-03	8.900000e-01
8 <- 5 : 1.505010e-02	9.900000e-01
8 <- 6 : 4.747614e-03	8.700000e-01
8 <- 7 : 4.680233e-03	8.400000e-01
8 <- 8 : 0.000000e+00	0.000000e+00
8 <- 9 : 2.070127e-02	1.000000e+00
8 <- 10 : 9.735509e-03	9.900000e-01
8 <- 11 : 1.207259e-01	1.000000e+00
8 <- 12 : 1.491779e-01	1.000000e+00
8 <- 13 : 9.565586e-03	9.700000e-01
8 <- 14 : 4.950999e-03	8.100000e-01
8 <- 15 : 3.661872e-03	8.100000e-01
8 <- 16 : 1.935232e-02	9.500000e-01
8 <- 17 : 1.836343e-02	9.800000e-01
8 <- 18 : 3.926189e-03	7.900000e-01
8 <- 19 : 7.707383e-03	9.100000e-01
8 <- 20 : 2.409641e-01	1.000000e+00
8 <- 21 : 8.097907e-03	9.600000e-01
8 <- 22 : 2.300790e-02	1.000000e+00
8 <- 23 : 9.482621e-03	9.900000e-01
8 <- 24 : 1.424440e-02	1.000000e+00
8 <- 25 : 3.816671e-02	1.000000e+00
8 <- 26 : 1.514508e-02	9.800000e-01
8 <- 27 : 8.399681e-02	1.000000e+00
8 <- 28 : 6.125794e-03	9.400000e-01
8 <- 29 : 3.833827e-02	1.000000e+00
