# Supplementary material for: Inference of Genetic Networks From Time-Series and Static Gene Expression Data: Combining a Random-Forest-Based Inference Method With Feature Selection Methods
Source: Front Genet. 2020 Dec 15;11:595912. doi: 10.3389/fgene.2020.595912 (PMC7770182; doi:10.3389/fgene.2020.595912)
Supplement: Supplementary file 3 [file Data_Sheet_2.ZIP › source/bin/sample/9.log]

start: Thu Oct  8 16:57:40 JST 2020

gene 9~~~~~~~~~~~~~~~~~~~~~~~~~~~~~~~~~~~~~~~~~~~~~~~~~~~~~~~~~~~~~~~~~~~
Loading Setting from exp.dat
NumOfTrees = 1000
NumOfAttributes = 10
MaxIter = 50
Bound: [-1.000000e+01,5.000000e+00]
RndSeed = 1
RFIter = 100
RFNumOfTrees = 100
RFNumOfAttributes = 10
RFCutOff = 39
VTIter = 100
VTNumOfTrees = 100
VTAlpha = 5.000000e-01
VTCutOff = 39
ETIter = 100
ETNumOfTrees = 100
ETNumOfAttributes = 29
ETCutOff = 39
Loading Time Course Data from tc.dat
Loading SlopeData from derivative.dat
Loading Steady State Data from ss_-9.dat
Loading Weight Data from weight.dat
2.419752e+00: 1.767212e+01 (0)
2.284028e-01: 1.577108e+00 (0)
C= 1.256591e+00
Results from RF
9 <- 0: 100 / 100
9 <- 1: 79 / 100
9 <- 2: 96 / 100
9 <- 3: 98 / 100
9 <- 4: 100 / 100
9 <- 5: 100 / 100
9 <- 6: 100 / 100
9 <- 7: 62 / 100
9 <- 8: 100 / 100
9 <- 9: 0 / 100
9 <- 10: 90 / 100
9 <- 11: 90 / 100
9 <- 12: 82 / 100
9 <- 13: 76 / 100
9 <- 14: 54 / 100
9 <- 15: 62 / 100
9 <- 16: 100 / 100
9 <- 17: 100 / 100
9 <- 18: 77 / 100
9 <- 19: 95 / 100
9 <- 20: 81 / 100
9 <- 21: 65 / 100
9 <- 22: 100 / 100
9 <- 23: 100 / 100
9 <- 24: 55 / 100
9 <- 25: 100 / 100
9 <- 26: 90 / 100
9 <- 27: 100 / 100
9 <- 28: 99 / 100
9 <- 29: 100 / 100
Results from VT
9 <- 0: 100 / 100
9 <- 1: 78 / 100
9 <- 2: 100 / 100
9 <- 3: 93 / 100
9 <- 4: 98 / 100
9 <- 5: 99 / 100
9 <- 6: 99 / 100
9 <- 7: 79 / 100
9 <- 8: 99 / 100
9 <- 9: 0 / 100
9 <- 10: 87 / 100
9 <- 11: 90 / 100
9 <- 12: 82 / 100
9 <- 13: 82 / 100
9 <- 14: 64 / 100
9 <- 15: 78 / 100
9 <- 16: 99 / 100
9 <- 17: 100 / 100
9 <- 18: 76 / 100
9 <- 19: 93 / 100
9 <- 20: 86 / 100
9 <- 21: 86 / 100
9 <- 22: 100 / 100
9 <- 23: 93 / 100
9 <- 24: 80 / 100
9 <- 25: 83 / 100
9 <- 26: 77 / 100
9 <- 27: 99 / 100
9 <- 28: 81 / 100
9 <- 29: 100 / 100
Results from ET
9 <- 0: 100 / 100
9 <- 1: 54 / 100
9 <- 2: 83 / 100
9 <- 3: 92 / 100
9 <- 4: 100 / 100
9 <- 5: 100 / 100
9 <- 6: 99 / 100
9 <- 7: 40 / 100
9 <- 8: 100 / 100
9 <- 9: 0 / 100
9 <- 10: 73 / 100
9 <- 11: 96 / 100
9 <- 12: 92 / 100
9 <- 13: 77 / 100
9 <- 14: 35 / 100
9 <- 15: 73 / 100
9 <- 16: 100 / 100
9 <- 17: 100 / 100
9 <- 18: 77 / 100
9 <- 19: 84 / 100
9 <- 20: 77 / 100
9 <- 21: 66 / 100
9 <- 22: 100 / 100
9 <- 23: 98 / 100
9 <- 24: 38 / 100
9 <- 25: 100 / 100
9 <- 26: 85 / 100
9 <- 27: 100 / 100
9 <- 28: 96 / 100
9 <- 29: 99 / 100
_________________________________________________________________________

end  : Thu Oct  8 17:01:33 JST 2020
