# Supplementary material for: Inference of Genetic Networks From Time-Series and Static Gene Expression Data: Combining a Random-Forest-Based Inference Method With Feature Selection Methods
Source: Front Genet. 2020 Dec 15;11:595912. doi: 10.3389/fgene.2020.595912 (PMC7770182; doi:10.3389/fgene.2020.595912)
Supplement: Supplementary file 3 [file Data_Sheet_2.ZIP › source/bin/sample/9.res]

9 <- 0 : 7.963844e-02	1.000000e+00
9 <- 1 : 1.007748e-02	5.400000e-01
9 <- 2 : 8.803527e-03	8.300000e-01
9 <- 3 : 1.405518e-02	9.200000e-01
9 <- 4 : 5.231880e-02	9.800000e-01
9 <- 5 : 3.534525e-02	9.900000e-01
9 <- 6 : 2.944947e-02	9.900000e-01
9 <- 7 : 5.537174e-03	4.000000e-01
9 <- 8 : 3.394691e-02	9.900000e-01
9 <- 9 : 0.000000e+00	0.000000e+00
9 <- 10 : 8.183755e-03	7.300000e-01
9 <- 11 : 8.871185e-03	9.000000e-01
9 <- 12 : 7.031930e-03	8.200000e-01
9 <- 13 : 5.655518e-03	7.600000e-01
9 <- 14 : 0.000000e+00	0.000000e+00
9 <- 15 : 4.994814e-03	6.200000e-01
9 <- 16 : 6.680727e-02	9.900000e-01
9 <- 17 : 3.546718e-01	1.000000e+00
9 <- 18 : 2.636783e-03	7.600000e-01
9 <- 19 : 1.664218e-02	8.400000e-01
9 <- 20 : 8.481407e-03	7.700000e-01
9 <- 21 : 4.248330e-03	6.500000e-01
9 <- 22 : 4.818980e-02	1.000000e+00
9 <- 23 : 1.644093e-02	9.300000e-01
9 <- 24 : 0.000000e+00	0.000000e+00
9 <- 25 : 1.680129e-02	8.300000e-01
9 <- 26 : 1.515770e-02	7.700000e-01
9 <- 27 : 2.608050e-02	9.900000e-01
9 <- 28 : 1.600411e-02	8.100000e-01
9 <- 29 : 7.243066e-02	9.900000e-01
