# Supplementary material for: Inference of Genetic Networks From Time-Series and Static Gene Expression Data: Combining a Random-Forest-Based Inference Method With Feature Selection Methods
Source: Front Genet. 2020 Dec 15;11:595912. doi: 10.3389/fgene.2020.595912 (PMC7770182; doi:10.3389/fgene.2020.595912)
Supplement: Supplementary file 3 [file Data_Sheet_2.ZIP › source/bin/sample/adjusted.res]

0 <- 0 : 0
0 <- 1 : 0.121989
0 <- 2 : 0.123286
0 <- 3 : 0.126049
0 <- 4 : 0.113236
0 <- 5 : 0.0858189
0 <- 6 : 0.0973771
0 <- 7 : 0.0565148
0 <- 8 : 0.115959
0 <- 9 : 0.114131
0 <- 10 : 0.0969381
0 <- 11 : 0.134533
0 <- 12 : 0.162818
0 <- 13 : 0.127058
0 <- 14 : 0.11437
0 <- 15 : 0.0587329
0 <- 16 : 0.159919
0 <- 17 : 0.109408
0 <- 18 : 0.0599491
0 <- 19 : 0.0938772
0 <- 20 : 0.120399
0 <- 21 : 0.101334
0 <- 22 : 0.100548
0 <- 23 : 0.161951
0 <- 24 : 0.104683
0 <- 25 : 0.05266
0 <- 26 : 0.246358
0 <- 27 : 0.171708
0 <- 28 : 0.111588
0 <- 29 : 0.253823
1 <- 0 : 0.0912157
1 <- 1 : 0
1 <- 2 : 0.106663
1 <- 3 : 0.14712
1 <- 4 : 0.0771702
1 <- 5 : 0.0870629
1 <- 6 : 0.077729
1 <- 7 : 0.0940605
1 <- 8 : 0.141019
1 <- 9 : 0.0978297
1 <- 10 : 0.096932
1 <- 11 : 0.114937
1 <- 12 : 0.122688
1 <- 13 : 0.1225
1 <- 14 : 0.125954
1 <- 15 : 0.117382
1 <- 16 : 0.122628
1 <- 17 : 0.105089
1 <- 18 : 0.410478
1 <- 19 : 0.105251
1 <- 20 : 0.0995703
1 <- 21 : 0.118315
1 <- 22 : 0.123809
1 <- 23 : 0.156999
1 <- 24 : 0.136276
1 <- 25 : 0.0713356
1 <- 26 : 0.0978061
1 <- 27 : 0.100431
1 <- 28 : 0.116229
1 <- 29 : 0.0949711
2 <- 0 : 0.0984063
2 <- 1 : 0.0743468
2 <- 2 : 0
2 <- 3 : 0.085535
2 <- 4 : 0.0865651
2 <- 5 : 0.106098
2 <- 6 : 0.0921469
2 <- 7 : 0.101498
2 <- 8 : 0.132982
2 <- 9 : 0.0776842
2 <- 10 : 0.0777959
2 <- 11 : 0.142257
2 <- 12 : 0.408758
2 <- 13 : 0.0929894
2 <- 14 : 0.0793546
2 <- 15 : 0.0943547
2 <- 16 : 0.1034
2 <- 17 : 0.0789965
2 <- 18 : 0.102368
2 <- 19 : 0.0960308
2 <- 20 : 0.284009
2 <- 21 : 0.103061
2 <- 22 : 0.0838039
2 <- 23 : 0.106179
2 <- 24 : 0.118702
2 <- 25 : 0.0970273
2 <- 26 : 0.0881728
2 <- 27 : 0.251681
2 <- 28 : 0.148978
2 <- 29 : 0.106543
3 <- 0 : 0.0751078
3 <- 1 : 0.198459
3 <- 2 : 0.120167
3 <- 3 : 0
3 <- 4 : 0.082054
3 <- 5 : 0.125092
3 <- 6 : 0.0738248
3 <- 7 : 0.111915
3 <- 8 : 0.046751
3 <- 9 : 0.10341
3 <- 10 : 0.143814
3 <- 11 : 0.0960434
3 <- 12 : 0.059809
3 <- 13 : 0.117878
3 <- 14 : 0.240544
3 <- 15 : 0.12615
3 <- 16 : 0.164297
3 <- 17 : 0.0635324
3 <- 18 : 0.151422
3 <- 19 : 0.224557
3 <- 20 : 0.0574137
3 <- 21 : 0.0774499
3 <- 22 : 0.0779972
3 <- 23 : 0.098043
3 <- 24 : 0.122076
3 <- 25 : 0.128521
3 <- 26 : 0.113803
3 <- 27 : 0.0534656
3 <- 28 : 0.135021
3 <- 29 : 0.0966973
4 <- 0 : 0.118868
4 <- 1 : 0.0796818
4 <- 2 : 0.146505
4 <- 3 : 0.0885574
4 <- 4 : 0
4 <- 5 : 0.085074
4 <- 6 : 0.108518
4 <- 7 : 0.0707274
4 <- 8 : 0.125221
4 <- 9 : 0.101644
4 <- 10 : 0.149981
4 <- 11 : 0.109894
4 <- 12 : 0.0890542
4 <- 13 : 0.323439
4 <- 14 : 0.0549351
4 <- 15 : 0.0693142
4 <- 16 : 0.0588462
4 <- 17 : 0.0806092
4 <- 18 : 0.0756281
4 <- 19 : 0.110482
4 <- 20 : 0.104154
4 <- 21 : 0.0758354
4 <- 22 : 0.119806
4 <- 23 : 0.11689
4 <- 24 : 0.0753514
4 <- 25 : 0
4 <- 26 : 0.0909022
4 <- 27 : 0.0992417
4 <- 28 : 0.2518
4 <- 29 : 0.0769774
5 <- 0 : 0.120734
5 <- 1 : 0.0982963
5 <- 2 : 0.087554
5 <- 3 : 0.0697043
5 <- 4 : 0.0820102
5 <- 5 : 0
5 <- 6 : 0.129552
5 <- 7 : 0.0933112
5 <- 8 : 0.124811
5 <- 9 : 0.443682
5 <- 10 : 0.105745
5 <- 11 : 0.0949942
5 <- 12 : 0.0742258
5 <- 13 : 0.0760666
5 <- 14 : 0.104974
5 <- 15 : 0.103137
5 <- 16 : 0.106472
5 <- 17 : 0.262081
5 <- 18 : 0.0803856
5 <- 19 : 0.0854602
5 <- 20 : 0.0823624
5 <- 21 : 0.138116
5 <- 22 : 0.162466
5 <- 23 : 0.100531
5 <- 24 : 0.048731
5 <- 25 : 0.0906613
5 <- 26 : 0.0424652
5 <- 27 : 0.0799273
5 <- 28 : 0.0797635
5 <- 29 : 0.127925
6 <- 0 : 0.055951
6 <- 1 : 0
6 <- 2 : 0.111058
6 <- 3 : 0.0782724
6 <- 4 : 0.0799898
6 <- 5 : 0.0646584
6 <- 6 : 0
6 <- 7 : 0.0526031
6 <- 8 : 0.0959943
6 <- 9 : 0.0861781
6 <- 10 : 0.145842
6 <- 11 : 0.0885014
6 <- 12 : 0.0847172
6 <- 13 : 0.360937
6 <- 14 : 0.0609231
6 <- 15 : 0.10435
6 <- 16 : 0
6 <- 17 : 0.132308
6 <- 18 : 0.0530917
6 <- 19 : 0.0530745
6 <- 20 : 0.104056
6 <- 21 : 0.115094
6 <- 22 : 0.0926604
6 <- 23 : 0.0832464
6 <- 24 : 0.0663858
6 <- 25 : 0.099274
6 <- 26 : 0.0758298
6 <- 27 : 0.142044
6 <- 28 : 0.185121
6 <- 29 : 0.091904
7 <- 0 : 0.0871405
7 <- 1 : 0.106783
7 <- 2 : 0.114066
7 <- 3 : 0.109719
7 <- 4 : 0.0777933
7 <- 5 : 0.120819
7 <- 6 : 0.075133
7 <- 7 : 0
7 <- 8 : 0.106398
7 <- 9 : 0.110155
7 <- 10 : 0.0923559
7 <- 11 : 0.22391
7 <- 12 : 0.259768
7 <- 13 : 0.112244
7 <- 14 : 0.0914164
7 <- 15 : 0.18593
7 <- 16 : 0.0811188
7 <- 17 : 0.0438252
7 <- 18 : 0.121692
7 <- 19 : 0.0834267
7 <- 20 : 0.288433
7 <- 21 : 0.0940339
7 <- 22 : 0.0741672
7 <- 23 : 0.102494
7 <- 24 : 0.119274
7 <- 25 : 0.111671
7 <- 26 : 0.091872
7 <- 27 : 0.131087
7 <- 28 : 0.0885377
7 <- 29 : 0.104561
8 <- 0 : 0.108225
8 <- 1 : 0.126183
8 <- 2 : 0.148432
8 <- 3 : 0.111374
8 <- 4 : 0.093178
8 <- 5 : 0.112545
8 <- 6 : 0.0912729
8 <- 7 : 0.0882122
8 <- 8 : 0
8 <- 9 : 0.118631
8 <- 10 : 0.107762
8 <- 11 : 0.208653
8 <- 12 : 0.23426
8 <- 13 : 0.105609
8 <- 14 : 0.0854559
8 <- 15 : 0.0842957
8 <- 16 : 0.112417
8 <- 17 : 0.114527
8 <- 18 : 0.0825336
8 <- 19 : 0.0979366
8 <- 20 : 0.316868
8 <- 21 : 0.103288
8 <- 22 : 0.120707
8 <- 23 : 0.107534
8 <- 24 : 0.11282
8 <- 25 : 0.13435
8 <- 26 : 0.111631
8 <- 27 : 0.175597
8 <- 28 : 0.0995132
8 <- 29 : 0.134504
9 <- 0 : 0.171675
9 <- 1 : 0.0630697
9 <- 2 : 0.0909232
9 <- 3 : 0.10465
9 <- 4 : 0.145087
9 <- 5 : 0.130811
9 <- 6 : 0.125505
9 <- 7 : 0.0449835
9 <- 8 : 0.129552
9 <- 9 : 0
9 <- 10 : 0.0803654
9 <- 11 : 0.0979841
9 <- 12 : 0.0883287
9 <- 13 : 0.08109
9 <- 14 : 0
9 <- 15 : 0.0664953
9 <- 16 : 0.159127
9 <- 17 : 0.419205
9 <- 18 : 0.0783731
9 <- 19 : 0.098978
9 <- 20 : 0.0846333
9 <- 21 : 0.0688235
9 <- 22 : 0.143371
9 <- 23 : 0.107797
9 <- 24 : 0
9 <- 25 : 0.0981212
9 <- 26 : 0.0906419
9 <- 27 : 0.122472
9 <- 28 : 0.0954037
9 <- 29 : 0.164188
10 <- 0 : 0.128489
10 <- 1 : 0.104597
10 <- 2 : 0.209834
10 <- 3 : 0
10 <- 4 : 0.214761
10 <- 5 : 0.121034
10 <- 6 : 0.136204
10 <- 7 : 0.08432
10 <- 8 : 0
10 <- 9 : 0.108319
10 <- 10 : 0
10 <- 11 : 0.109727
10 <- 12 : 0.0826013
10 <- 13 : 0.13794
10 <- 14 : 0.0968515
10 <- 15 : 0.120051
10 <- 16 : 0.0743805
10 <- 17 : 0
10 <- 18 : 0.135742
10 <- 19 : 0.0526839
10 <- 20 : 0.132439
10 <- 21 : 0.0903335
10 <- 22 : 0.0718456
10 <- 23 : 0.0523749
10 <- 24 : 0.0763193
10 <- 25 : 0.117835
10 <- 26 : 0.0593089
10 <- 27 : 0.0688861
10 <- 28 : 0.143817
10 <- 29 : 0.149867
11 <- 0 : 0.126117
11 <- 1 : 0.0723555
11 <- 2 : 0.113746
11 <- 3 : 0.107025
11 <- 4 : 0.0824448
11 <- 5 : 0.0996148
11 <- 6 : 0.0960353
11 <- 7 : 0.0986517
11 <- 8 : 0.130209
11 <- 9 : 0.0947216
11 <- 10 : 0.0802971
11 <- 11 : 0
11 <- 12 : 0.245326
11 <- 13 : 0.103331
11 <- 14 : 0
11 <- 15 : 0.0675693
11 <- 16 : 0.164125
11 <- 17 : 0.146126
11 <- 18 : 0.078617
11 <- 19 : 0.0944161
11 <- 20 : 0.233577
11 <- 21 : 0.0884263
11 <- 22 : 0.0602981
11 <- 23 : 0.100608
11 <- 24 : 0.0928317
11 <- 25 : 0.106659
11 <- 26 : 0.0854345
11 <- 27 : 0.378402
11 <- 28 : 0.107947
11 <- 29 : 0.185293
12 <- 0 : 0.114392
12 <- 1 : 0.0952241
12 <- 2 : 0.13824
12 <- 3 : 0.0719249
12 <- 4 : 0.0790229
12 <- 5 : 0.120289
12 <- 6 : 0.0553195
12 <- 7 : 0.0838389
12 <- 8 : 0.20039
12 <- 9 : 0.0973087
12 <- 10 : 0.0915585
12 <- 11 : 0.314779
12 <- 12 : 0
12 <- 13 : 0.0941444
12 <- 14 : 0.0971534
12 <- 15 : 0.0870618
12 <- 16 : 0.115537
12 <- 17 : 0.107731
12 <- 18 : 0.0775773
12 <- 19 : 0.0795548
12 <- 20 : 0.208366
12 <- 21 : 0.0774039
12 <- 22 : 0.0842336
12 <- 23 : 0.0830306
12 <- 24 : 0.116243
12 <- 25 : 0.105305
12 <- 26 : 0
12 <- 27 : 0.268012
12 <- 28 : 0.150333
12 <- 29 : 0.13201
13 <- 0 : 0.0609902
13 <- 1 : 0.109666
13 <- 2 : 0.319729
13 <- 3 : 0.104174
13 <- 4 : 0.0884312
13 <- 5 : 0.0939631
13 <- 6 : 0.0764146
13 <- 7 : 0.0987661
13 <- 8 : 0.117034
13 <- 9 : 0.106273
13 <- 10 : 0.0909058
13 <- 11 : 0.117727
13 <- 12 : 0.167117
13 <- 13 : 0
13 <- 14 : 0.0631901
13 <- 15 : 0.084454
13 <- 16 : 0.0701381
13 <- 17 : 0.0631647
13 <- 18 : 0.110138
13 <- 19 : 0.100188
13 <- 20 : 0.304571
13 <- 21 : 0.107319
13 <- 22 : 0.0840263
13 <- 23 : 0.13063
13 <- 24 : 0.112187
13 <- 25 : 0.101637
13 <- 26 : 0.104386
13 <- 27 : 0.233436
13 <- 28 : 0.156093
13 <- 29 : 0.0661969
14 <- 0 : 0.102844
14 <- 1 : 0.127495
14 <- 2 : 0.0709343
14 <- 3 : 0.136669
14 <- 4 : 0.102116
14 <- 5 : 0.118829
14 <- 6 : 0.130251
14 <- 7 : 0.130205
14 <- 8 : 0
14 <- 9 : 0.171348
14 <- 10 : 0.111062
14 <- 11 : 0.0557358
14 <- 12 : 0.077773
14 <- 13 : 0.11658
14 <- 14 : 0
14 <- 15 : 0.0914081
14 <- 16 : 0.167652
14 <- 17 : 0.0678569
14 <- 18 : 0.126742
14 <- 19 : 0.200465
14 <- 20 : 0.0789975
14 <- 21 : 0.0646525
14 <- 22 : 0.0704735
14 <- 23 : 0.127032
14 <- 24 : 0.087554
14 <- 25 : 0.202794
14 <- 26 : 0.116232
14 <- 27 : 0.107104
14 <- 28 : 0.188089
14 <- 29 : 0.137601
15 <- 0 : 0.0912542
15 <- 1 : 0.084941
15 <- 2 : 0.119472
15 <- 3 : 0.104818
15 <- 4 : 0.103929
15 <- 5 : 0.367446
15 <- 6 : 0.12107
15 <- 7 : 0.0606761
15 <- 8 : 0.110945
15 <- 9 : 0.177841
15 <- 10 : 0.0932366
15 <- 11 : 0.15695
15 <- 12 : 0.133347
15 <- 13 : 0.117569
15 <- 14 : 0.111869
15 <- 15 : 0
15 <- 16 : 0.0731713
15 <- 17 : 0.119306
15 <- 18 : 0.0877174
15 <- 19 : 0.0911224
15 <- 20 : 0.102699
15 <- 21 : 0.116116
15 <- 22 : 0.124969
15 <- 23 : 0.0953175
15 <- 24 : 0.174851
15 <- 25 : 0.115545
15 <- 26 : 0.0939522
15 <- 27 : 0.0952489
15 <- 28 : 0.135736
15 <- 29 : 0.113253
16 <- 0 : 0.101338
16 <- 1 : 0.252265
16 <- 2 : 0.0917036
16 <- 3 : 0.308685
16 <- 4 : 0.0959861
16 <- 5 : 0.0910997
16 <- 6 : 0.0965188
16 <- 7 : 0.111812
16 <- 8 : 0.101944
16 <- 9 : 0.0915436
16 <- 10 : 0.0923172
16 <- 11 : 0.091087
16 <- 12 : 0.108685
16 <- 13 : 0.0872716
16 <- 14 : 0.137354
16 <- 15 : 0.0900406
16 <- 16 : 0
16 <- 17 : 0.123864
16 <- 18 : 0.158472
16 <- 19 : 0.0899884
16 <- 20 : 0.082473
16 <- 21 : 0.0439104
16 <- 22 : 0.115936
16 <- 23 : 0.102971
16 <- 24 : 0.0606818
16 <- 25 : 0.0697699
16 <- 26 : 0.112244
16 <- 27 : 0.107625
16 <- 28 : 0.0800119
16 <- 29 : 0.194494
17 <- 0 : 0.183777
17 <- 1 : 0.153786
17 <- 2 : 0.10632
17 <- 3 : 0.101388
17 <- 4 : 0.213474
17 <- 5 : 0.153148
17 <- 6 : 0.12032
17 <- 7 : 0.116447
17 <- 8 : 0.108207
17 <- 9 : 0.170483
17 <- 10 : 0.15992
17 <- 11 : 0.0789658
17 <- 12 : 0.059436
17 <- 13 : 0.061936
17 <- 14 : 0.0729367
17 <- 15 : 0.0564817
17 <- 16 : 0.205275
17 <- 17 : 0
17 <- 18 : 0.112789
17 <- 19 : 0.133964
17 <- 20 : 0.0742076
17 <- 21 : 0.061458
17 <- 22 : 0.12627
17 <- 23 : 0.132095
17 <- 24 : 0.0715121
17 <- 25 : 0
17 <- 26 : 0.0734653
17 <- 27 : 0.124855
17 <- 28 : 0.0802874
17 <- 29 : 0.161522
18 <- 0 : 0.0855582
18 <- 1 : 0.0938522
18 <- 2 : 0
18 <- 3 : 0.0706911
18 <- 4 : 0.121612
18 <- 5 : 0.0984391
18 <- 6 : 0.114075
18 <- 7 : 0.0994777
18 <- 8 : 0.118097
18 <- 9 : 0.113325
18 <- 10 : 0.116678
18 <- 11 : 0.127641
18 <- 12 : 0.0826162
18 <- 13 : 0
18 <- 14 : 0.0989699
18 <- 15 : 0.10388
18 <- 16 : 0.140644
18 <- 17 : 0.298206
18 <- 18 : 0
18 <- 19 : 0.085889
18 <- 20 : 0.0939128
18 <- 21 : 0.0811504
18 <- 22 : 0.0967208
18 <- 23 : 0.123345
18 <- 24 : 0
18 <- 25 : 0.107013
18 <- 26 : 0.102016
18 <- 27 : 0.193697
18 <- 28 : 0.0886781
18 <- 29 : 0.110334
19 <- 0 : 0.134855
19 <- 1 : 0.0723089
19 <- 2 : 0.0765429
19 <- 3 : 0.0733569
19 <- 4 : 0.128607
19 <- 5 : 0.241351
19 <- 6 : 0.200392
19 <- 7 : 0.0654725
19 <- 8 : 0.110117
19 <- 9 : 0.152827
19 <- 10 : 0.174272
19 <- 11 : 0.115754
19 <- 12 : 0.0873266
19 <- 13 : 0.145833
19 <- 14 : 0.128888
19 <- 15 : 0.12818
19 <- 16 : 0.164209
19 <- 17 : 0.142849
19 <- 18 : 0.0964364
19 <- 19 : 0
19 <- 20 : 0.1099
19 <- 21 : 0.108561
19 <- 22 : 0.122954
19 <- 23 : 0.0868614
19 <- 24 : 0.0941486
19 <- 25 : 0.0933948
19 <- 26 : 0.0679283
19 <- 27 : 0.117229
19 <- 28 : 0.145608
19 <- 29 : 0.102453
20 <- 0 : 0.109885
20 <- 1 : 0.054107
20 <- 2 : 0.205545
20 <- 3 : 0.0689881
20 <- 4 : 0.0850956
20 <- 5 : 0.0687787
20 <- 6 : 0.0815472
20 <- 7 : 0.0952966
20 <- 8 : 0.157402
20 <- 9 : 0.0833765
20 <- 10 : 0.076013
20 <- 11 : 0.14165
20 <- 12 : 0.418441
20 <- 13 : 0.09614
20 <- 14 : 0.0856304
20 <- 15 : 0.110564
20 <- 16 : 0.103757
20 <- 17 : 0.0930075
20 <- 18 : 0.106621
20 <- 19 : 0.0868673
20 <- 20 : 0
20 <- 21 : 0.100668
20 <- 22 : 0.0956438
20 <- 23 : 0.0882772
20 <- 24 : 0.122589
20 <- 25 : 0.0568889
20 <- 26 : 0.0548485
20 <- 27 : 0.277866
20 <- 28 : 0.138148
20 <- 29 : 0.107186
21 <- 0 : 0.212295
21 <- 1 : 0.093605
21 <- 2 : 0.107323
21 <- 3 : 0.0787438
21 <- 4 : 0.0840638
21 <- 5 : 0.0930633
21 <- 6 : 0.0811113
21 <- 7 : 0.0789601
21 <- 8 : 0.447682
21 <- 9 : 0.123625
21 <- 10 : 0.0840231
21 <- 11 : 0.124032
21 <- 12 : 0.122803
21 <- 13 : 0.118333
21 <- 14 : 0.164556
21 <- 15 : 0.0936862
21 <- 16 : 0.143509
21 <- 17 : 0.110831
21 <- 18 : 0.0852621
21 <- 19 : 0.0758697
21 <- 20 : 0.149185
21 <- 21 : 0
21 <- 22 : 0.118248
21 <- 23 : 0.128032
21 <- 24 : 0.105565
21 <- 25 : 0.0669565
21 <- 26 : 0.0539064
21 <- 27 : 0.132973
21 <- 28 : 0.106857
21 <- 29 : 0.101016
22 <- 0 : 0.23351
22 <- 1 : 0.350735
22 <- 2 : 0.119243
22 <- 3 : 0.123367
22 <- 4 : 0.0978944
22 <- 5 : 0.094859
22 <- 6 : 0.0928213
22 <- 7 : 0.0991907
22 <- 8 : 0.122699
22 <- 9 : 0.103334
22 <- 10 : 0.130791
22 <- 11 : 0.10476
22 <- 12 : 0.135585
22 <- 13 : 0.0961113
22 <- 14 : 0.107823
22 <- 15 : 0.052625
22 <- 16 : 0.0974027
22 <- 17 : 0.113474
22 <- 18 : 0.0942186
22 <- 19 : 0.0956413
22 <- 20 : 0.106537
22 <- 21 : 0.0890955
22 <- 22 : 0
22 <- 23 : 0.0738474
22 <- 24 : 0.113058
22 <- 25 : 0.0752351
22 <- 26 : 0.152383
22 <- 27 : 0.0945758
22 <- 28 : 0.113021
22 <- 29 : 0.193865
23 <- 0 : 0
23 <- 1 : 0.0858911
23 <- 2 : 0.198216
23 <- 3 : 0.109574
23 <- 4 : 0.105726
23 <- 5 : 0.0930128
23 <- 6 : 0.0743072
23 <- 7 : 0.0770645
23 <- 8 : 0.111647
23 <- 9 : 0.0920833
23 <- 10 : 0.0517006
23 <- 11 : 0.127156
23 <- 12 : 0.259883
23 <- 13 : 0.119057
23 <- 14 : 0.0882814
23 <- 15 : 0.054062
23 <- 16 : 0.0638058
23 <- 17 : 0.075043
23 <- 18 : 0.103434
23 <- 19 : 0.0444262
23 <- 20 : 0.1659
23 <- 21 : 0.0713836
23 <- 22 : 0.100281
23 <- 23 : 0
23 <- 24 : 0.132623
23 <- 25 : 0.0987095
23 <- 26 : 0.103672
23 <- 27 : 0.178863
23 <- 28 : 0.42825
23 <- 29 : 0.0938858
24 <- 0 : 0.079159
24 <- 1 : 0.122443
24 <- 2 : 0.339345
24 <- 3 : 0.097555
24 <- 4 : 0.0936896
24 <- 5 : 0.103522
24 <- 6 : 0.0858227
24 <- 7 : 0.0938672
24 <- 8 : 0.156958
24 <- 9 : 0.105721
24 <- 10 : 0.0974356
24 <- 11 : 0.13522
24 <- 12 : 0.296571
24 <- 13 : 0.108279
24 <- 14 : 0.10128
24 <- 15 : 0.106642
24 <- 16 : 0.0843201
24 <- 17 : 0.0881779
24 <- 18 : 0.100495
24 <- 19 : 0.0983048
24 <- 20 : 0.199252
24 <- 21 : 0.101245
24 <- 22 : 0.109089
24 <- 23 : 0.11054
24 <- 24 : 0
24 <- 25 : 0.10338
24 <- 26 : 0.0982035
24 <- 27 : 0.167449
24 <- 28 : 0.156416
24 <- 29 : 0.10085
25 <- 0 : 0.107523
25 <- 1 : 0.129401
25 <- 2 : 0.0960453
25 <- 3 : 0.0785303
25 <- 4 : 0.109477
25 <- 5 : 0.139326
25 <- 6 : 0.11098
25 <- 7 : 0.153377
25 <- 8 : 0.0844815
25 <- 9 : 0.178814
25 <- 10 : 0.108944
25 <- 11 : 0.0704641
25 <- 12 : 0.120796
25 <- 13 : 0.295587
25 <- 14 : 0.131713
25 <- 15 : 0.113251
25 <- 16 : 0.0555731
25 <- 17 : 0.0957986
25 <- 18 : 0.107474
25 <- 19 : 0.0710307
25 <- 20 : 0.0876394
25 <- 21 : 0.118491
25 <- 22 : 0.0967041
25 <- 23 : 0.120656
25 <- 24 : 0.0923395
25 <- 25 : 0
25 <- 26 : 0.153915
25 <- 27 : 0.0963251
25 <- 28 : 0.206136
25 <- 29 : 0.104589
26 <- 0 : 0.095457
26 <- 1 : 0.0738485
26 <- 2 : 0.242875
26 <- 3 : 0.0941294
26 <- 4 : 0.0870622
26 <- 5 : 0.0699442
26 <- 6 : 0.0765966
26 <- 7 : 0.0866878
26 <- 8 : 0.114306
26 <- 9 : 0.0497147
26 <- 10 : 0.0794764
26 <- 11 : 0.134506
26 <- 12 : 0.129694
26 <- 13 : 0.130573
26 <- 14 : 0.0661147
26 <- 15 : 0.0938419
26 <- 16 : 0.102036
26 <- 17 : 0.0892861
26 <- 18 : 0.0924235
26 <- 19 : 0.0606605
26 <- 20 : 0.183867
26 <- 21 : 0.103463
26 <- 22 : 0.0815935
26 <- 23 : 0.413562
26 <- 24 : 0.111321
26 <- 25 : 0.101013
26 <- 26 : 0
26 <- 27 : 0.201385
26 <- 28 : 0.165647
26 <- 29 : 0.0994514
27 <- 0 : 0.104229
27 <- 1 : 0.0994288
27 <- 2 : 0.148978
27 <- 3 : 0.108772
27 <- 4 : 0.0628675
27 <- 5 : 0.0834413
27 <- 6 : 0.0918241
27 <- 7 : 0.0953791
27 <- 8 : 0.17057
27 <- 9 : 0.0907585
27 <- 10 : 0.0580088
27 <- 11 : 0.142574
27 <- 12 : 0.405723
27 <- 13 : 0.0983154
27 <- 14 : 0.0859435
27 <- 15 : 0.0902796
27 <- 16 : 0.110948
27 <- 17 : 0.108291
27 <- 18 : 0.108407
27 <- 19 : 0.0719437
27 <- 20 : 0.260279
27 <- 21 : 0.0966779
27 <- 22 : 0.084055
27 <- 23 : 0.0944461
27 <- 24 : 0.133573
27 <- 25 : 0.0605928
27 <- 26 : 0.118851
27 <- 27 : 0
27 <- 28 : 0.156107
27 <- 29 : 0.117031
28 <- 0 : 0.0993512
28 <- 1 : 0.0852004
28 <- 2 : 0.181858
28 <- 3 : 0.0709631
28 <- 4 : 0.0743546
28 <- 5 : 0.0978375
28 <- 6 : 0.096548
28 <- 7 : 0.0967623
28 <- 8 : 0.119852
28 <- 9 : 0.0779922
28 <- 10 : 0.0785302
28 <- 11 : 0.133786
28 <- 12 : 0.390585
28 <- 13 : 0.115297
28 <- 14 : 0.0749488
28 <- 15 : 0.0867131
28 <- 16 : 0.110714
28 <- 17 : 0.0860353
28 <- 18 : 0.109195
28 <- 19 : 0.0952723
28 <- 20 : 0.221794
28 <- 21 : 0.109883
28 <- 22 : 0.0844566
28 <- 23 : 0.120106
28 <- 24 : 0.15729
28 <- 25 : 0.0847325
28 <- 26 : 0.102332
28 <- 27 : 0.257995
28 <- 28 : 0
28 <- 29 : 0.101908
29 <- 0 : 0.126284
29 <- 1 : 0.109924
29 <- 2 : 0.127925
29 <- 3 : 0.183177
29 <- 4 : 0.0984058
29 <- 5 : 0.0992277
29 <- 6 : 0.10763
29 <- 7 : 0.45674
29 <- 8 : 0.0996669
29 <- 9 : 0.117743
29 <- 10 : 0.111065
29 <- 11 : 0.104934
29 <- 12 : 0.117338
29 <- 13 : 0.0940118
29 <- 14 : 0.130981
29 <- 15 : 0.0523501
29 <- 16 : 0.130594
29 <- 17 : 0.103265
29 <- 18 : 0.127539
29 <- 19 : 0.0609848
29 <- 20 : 0.0829728
29 <- 21 : 0.0621113
29 <- 22 : 0.109471
29 <- 23 : 0.0687927
29 <- 24 : 0.0777616
29 <- 25 : 0.0626367
29 <- 26 : 0.0976375
29 <- 27 : 0.151883
29 <- 28 : 0.111067
29 <- 29 : 0
