# Supplementary material for: Inference of Genetic Networks From Time-Series and Static Gene Expression Data: Combining a Random-Forest-Based Inference Method With Feature Selection Methods
Source: Front Genet. 2020 Dec 15;11:595912. doi: 10.3389/fgene.2020.595912 (PMC7770182; doi:10.3389/fgene.2020.595912)
Supplement: Supplementary file 3 [file Data_Sheet_2.ZIP › source/bin/sample/bat8]

echo "start: `date`" 1>&2
echo "" 1>&2
echo "gene 8~~~~~~~~~~~~~~~~~~~~~~~~~~~~~~~~~~~~~~~~~~~~~~~~~~~~~~~~~~~~~~~~~~~" 1>&2
../a.out exp.dat tc.dat derivative.dat ss_-8.dat weight.dat 8
echo "_________________________________________________________________________" 1>&2
echo "" 1>&2
echo "end  : `date`" 1>&2
