# Supplementary material for: Inference of Genetic Networks From Time-Series and Static Gene Expression Data: Combining a Random-Forest-Based Inference Method With Feature Selection Methods
Source: Front Genet. 2020 Dec 15;11:595912. doi: 10.3389/fgene.2020.595912 (PMC7770182; doi:10.3389/fgene.2020.595912)
Supplement: Supplementary file 3 [file Data_Sheet_2.ZIP › source/bin/sample/batch.dat]

sh bat0 > 0.res 2> 0.log
sh bat1 > 1.res 2> 1.log
sh bat2 > 2.res 2> 2.log
sh bat3 > 3.res 2> 3.log
sh bat4 > 4.res 2> 4.log
sh bat5 > 5.res 2> 5.log
sh bat6 > 6.res 2> 6.log
sh bat7 > 7.res 2> 7.log
sh bat8 > 8.res 2> 8.log
sh bat9 > 9.res 2> 9.log
sh bat10 > 10.res 2> 10.log
sh bat11 > 11.res 2> 11.log
sh bat12 > 12.res 2> 12.log
sh bat13 > 13.res 2> 13.log
sh bat14 > 14.res 2> 14.log
sh bat15 > 15.res 2> 15.log
sh bat16 > 16.res 2> 16.log
sh bat17 > 17.res 2> 17.log
sh bat18 > 18.res 2> 18.log
sh bat19 > 19.res 2> 19.log
sh bat20 > 20.res 2> 20.log
sh bat21 > 21.res 2> 21.log
sh bat22 > 22.res 2> 22.log
sh bat23 > 23.res 2> 23.log
sh bat24 > 24.res 2> 24.log
sh bat25 > 25.res 2> 25.log
sh bat26 > 26.res 2> 26.log
sh bat27 > 27.res 2> 27.log
sh bat28 > 28.res 2> 28.log
sh bat29 > 29.res 2> 29.log

cat 0.res | sh ../mixing.sh 0.9 > adjusted.res
cat 1.res | sh ../mixing.sh 0.9 >> adjusted.res
cat 2.res | sh ../mixing.sh 0.9 >> adjusted.res
cat 3.res | sh ../mixing.sh 0.9 >> adjusted.res
cat 4.res | sh ../mixing.sh 0.9 >> adjusted.res
cat 5.res | sh ../mixing.sh 0.9 >> adjusted.res
cat 6.res | sh ../mixing.sh 0.9 >> adjusted.res
cat 7.res | sh ../mixing.sh 0.9 >> adjusted.res
cat 8.res | sh ../mixing.sh 0.9 >> adjusted.res
cat 9.res | sh ../mixing.sh 0.9 >> adjusted.res
cat 10.res | sh ../mixing.sh 0.9 >> adjusted.res
cat 11.res | sh ../mixing.sh 0.9 >> adjusted.res
cat 12.res | sh ../mixing.sh 0.9 >> adjusted.res
cat 13.res | sh ../mixing.sh 0.9 >> adjusted.res
cat 14.res | sh ../mixing.sh 0.9 >> adjusted.res
cat 15.res | sh ../mixing.sh 0.9 >> adjusted.res
cat 16.res | sh ../mixing.sh 0.9 >> adjusted.res
cat 17.res | sh ../mixing.sh 0.9 >> adjusted.res
cat 18.res | sh ../mixing.sh 0.9 >> adjusted.res
cat 19.res | sh ../mixing.sh 0.9 >> adjusted.res
cat 20.res | sh ../mixing.sh 0.9 >> adjusted.res
cat 21.res | sh ../mixing.sh 0.9 >> adjusted.res
cat 22.res | sh ../mixing.sh 0.9 >> adjusted.res
cat 23.res | sh ../mixing.sh 0.9 >> adjusted.res
cat 24.res | sh ../mixing.sh 0.9 >> adjusted.res
cat 25.res | sh ../mixing.sh 0.9 >> adjusted.res
cat 26.res | sh ../mixing.sh 0.9 >> adjusted.res
cat 27.res | sh ../mixing.sh 0.9 >> adjusted.res
cat 28.res | sh ../mixing.sh 0.9 >> adjusted.res
cat 29.res | sh ../mixing.sh 0.9 >> adjusted.res
