# Supplementary material for: Inference of Genetic Networks From Time-Series and Static Gene Expression Data: Combining a Random-Forest-Based Inference Method With Feature Selection Methods
Source: Front Genet. 2020 Dec 15;11:595912. doi: 10.3389/fgene.2020.595912 (PMC7770182; doi:10.3389/fgene.2020.595912)
Supplement: Supplementary file 3 [file Data_Sheet_2.ZIP › source/bin/sample/correctstructure.txt]

#Gold Standard of the target network
0 <- +26, 
1 <- -18, 
2 <- +12, 
3 <- +1, -14, 
4 <- -13, 
5 <- -9, 
6 <- -13, 
7 <- +7, -11, +15, -20, 
8 <- +11, +20, 
9 <- +17, 
10 <- -10, 
11 <- +27, 
12 <- +11, 
13 <- -1, +20, 
14 <- +9, -16, +24, -28, 
15 <- +5, -13, 
16 <- +3, 
17 <- +0, 
18 <- -17, 
19 <- +5, +22, 
20 <- +12, 
21 <- +8, 
22 <- +0, -5, 
23 <- +28, 
24 <- +2, 
25 <- +9, -13, 
26 <- -23, 
27 <- +12, 
28 <- +12, +18, 
29 <- +7, 
