# Supplementary material for: Inference of Genetic Networks From Time-Series and Static Gene Expression Data: Combining a Random-Forest-Based Inference Method With Feature Selection Methods
Source: Front Genet. 2020 Dec 15;11:595912. doi: 10.3389/fgene.2020.595912 (PMC7770182; doi:10.3389/fgene.2020.595912)
Supplement: Supplementary file 3 [file Data_Sheet_2.ZIP › source/bin/sample/derivative.dat]

10, 30, 21
0.000000e+00 -2.805843e+00 -2.105025e+00 -2.327704e+00 2.041820e-02 -4.998542e+00 4.764091e-01 -2.770586e-01 -7.410461e-01 3.444325e-01 2.545574e-01 -6.003531e+00 1.796683e+00 -1.984831e+00 9.288377e-02 -1.545305e+00 -2.338969e+00 -3.669457e+00 -1.655458e+00 6.079641e-02 -2.839088e+00 -4.464577e+00 -5.223714e-01 -2.711160e-01 -1.619539e-01 -1.477413e+00 -2.426408e+00 -3.253673e+00 -3.087475e+00 -1.803464e+00 -3.961096e+00 
2.000000e-01 -2.598867e+00 -1.734285e+00 -1.862302e+00 2.477194e-01 -4.037988e+00 2.830822e-01 -1.169218e-01 -6.112955e-01 2.715925e-01 1.166982e-01 -4.579456e+00 1.553109e+00 -2.205738e+00 -1.688128e-01 -1.308355e+00 -1.282679e+00 -3.183161e+00 -1.446217e+00 3.531087e-01 -2.384920e+00 -3.592268e+00 -4.262102e-01 -9.015072e-01 -3.784032e-01 -1.192409e+00 -2.305124e+00 -2.973989e+00 -2.676848e+00 -1.485880e+00 -3.300082e+00 
4.000000e-01 -2.019689e+00 -1.079611e+00 -1.513250e+00 4.606846e-01 -2.390337e+00 1.507276e-01 1.369353e-01 -3.124957e-01 3.459825e-02 -1.015626e-01 -2.335063e+00 1.202551e+00 -1.958551e+00 -4.006787e-01 -7.769151e-01 2.829362e-01 -2.182500e+00 -1.088000e+00 5.461541e-01 -1.523906e+00 -2.136364e+00 -1.722619e-01 -1.836639e+00 -2.291785e-01 -5.484469e-01 -2.012918e+00 -2.284688e+00 -1.781503e+00 -1.104046e+00 -2.150806e+00 
6.000000e-01 -1.289086e+00 -7.028845e-01 -1.565620e+00 2.398584e-01 -1.244109e+00 4.868226e-01 2.312994e-01 7.601110e-02 -2.977804e-01 -3.499674e-01 -1.095457e+00 7.372322e-01 -7.996170e-01 -2.085449e-01 -2.427353e-01 6.490105e-01 -1.245012e+00 -8.047201e-01 4.087461e-01 -9.191239e-01 -1.336907e+00 8.073337e-02 -2.049391e+00 5.164828e-01 -3.279426e-01 -1.524182e+00 -1.453544e+00 -1.098521e+00 -6.264019e-01 -1.376834e+00 
8.000000e-01 -8.573510e-01 -4.960754e-01 -1.202884e+00 2.146891e-02 -5.184455e-01 8.841320e-01 1.992639e-01 3.453289e-01 -4.637228e-01 -4.502207e-01 -4.857063e-01 5.395673e-02 -2.398995e-01 -8.204349e-02 8.459538e-02 6.354550e-01 -6.805266e-01 -6.402787e-01 4.536146e-01 -7.679443e-01 -8.176211e-01 8.567996e-02 -1.641858e+00 8.492874e-01 -7.825627e-01 -9.890561e-01 -9.088632e-01 -8.278851e-01 -7.300642e-01 -7.660164e-01 
1.000000e+00 -6.565430e-01 -3.931310e-01 -6.077860e-01 1.200772e-01 -1.543591e-01 7.924687e-01 1.187806e-01 2.918100e-01 -4.050880e-01 -4.368531e-01 -1.710565e-01 -6.261953e-01 -6.285291e-01 -2.893087e-01 2.324984e-01 5.889886e-01 -5.892910e-01 -5.313172e-01 5.441404e-01 -8.925709e-01 -6.048593e-01 -1.229070e-01 -1.072263e+00 2.879403e-01 -1.340968e+00 -4.885186e-01 -6.303110e-01 -8.270666e-01 -1.154230e+00 -3.349176e-01 
1.200000e+00 -3.971178e-01 -2.820759e-01 -5.630048e-01 1.058811e-01 -1.566910e-01 2.279224e-01 1.329309e-01 2.085308e-01 -3.665224e-01 -3.822384e-01 -7.629331e-02 -9.840065e-01 -8.652944e-01 -6.297273e-01 3.012411e-01 3.380280e-01 -5.674021e-01 -4.041724e-01 3.608421e-01 -9.594961e-01 -7.028963e-01 -3.209984e-01 -7.048450e-01 -3.663650e-01 -1.276054e+00 -1.849133e-01 -3.947433e-01 -7.774849e-01 -1.137471e+00 -1.591738e-01 
1.400000e+00 -1.965511e-01 -2.361240e-01 -8.786295e-01 -2.568755e-01 -1.592731e-01 -1.309070e-01 1.563567e-01 2.608235e-01 -4.988380e-01 -2.465841e-01 -8.363568e-03 -1.085653e+00 -7.649830e-01 -7.243969e-01 2.268059e-01 4.242936e-02 -3.149955e-01 -2.798035e-01 1.790891e-01 -8.126647e-01 -7.838930e-01 -4.459831e-01 -5.220455e-01 -5.323520e-01 -7.448903e-01 -1.460561e-01 -2.252483e-01 -6.838638e-01 -7.862041e-01 -7.272661e-02 
1.600000e+00 -1.071591e-01 -3.617305e-01 -1.066260e+00 -3.674185e-01 3.011812e-02 -2.800355e-01 5.476130e-02 2.458834e-01 -5.718459e-01 -2.008798e-01 8.879720e-02 -8.923022e-01 -7.507629e-01 -5.721416e-01 5.741852e-02 -1.234574e-01 -8.290303e-02 -1.580614e-01 1.902921e-01 -6.913266e-01 -7.443506e-01 -5.181858e-01 -3.919254e-01 -4.971513e-01 -5.255990e-01 1.219874e-01 -3.742492e-02 -7.139023e-01 -5.699134e-01 -3.878330e-02 
1.800000e+00 -7.368754e-02 -3.863353e-01 -1.015318e+00 -7.597024e-02 1.002852e-01 -5.551941e-01 -2.717798e-02 7.331153e-02 -5.076732e-01 -1.760040e-01 4.623108e-02 -5.291459e-01 -8.339578e-01 -3.872127e-01 7.030658e-02 -2.430146e-01 -5.975106e-02 -9.810495e-02 2.088936e-01 -5.352447e-01 -6.157709e-01 -4.121877e-01 -2.806956e-01 -6.278637e-01 -1.030298e+00 7.065637e-01 2.195702e-01 -6.662197e-01 -9.532390e-01 -4.806378e-03 
2.000000e+00 -4.716787e-02 -2.535184e-01 -6.991556e-01 1.312867e-01 -5.156561e-02 -3.207676e-01 -6.349946e-02 6.958836e-02 -4.113512e-01 -1.482798e-01 -1.063162e-01 -3.426566e-01 -7.244562e-01 -3.129339e-01 2.145562e-01 -5.891879e-01 -1.258800e-01 -6.895767e-02 2.395815e-02 -3.607983e-01 -4.822465e-01 -2.087028e-01 -1.992627e-01 -8.569882e-01 -1.630659e+00 1.167336e+00 4.795459e-01 -4.998697e-01 -1.077462e+00 4.819828e-03 
2.200000e+00 -2.357660e-02 -1.905872e-01 -4.305274e-01 -1.096812e-01 -9.178645e-02 2.777370e-01 -9.852165e-02 1.483229e-01 -3.090159e-01 -9.992949e-02 -1.141021e-01 -2.601105e-01 -5.757456e-01 -3.067845e-01 1.568427e-01 -2.982845e-01 -1.613461e-01 -3.937315e-02 -4.896458e-02 -2.379180e-01 -2.807944e-01 -1.480245e-01 -1.293423e-01 -9.793716e-01 -1.460023e+00 1.096313e+00 6.076162e-01 -2.987895e-01 -7.784553e-01 9.689957e-03 
2.400000e+00 -3.372996e-03 -1.711505e-01 -2.517257e-01 -4.811744e-01 8.367672e-02 4.914974e-01 2.119562e-03 2.469811e-02 -2.269149e-01 -6.847105e-02 -3.843801e-02 -2.860073e-01 -4.596147e-01 -2.567685e-01 -4.457926e-02 3.403486e-01 -1.501526e-01 -2.114324e-02 1.713038e-01 -1.166948e-01 -1.624095e-01 -1.439277e-01 -8.156861e-02 -9.591237e-01 -1.050084e+00 5.684902e-01 6.177667e-01 -1.700429e-01 -4.202661e-01 1.680558e-02 
2.600000e+00 1.948535e-02 -1.117377e-01 -1.836107e-01 -5.603399e-01 1.135314e-01 1.150853e-01 1.611259e-01 -2.663007e-02 -1.552043e-01 -7.048932e-02 4.326433e-02 -2.504249e-01 -3.151048e-01 -1.882241e-01 -9.283220e-02 3.234768e-01 -1.272836e-01 -1.873384e-02 3.351249e-01 -8.127904e-02 -1.012659e-01 -1.099727e-01 -6.080803e-02 -7.426729e-01 -7.996206e-01 1.253180e-01 5.588658e-01 -1.135082e-01 -3.062530e-01 1.388112e-02 
2.800000e+00 4.175344e-02 -1.283716e-01 -1.293363e-01 -2.807770e-01 2.229134e-02 -8.997951e-02 9.856276e-02 -9.438119e-03 -1.125742e-01 -6.572190e-02 7.379001e-02 -1.906748e-01 -2.063367e-01 -1.035757e-01 -4.693338e-02 -9.628045e-02 -8.044924e-02 -1.593524e-02 -5.103673e-03 -9.282591e-02 -5.746745e-02 -8.160728e-02 -4.186778e-02 -4.794100e-01 -5.742229e-01 1.689927e-01 6.109362e-01 -8.620610e-02 -2.922313e-01 1.390583e-02 
3.000000e+00 6.214181e-02 -1.589511e-01 -7.378903e-02 -6.319328e-02 8.456377e-03 5.500767e-02 -8.849776e-02 -8.251167e-02 -7.555943e-02 -4.604227e-02 -2.260565e-02 -1.365193e-01 -1.307832e-01 -6.991523e-02 3.002273e-02 -2.463012e-01 -4.101569e-02 -8.780618e-03 -2.752603e-01 -1.109587e-01 -3.103209e-02 -8.031680e-02 -2.953970e-02 -3.557736e-01 -3.927556e-01 4.274501e-01 4.874753e-01 -5.319392e-02 -2.374360e-01 9.041464e-03 
3.200000e+00 8.597713e-02 -1.639026e-01 -4.479738e-02 -7.170553e-02 4.934712e-03 3.807773e-02 -7.337308e-02 -1.982472e-01 -5.336641e-02 -3.149807e-02 -1.382921e-01 -9.997635e-02 -8.665654e-02 -6.150180e-02 8.061937e-02 3.012793e-02 -5.388771e-02 -4.863821e-03 1.510303e-01 -7.106249e-02 -1.852134e-02 -6.846737e-02 -2.144417e-02 -3.326126e-01 -3.716635e-01 4.283503e-01 1.059345e-01 -2.589528e-02 -1.990530e-01 -1.124646e-02 
3.400000e+00 1.108483e-01 -1.021533e-01 -2.768947e-02 -6.686041e-02 1.101214e-02 -1.854800e-01 1.082970e-01 -5.224679e-02 -5.450297e-02 -2.261531e-02 -4.872721e-02 -7.045079e-02 -7.038597e-02 -4.622621e-02 7.090198e-02 -9.065118e-02 -8.597244e-02 -3.650177e-03 4.652169e-01 -5.628777e-02 -1.202715e-02 -3.996109e-02 -1.508135e-02 -2.479645e-01 -3.593433e-01 1.387021e-01 -7.804633e-02 -1.313458e-02 -1.612724e-01 -2.291282e-02 
3.600000e+00 1.024862e-01 -1.025778e-02 -1.716832e-02 -8.463505e-02 1.514981e-01 -3.840469e-01 1.705471e-01 2.032095e-01 -5.764665e-02 -1.260785e-02 1.509929e-01 -5.013073e-02 -7.570562e-02 -2.765048e-02 2.132459e-02 -3.446648e-01 -7.779126e-02 -2.411626e-03 3.245274e-01 -3.357194e-02 -7.509696e-03 -2.637452e-02 -9.892950e-03 -1.779668e-01 -2.659639e-01 -1.119503e-01 1.307966e-01 -8.349655e-03 -1.296557e-01 -6.115405e-05 
3.800000e+00 2.835740e-02 6.715594e-02 -1.027792e-02 -1.887902e-01 3.436236e-01 6.013793e-02 -5.378817e-02 2.633314e-01 -3.676553e-02 -6.070308e-03 1.190339e-02 -4.581775e-02 -4.490151e-02 -1.665025e-02 3.184121e-02 -2.107502e-01 -4.022426e-02 -1.249088e-03 2.815726e-01 -1.275073e-02 -4.451751e-03 -2.377822e-02 -6.769923e-03 -1.245538e-01 -1.732867e-01 -1.778462e-01 2.972302e-01 -6.319204e-03 -1.629196e-01 3.790514e-02 
4.000000e+00 -2.583072e-02 1.003452e-01 -8.232134e-03 -3.157512e-01 4.263683e-01 4.860565e-01 -2.575338e-01 2.687828e-01 -2.341038e-02 -7.311267e-03 -1.401488e-01 -4.613981e-02 -2.010632e-02 -1.099338e-02 1.132443e-01 -1.431914e-01 -2.366107e-02 -7.933762e-04 4.093007e-01 -1.309502e-02 -3.188949e-03 -2.515285e-02 -5.161942e-03 -1.080932e-01 -1.151489e-01 -1.809892e-01 2.343904e-01 -5.176223e-03 -1.807937e-01 5.868472e-02 

0.000000e+00 -2.078743e+00 -5.236927e+00 1.244982e+00 -2.737648e+00 8.810985e-01 -5.329335e-03 1.855208e-01 -1.660501e+00 -1.210229e+00 -1.742356e+00 -2.176189e-01 -1.662581e+00 3.083921e-02 -6.387398e-01 -3.772654e+00 -1.510726e+00 -1.756540e+00 -1.987100e-01 -1.354246e+00 -2.457233e+00 -9.254346e-01 1.074878e+00 -2.932600e-01 -3.258822e-01 -2.230441e+00 1.563995e+00 -3.959933e+00 1.315680e-02 -2.667443e-01 -3.246255e+00 
2.000000e-01 -2.132103e+00 -4.467042e+00 1.063397e+00 -1.892774e+00 5.193121e-01 3.690394e-01 1.313540e-01 -1.363242e+00 -1.372927e+00 -1.348080e+00 -2.288329e-01 -2.064833e+00 -5.678504e-01 -3.610286e-01 -2.994932e+00 -1.042681e+00 -1.783142e+00 -2.022027e-01 -1.531338e+00 -2.169347e+00 -5.494480e-01 1.183076e+00 -9.932325e-01 -1.015470e+00 -1.629230e+00 1.285693e+00 -3.131638e+00 3.474732e-02 -4.525175e-01 -2.903581e+00 
4.000000e-01 -1.933367e+00 -3.004893e+00 7.034844e-01 -8.263830e-01 8.047145e-02 9.683083e-01 1.148405e-01 -8.515919e-01 -1.237058e+00 -7.012401e-01 -2.369424e-01 -2.187136e+00 -1.245992e+00 4.138286e-02 -1.730133e+00 -1.253416e-01 -1.679525e+00 -2.590106e-01 -1.478742e+00 -1.535571e+00 -6.181969e-02 1.278326e+00 -1.957536e+00 -1.229053e+00 -7.832670e-01 1.100823e+00 -1.819886e+00 3.631745e-02 -4.959399e-01 -2.174428e+00 
6.000000e-01 -1.312798e+00 -1.785105e+00 4.732180e-01 -6.864591e-01 -7.475958e-02 1.163471e+00 1.381396e-01 -4.955507e-01 -8.529578e-01 -5.326872e-01 -2.089906e-01 -1.327927e+00 -1.181923e+00 3.716696e-01 -9.530371e-01 6.458982e-01 -1.341089e+00 -3.730037e-01 -9.989675e-01 -9.837395e-01 -3.965936e-02 8.096735e-01 -2.115081e+00 -4.172246e-01 -7.541518e-01 1.104201e+00 -1.143253e+00 2.887045e-02 -1.552842e-02 -1.389622e+00 
8.000000e-01 -7.565486e-01 -8.677886e-01 3.074131e-01 -6.427225e-01 -8.903512e-02 1.111943e+00 8.922411e-02 -1.658992e-01 -1.026975e+00 -5.821478e-01 -8.788670e-03 -7.949199e-01 -9.694840e-01 5.881011e-01 -5.140674e-01 1.168925e+00 -9.450081e-01 -3.954488e-01 -4.863546e-01 -6.714305e-01 -1.324075e-01 -1.514302e-01 -1.522381e+00 -2.005220e-01 -7.864322e-01 5.892650e-01 -7.559978e-01 1.134247e-01 2.217619e-01 -7.842484e-01 
1.000000e+00 -5.010610e-01 -4.207796e-01 -3.744646e-02 -4.842854e-01 -8.416700e-02 8.009081e-01 -8.797451e-02 2.255724e-01 -1.294946e+00 -5.986852e-01 7.344547e-02 -8.552067e-01 -1.116218e+00 5.134913e-01 -2.156569e-01 1.058058e+00 -7.109490e-01 -2.833372e-01 -3.004590e-01 -4.419184e-01 -2.231564e-01 -8.182868e-01 -9.754993e-01 -6.757770e-01 -7.915946e-01 -3.505883e-01 -5.028108e-01 7.316067e-03 -1.416806e-02 -4.424470e-01 
1.200000e+00 -3.424193e-01 -2.907155e-01 -5.821941e-01 -4.438993e-01 -7.397746e-02 6.916436e-01 -2.004761e-01 4.949681e-01 -1.051102e+00 -5.388885e-01 -2.794223e-02 -8.007714e-01 -1.293895e+00 2.142497e-01 -5.589235e-02 9.465953e-01 -5.586309e-01 -1.598968e-01 -2.949059e-01 -2.347710e-01 -5.320425e-01 -8.600581e-01 -7.669059e-01 -7.564727e-01 -7.309292e-01 -1.032153e+00 -3.372364e-01 -4.240162e-01 -4.595378e-01 -2.494062e-01 
1.400000e+00 -1.853075e-01 -1.465089e-01 -9.590093e-01 -3.971532e-01 -3.739970e-02 7.824358e-01 -1.681980e-01 4.913962e-01 -7.510145e-01 -3.812308e-01 1.697406e-02 -6.628705e-01 -1.083343e+00 -4.272331e-03 -5.278920e-02 1.066375e+00 -3.514530e-01 -1.065098e-01 -2.007574e-01 -1.676564e-01 -8.832858e-01 -8.371675e-01 -5.200361e-01 -5.017852e-01 -5.853976e-01 -1.137336e+00 -1.484593e-01 -7.891442e-01 -7.722516e-01 -1.435429e-01 
1.600000e+00 -9.677334e-02 -3.695189e-02 -9.672659e-01 -2.511700e-01 9.456351e-02 5.917351e-01 5.417862e-02 3.531895e-01 -7.041736e-01 -2.751743e-01 1.250754e-01 -4.087119e-01 -7.692844e-01 -1.297566e-01 -1.657319e-02 4.989897e-01 -2.023087e-01 -8.382262e-02 -3.980959e-01 -1.213729e-01 -8.479732e-01 -1.036030e+00 -3.654195e-01 -6.068669e-01 -6.924960e-01 -8.935715e-01 -2.891541e-02 -8.209254e-01 -9.921447e-01 -5.432864e-02 
1.800000e+00 -5.911272e-02 2.576417e-02 -7.383524e-01 -1.246445e-01 1.882655e-01 5.862031e-02 2.534620e-01 1.547771e-01 -5.219708e-01 -1.880820e-01 3.275030e-02 -2.814734e-01 -6.576905e-01 -3.066002e-01 1.283953e-01 -1.404416e-01 -1.539400e-01 -5.252275e-02 -5.589204e-01 -2.927269e-02 -5.768764e-01 -9.961752e-01 -2.891162e-01 -8.941834e-01 -9.087284e-01 -5.006827e-01 5.141399e-02 -6.284980e-01 -9.981969e-01 2.643184e-03 
2.000000e+00 -3.567596e-02 6.728445e-02 -4.686643e-01 -1.633893e-01 1.533452e-01 -2.733949e-01 1.344243e-01 9.951878e-03 -2.844895e-01 -1.620708e-01 -1.135022e-01 -3.311618e-01 -5.965212e-01 -4.724582e-01 2.294551e-01 6.530868e-02 -1.425817e-01 -3.143742e-02 -5.054192e-01 -3.168634e-02 -4.148365e-01 -6.822227e-01 -2.156870e-01 -1.121200e+00 -9.118116e-01 -1.423667e-01 2.483124e-01 -4.253604e-01 -7.540663e-01 2.472898e-02 
2.200000e+00 -2.095376e-02 8.969649e-02 -3.141897e-01 -2.427895e-01 5.650275e-02 -1.020907e-01 -9.193887e-02 -4.660721e-03 -2.242325e-01 -1.408181e-01 -6.032455e-02 -3.314168e-01 -4.283267e-01 -5.497247e-01 1.643025e-01 3.953810e-01 -1.118050e-01 -2.252778e-02 -4.069955e-01 -4.452858e-02 -2.873163e-01 -4.725481e-01 -1.259312e-01 -1.121089e+00 -6.304389e-01 2.494829e-01 5.134277e-01 -2.729703e-01 -5.748070e-01 2.740263e-02 
2.400000e+00 -9.835612e-03 9.271637e-02 -2.258928e-01 -3.218771e-01 1.292485e-02 3.639974e-02 -1.694149e-01 1.871463e-01 -2.231722e-01 -1.085539e-01 1.612112e-02 -2.595326e-01 -2.887259e-01 -4.989122e-01 7.000693e-02 1.035161e-01 -7.628203e-02 -1.779318e-02 -3.629188e-01 -2.959073e-02 -1.659574e-01 -3.634981e-01 -8.615564e-02 -1.023999e+00 -4.643610e-01 6.159527e-01 7.281202e-01 -1.620940e-01 -4.146837e-01 2.215564e-02 
2.600000e+00 2.296791e-03 7.650473e-02 -1.605506e-01 -2.488524e-01 -6.780729e-04 1.509252e-02 -5.554555e-02 2.519632e-01 -1.947608e-01 -1.055898e-01 -1.638787e-02 -1.645510e-01 -2.442426e-01 -3.751055e-01 4.406451e-02 -8.683127e-02 -5.199665e-02 -1.074017e-02 -1.220887e-01 -5.267966e-02 -9.303594e-02 -2.486765e-01 -7.053435e-02 -8.986480e-01 -4.565307e-01 7.333706e-01 7.864943e-01 -9.549902e-02 -4.476654e-01 2.202673e-02 
2.800000e+00 2.038501e-02 8.123077e-02 -1.039109e-01 -7.948694e-02 5.420160e-02 -7.777474e-02 -4.306981e-02 1.664813e-02 -1.303510e-01 -8.912355e-02 -5.358760e-02 -1.436505e-01 -1.919748e-01 -2.619174e-01 8.763248e-02 1.156578e-01 -4.075800e-02 -6.227707e-03 3.886235e-01 -5.962557e-02 -5.345218e-02 -1.605354e-01 -4.782406e-02 -6.482781e-01 -5.067057e-01 5.981140e-01 6.181860e-01 -6.637063e-02 -4.638713e-01 1.912269e-02 
3.000000e+00 4.868964e-02 8.615768e-02 -6.905100e-02 2.257295e-02 1.727871e-01 -1.452526e-01 4.530654e-02 -1.766184e-01 -7.589584e-02 -4.924958e-02 -2.085421e-02 -1.099873e-01 -1.188035e-01 -2.045462e-01 1.171881e-01 2.364239e-02 -2.910929e-02 -3.629511e-03 5.135777e-01 -2.969309e-03 -2.883290e-02 -1.229213e-01 -3.058343e-02 -3.560956e-01 -3.754706e-01 5.960808e-01 3.618814e-01 -4.451308e-02 -3.660002e-01 1.261986e-02 
3.200000e+00 7.559919e-02 5.627805e-02 -3.947652e-02 4.708535e-02 1.600377e-01 -1.826178e-01 2.779757e-01 -1.974007e-02 -5.649809e-02 -2.707308e-02 3.873740e-02 -6.679845e-02 -1.156292e-01 -1.277612e-01 9.271112e-02 -2.291770e-01 -1.575400e-02 -2.938369e-03 -1.436693e-01 4.095985e-02 -1.563563e-02 -1.171445e-01 -2.087077e-02 -2.526180e-01 -2.719670e-01 7.252520e-01 1.332050e-01 -2.703987e-02 -2.429330e-01 8.918433e-03 
3.400000e+00 8.866712e-02 2.822953e-02 -2.176113e-02 2.497877e-02 5.693397e-03 -3.818992e-02 2.869615e-01 2.403134e-01 -6.755261e-02 -2.237906e-02 4.851010e-02 -4.931642e-02 -9.853528e-02 -9.375119e-02 3.383690e-02 -9.743218e-02 -1.032967e-02 -2.118961e-03 -5.558524e-01 2.898520e-02 -7.735798e-03 -1.084519e-01 -1.417631e-02 -2.442067e-01 -2.434607e-01 6.986225e-01 2.579123e-02 -1.385759e-02 -2.087569e-01 2.680472e-03 
3.600000e+00 8.349510e-02 5.045871e-02 -1.591905e-02 6.891844e-02 -2.722816e-01 1.177015e-01 -2.056705e-02 1.498357e-01 -6.209289e-02 -1.772697e-02 5.003281e-02 -4.751557e-02 -6.569886e-02 -8.025468e-02 -2.632835e-03 2.200341e-01 -1.016260e-02 -7.977244e-04 -9.456314e-02 4.692819e-02 -4.300861e-03 -1.012199e-01 -8.852480e-03 -2.327079e-01 -2.017837e-01 3.834149e-01 5.356596e-02 -6.213363e-03 -1.946837e-01 -8.601994e-03 
3.800000e+00 5.966797e-02 1.024250e-01 -9.808045e-03 1.428214e-01 -4.142068e-01 -2.831383e-01 -2.600013e-01 -1.004971e-01 -3.690124e-02 -1.039197e-02 2.807553e-01 -3.444323e-02 -3.483224e-02 -5.624785e-02 -4.283988e-02 -9.596624e-02 -4.811785e-03 -1.414745e-04 3.436438e-01 1.203495e-01 -3.108751e-03 -6.388103e-02 -6.675927e-03 -1.986123e-01 -1.262947e-01 -1.556422e-01 2.517792e-01 -4.507807e-03 -1.179727e-01 -1.151229e-02 
4.000000e+00 4.499337e-02 1.203720e-01 -7.238318e-03 1.903260e-01 -4.588991e-01 -7.207670e-01 -2.766208e-01 -2.416100e-01 -2.426555e-02 -8.034092e-03 4.733020e-01 -2.107246e-02 -1.995710e-02 -3.883845e-02 -9.129644e-02 -5.662859e-01 1.310835e-03 -1.171224e-05 4.700222e-01 1.640004e-01 -2.625609e-03 -3.797004e-02 -5.207438e-03 -1.768668e-01 -7.264762e-02 -4.070510e-01 4.104790e-01 -4.713743e-03 -7.678853e-02 -8.234876e-03 

0.000000e+00 -2.966578e+00 -4.008819e-01 4.977753e-01 5.424659e-01 -3.443637e+00 -3.343721e+00 -3.063826e+00 -1.760768e+00 -1.095478e+00 -1.478405e+00 -4.006950e+00 1.511362e+00 -1.122322e+00 -1.822207e+00 -1.105400e+00 -1.062021e+00 -4.142292e+00 -2.390039e-01 -6.174972e-01 -4.986314e-01 -4.496270e-01 -2.382755e+00 -8.594512e-01 1.703449e+00 -2.941034e-01 2.860852e-02 -3.031571e-01 -3.181379e+00 -5.933630e-01 -2.196854e+00 
2.000000e-01 -2.528256e+00 -3.478300e-01 3.043210e-01 5.615461e-01 -2.830411e+00 -2.914354e+00 -2.604218e+00 -1.705515e+00 -8.961470e-01 -1.165250e+00 -2.988601e+00 1.354411e+00 -1.050135e+00 -1.317741e+00 -8.817861e-01 -5.237851e-01 -3.400120e+00 -5.281118e-01 -2.886386e-01 -6.051615e-01 -4.194411e-01 -2.038278e+00 -7.513709e-01 1.555035e+00 -1.056848e-01 -2.710682e-02 -3.293875e-01 -2.424799e+00 -1.013941e+00 -1.877144e+00 
4.000000e-01 -1.825219e+00 -2.386990e-01 -1.544843e-04 5.726943e-01 -1.768755e+00 -1.741481e+00 -1.675726e+00 -1.444377e+00 -5.833271e-01 -6.776072e-01 -1.304249e+00 7.762025e-01 -1.062190e+00 -4.064461e-01 -5.175566e-01 2.330471e-01 -2.171099e+00 -8.408058e-01 3.027795e-02 -5.014294e-01 -3.684903e-01 -1.488610e+00 -5.279800e-01 1.196712e+00 7.373646e-02 -1.087013e-01 -4.522746e-01 -1.442017e+00 -1.614208e+00 -1.383937e+00 
6.000000e-01 -1.325774e+00 -1.198008e-01 -6.043595e-02 5.340405e-01 -9.304830e-01 -3.872436e-01 -7.486472e-01 -9.160691e-01 -3.534373e-01 -4.880617e-01 -4.507156e-01 -4.867397e-02 -9.084972e-01 7.584588e-03 -3.024689e-01 4.072985e-01 -1.391155e+00 -6.958212e-01 -5.131625e-02 -3.799748e-01 -4.771282e-01 -1.117985e+00 -3.218149e-01 8.779121e-01 -7.621608e-02 -1.427436e-01 -4.931901e-01 -1.202712e+00 -1.437591e+00 -1.156848e+00 
8.000000e-01 -9.013792e-01 -2.753320e-02 -1.945877e-01 2.908508e-01 -3.609692e-01 5.871822e-02 -2.115896e-01 -3.326205e-01 -2.555569e-01 -5.729834e-01 -1.974701e-01 -6.192404e-01 -6.263683e-01 -3.442432e-01 -1.886092e-01 2.811111e-01 -8.716484e-01 -4.307083e-01 -2.914710e-01 -5.078921e-01 -7.960373e-01 -1.106505e+00 -2.048486e-01 5.762046e-01 -4.795446e-01 -1.504404e-01 -4.940554e-01 -1.095211e+00 -1.169009e+00 -1.013676e+00 
1.000000e+00 -5.074683e-01 3.640089e-02 -6.073998e-01 1.335469e-01 -4.644289e-02 -2.548383e-01 -4.514079e-02 -9.920306e-02 -2.460184e-01 -6.259535e-01 -2.617797e-01 -7.804443e-01 -5.728517e-01 -8.328634e-01 -1.001838e-01 -1.351576e-01 -4.628058e-01 -2.900305e-01 -2.654179e-01 -7.194331e-01 -9.700585e-01 -1.063348e+00 -1.463907e-01 2.433412e-01 -7.563334e-01 -1.341026e-01 -5.064790e-01 -9.019787e-01 -1.023930e+00 -7.802050e-01 
1.200000e+00 -2.548920e-01 7.515277e-02 -9.261826e-01 2.087590e-01 1.138742e-01 -1.361164e-01 8.261970e-02 -1.567166e-01 -2.584852e-01 -4.687965e-01 -3.617081e-01 -7.624467e-01 -7.794726e-01 -7.793732e-01 -1.947739e-02 -3.834155e-01 -2.375576e-01 -2.116538e-01 -1.624566e-01 -6.664321e-01 -7.914320e-01 -7.215983e-01 -9.243473e-02 1.150979e-01 -6.858651e-01 -1.592175e-02 -4.164666e-01 -7.650147e-01 -8.610989e-01 -4.884341e-01 
1.400000e+00 -1.783846e-01 8.056923e-02 -8.136602e-01 1.963179e-01 2.009065e-01 -3.582184e-02 1.031371e-01 -2.437282e-01 -2.511175e-01 -2.646920e-01 -3.440477e-01 -6.571141e-01 -9.115101e-01 -4.735899e-01 3.311477e-02 -1.409754e-01 -1.976167e-01 -1.490122e-01 -2.107030e-01 -4.682654e-01 -5.054426e-01 -4.188471e-01 -6.500479e-02 4.943978e-02 -5.422537e-01 2.020005e-01 -2.467967e-01 -6.053120e-01 -8.279227e-01 -2.657411e-01 
1.600000e+00 -1.271935e-01 7.462822e-02 -4.789755e-01 -3.188124e-02 2.359806e-01 -3.406403e-01 7.769731e-02 -2.516120e-01 -1.583462e-01 -1.807533e-01 -2.047131e-01 -4.445081e-01 -7.278268e-01 -4.291543e-01 9.854394e-02 -1.764552e-01 -9.177989e-02 -1.110322e-01 -1.993315e-01 -4.315620e-01 -3.187511e-01 -3.341380e-01 -5.186385e-02 -2.501251e-01 -3.830620e-01 4.885797e-01 -9.490090e-02 -4.062153e-01 -8.805299e-01 -1.699372e-01 
1.800000e+00 -7.907462e-02 8.021441e-02 -2.868776e-01 -1.867810e-01 2.248096e-01 -9.205611e-02 5.596540e-02 -2.222827e-01 -9.544840e-02 -1.967255e-01 -4.481491e-03 -3.215785e-01 -4.966991e-01 -5.184756e-01 1.774360e-01 -1.361939e-01 -7.109777e-03 -8.843724e-02 -2.396281e-01 -3.030131e-01 -2.004537e-01 -4.063163e-01 -3.852043e-02 -7.454958e-01 -2.751488e-01 7.416389e-01 1.550660e-01 -2.648624e-01 -9.236665e-01 -1.245135e-01 
2.000000e+00 -3.838849e-02 8.418865e-02 -1.908129e-01 -1.356327e-02 2.707059e-01 5.646533e-01 1.549075e-01 -7.886654e-02 -8.312644e-02 -1.850785e-01 1.576960e-01 -2.778096e-01 -2.715101e-01 -4.805726e-01 2.464490e-01 1.198666e-01 -6.693784e-02 -5.493310e-02 -1.136641e-01 -1.997529e-01 -1.161262e-01 -3.460740e-01 -2.566463e-02 -9.974947e-01 -2.564322e-01 8.560609e-01 6.144733e-01 -1.612819e-01 -7.518017e-01 -9.454355e-02 
2.200000e+00 -1.005470e-02 8.136511e-02 -1.356646e-01 3.033704e-02 2.324627e-01 3.602979e-01 1.176453e-01 4.093611e-02 -7.783782e-02 -1.424199e-01 1.882624e-01 -2.028207e-01 -1.982595e-01 -3.510679e-01 2.504996e-01 2.282193e-01 -1.015415e-01 -2.746941e-02 1.337873e-01 -1.686638e-01 -6.288786e-02 -2.309496e-01 -1.572357e-02 -9.713773e-01 -3.116728e-01 9.295558e-01 8.886918e-01 -9.863570e-02 -6.227209e-01 -8.848135e-02 
2.400000e+00 2.148968e-02 7.994477e-02 -8.457027e-02 -1.157968e-01 6.321541e-02 -3.889218e-01 -2.805954e-02 -1.315109e-01 -5.663535e-02 -9.336967e-02 3.976156e-02 -1.244538e-01 -1.897852e-01 -2.246814e-01 1.866290e-01 7.409236e-02 -4.094580e-02 -1.794012e-02 -5.343850e-03 -1.909246e-01 -3.622150e-02 -1.638125e-01 -1.091333e-02 -8.424552e-01 -3.401692e-01 8.787640e-01 6.358030e-01 -6.446773e-02 -4.723544e-01 -6.632430e-02 
2.600000e+00 5.323812e-02 3.447212e-02 -4.345737e-02 -1.888994e-01 -1.466902e-01 -4.611844e-01 -1.410889e-03 -2.037380e-01 -4.376778e-02 -7.112947e-02 -9.395204e-02 -9.835327e-02 -1.407882e-01 -1.485304e-01 1.270132e-01 1.283623e-01 -7.918425e-03 -1.478512e-02 -2.580495e-01 -1.209081e-01 -2.563107e-02 -1.451384e-01 -8.362580e-03 -5.845448e-01 -2.410695e-01 7.022229e-01 1.224146e-01 -4.181002e-02 -2.835611e-01 -3.140605e-02 
2.800000e+00 7.096329e-02 2.875249e-02 -3.096769e-02 -1.787220e-01 -2.028083e-01 -2.937056e-02 1.706122e-01 3.983568e-02 -3.764786e-02 -6.552834e-02 -8.167828e-02 -1.048724e-01 -9.315310e-02 -1.074016e-01 1.402000e-01 2.116791e-01 -6.512080e-02 -1.132662e-02 -1.383403e-02 -3.789429e-02 -1.370328e-02 -1.060269e-01 -6.106801e-03 -3.833774e-01 -1.471524e-01 5.279345e-01 -1.428751e-01 -2.494895e-02 -1.903279e-01 -1.996744e-02 
3.000000e+00 7.443541e-02 8.074323e-02 -2.180015e-02 -2.599955e-01 -3.221382e-02 5.767769e-02 2.607258e-01 1.957046e-01 -2.694766e-02 -5.798006e-02 4.370609e-02 -7.828930e-02 -5.357598e-02 -8.457783e-02 2.285009e-01 3.414030e-02 -1.011006e-01 -6.380410e-03 2.977827e-01 -3.463877e-02 -7.396145e-03 -7.151136e-02 -3.828547e-03 -3.034142e-01 -1.076094e-01 3.482840e-01 -2.563978e-02 -1.460261e-02 -2.221537e-01 -2.357362e-02 
3.200000e+00 8.010892e-02 7.708832e-02 -1.183058e-02 -3.941894e-01 1.813589e-01 3.425799e-02 6.466371e-02 2.947693e-02 -1.740155e-02 -3.897220e-02 1.188800e-01 -5.139887e-02 -3.733710e-02 -6.218249e-02 2.708804e-01 7.139819e-02 -8.463273e-02 -3.263191e-03 8.833191e-02 -1.830788e-02 -4.383486e-03 -5.581946e-02 -2.580224e-03 -2.214407e-01 -1.005054e-01 7.381470e-02 2.495354e-01 -7.210620e-03 -1.985980e-01 -1.202645e-02 
3.400000e+00 8.284956e-02 1.877207e-02 -7.015389e-03 -3.161400e-01 1.566196e-01 6.515534e-02 -9.829735e-02 -3.595511e-02 -1.549164e-02 -1.810003e-02 1.776976e-01 -3.715002e-02 -3.600428e-02 -4.854168e-02 1.704160e-01 6.322960e-02 -7.650849e-02 -2.139918e-03 -1.626729e-01 2.500986e-02 -2.392630e-03 -3.911211e-02 -1.604495e-03 -1.417626e-01 -9.293709e-02 -1.567020e-01 1.538965e-01 -4.465968e-03 -1.517684e-01 9.596865e-04 
3.600000e+00 7.627764e-02 -1.368368e-02 -4.629376e-03 -1.277000e-01 -1.247416e-01 -1.230018e-01 -1.374496e-01 9.405070e-02 -1.331324e-02 -1.579009e-02 1.614542e-01 -3.485431e-02 -4.078361e-02 -3.579681e-02 3.644854e-02 6.632265e-02 -9.212989e-02 -1.705730e-03 -3.859635e-02 3.681635e-02 -1.360949e-03 -3.281457e-02 -1.036488e-03 -1.209474e-01 -6.995137e-02 -6.159912e-02 -8.030547e-02 -3.911828e-03 -1.727739e-01 -4.085203e-03 
3.800000e+00 7.850868e-02 -8.840646e-02 -3.108479e-03 8.005282e-02 -3.827863e-01 -8.782836e-01 -1.785399e-01 5.081475e-02 -7.819665e-03 -1.578980e-02 -3.179346e-02 -3.016069e-02 -3.355700e-02 -2.413809e-02 9.225379e-02 2.502842e-01 -8.237314e-02 -1.309505e-03 1.240301e-01 -5.725304e-03 -9.010184e-04 -3.165791e-02 -8.412478e-04 -9.595193e-02 -3.715491e-02 2.746630e-01 2.746403e-01 -2.360691e-03 -2.026227e-01 -1.084704e-02 
4.000000e+00 8.308233e-02 -1.657970e-01 -2.550037e-03 2.046819e-01 -4.805414e-01 -1.533778e+00 -2.090861e-01 -5.262368e-02 -4.908300e-03 -1.603961e-02 -1.804063e-01 -2.494599e-02 -2.458048e-02 -2.197146e-02 1.879759e-01 4.175725e-01 -7.050310e-02 -1.253117e-03 1.880199e-01 -2.815884e-02 -8.265819e-04 -3.273275e-02 -6.158760e-04 -8.143410e-02 -2.016595e-02 4.698292e-01 6.517222e-01 -1.141496e-03 -2.049898e-01 -1.288393e-02 

0.000000e+00 -5.748354e+00 -3.094502e+00 -1.147539e-01 1.150637e+00 -2.752446e+00 -3.958983e+00 1.030872e+00 -2.086137e+00 -2.683959e+00 7.729627e-01 -1.647354e+00 -2.201453e+00 -3.906429e-02 1.209040e-01 -1.096642e+00 1.786916e+00 -2.261361e+00 -1.336027e+00 -2.049345e+00 -2.857912e+00 -8.808138e-01 1.041924e+00 -3.535033e+00 -4.902810e+00 -1.353084e+00 2.339458e-01 -3.559275e+00 -5.568005e-01 1.162633e+00 -3.148171e-01 
2.000000e-01 -4.470702e+00 -2.817610e+00 2.984328e-03 6.621339e-01 -2.808770e+00 -3.395643e+00 8.035767e-01 -1.667393e+00 -2.155459e+00 -2.167066e-01 -1.247336e+00 -1.751362e+00 -7.653662e-02 2.724151e-01 -8.070046e-01 1.546417e+00 -2.016843e+00 -1.539227e+00 -1.972342e+00 -2.294199e+00 -8.874320e-01 8.924593e-01 -3.100736e+00 -3.691971e+00 -7.761458e-01 2.950678e-01 -2.856473e+00 -1.856139e-01 8.125668e-01 -5.106897e-01 
4.000000e-01 -2.613279e+00 -2.073436e+00 1.177337e-02 -9.818386e-02 -2.530191e+00 -2.395143e+00 4.438480e-01 -8.475853e-01 -1.540879e+00 -1.511271e+00 -6.054196e-01 -9.890189e-01 -2.792229e-01 4.189984e-01 -2.923091e-01 1.193094e+00 -1.524571e+00 -1.623153e+00 -1.484990e+00 -1.448586e+00 -8.960962e-01 8.025667e-01 -2.622535e+00 -1.717601e+00 -4.363787e-01 3.172160e-01 -1.708877e+00 9.589886e-02 2.451062e-01 -6.858618e-01 
6.000000e-01 -1.844484e+00 -1.138339e+00 -3.361183e-01 -4.045350e-01 -1.614411e+00 -1.655741e+00 2.378512e-01 -1.656265e-01 -1.417596e+00 -1.794773e+00 -2.762172e-01 -7.644562e-01 -7.028141e-01 3.801629e-01 -9.005704e-02 7.674301e-01 -1.014403e+00 -1.248371e+00 -9.069455e-01 -1.239268e+00 -9.516535e-01 5.484772e-01 -2.443909e+00 -8.247133e-01 -1.238219e+00 6.804877e-02 -1.054558e+00 -2.805590e-01 -1.933315e-01 -5.263107e-01 
8.000000e-01 -1.188813e+00 -4.405787e-01 -6.286025e-01 -3.604303e-01 -9.474150e-01 -1.169851e+00 1.469689e-01 5.426412e-02 -1.203826e+00 -1.682342e+00 -2.012710e-01 -7.499606e-01 -9.202812e-01 1.531755e-01 -1.110492e-01 9.884141e-02 -7.620905e-01 -8.516209e-01 -4.681132e-01 -1.708109e+00 -1.119638e+00 -1.030761e-01 -1.857866e+00 -1.028836e+00 -1.949162e+00 1.694234e-01 -5.282559e-01 -6.791467e-01 -5.019104e-01 -2.997888e-01 
1.000000e+00 -5.991277e-01 -1.214450e-01 -7.016506e-01 -2.130210e-01 -6.019094e-01 -6.049608e-01 1.086287e-01 -3.728591e-02 -9.417242e-01 -1.472561e+00 -1.095879e-01 -7.055568e-01 -8.235814e-01 -1.161509e-01 -8.335932e-02 -3.316654e-01 -6.059728e-01 -7.386674e-01 -1.618836e-01 -1.759559e+00 -1.033125e+00 -8.957089e-01 -1.109757e+00 -1.149983e+00 -1.532230e+00 4.004493e-01 -1.547800e-02 -7.119333e-01 -7.146502e-01 -1.523077e-01 
1.200000e+00 -3.963355e-01 -4.494628e-02 -6.446611e-01 -1.491435e-01 -2.637141e-01 2.221522e-01 9.324676e-02 3.302973e-02 -8.550376e-01 -1.179910e+00 3.934389e-02 -6.215613e-01 -6.772757e-01 -3.446305e-01 -2.648793e-02 -2.199788e-01 -3.659915e-01 -6.782638e-01 -8.294567e-03 -1.055980e+00 -6.303903e-01 -1.286242e+00 -7.894096e-01 -8.608471e-01 -8.199113e-01 2.332966e-01 3.559387e-01 -5.334025e-01 -7.410977e-01 -5.910739e-02 
1.400000e+00 -2.399559e-01 -5.006435e-02 -4.793740e-01 -1.334809e-01 -1.250110e-01 8.423432e-01 5.988856e-02 1.331265e-01 -7.325907e-01 -9.671374e-01 7.865693e-02 -4.776821e-01 -5.596691e-01 -4.661010e-01 -1.574841e-02 1.963193e-01 -2.217176e-01 -4.488317e-01 1.487384e-01 -5.336631e-01 -3.383842e-01 -1.068546e+00 -6.598726e-01 -7.832144e-01 -6.538996e-01 5.930521e-03 4.720227e-01 -3.275709e-01 -5.642852e-01 -3.944235e-02 
1.600000e+00 -1.158039e-01 -1.515229e-02 -3.200089e-01 -5.437753e-02 -7.812488e-02 9.542992e-01 -7.741452e-03 8.072373e-02 -4.343123e-01 -8.356268e-01 4.725438e-02 -3.527442e-01 -4.558890e-01 -4.380644e-01 -6.217249e-02 5.742113e-01 -1.456438e-01 -2.528334e-01 9.839392e-02 -3.061376e-01 -2.044757e-01 -7.151529e-01 -4.262984e-01 -7.193009e-01 -7.201030e-01 -5.348171e-02 4.764732e-01 -1.870081e-01 -4.413930e-01 -3.910036e-02 
1.800000e+00 -4.414499e-02 8.683374e-02 -2.063505e-01 4.405169e-02 1.123591e-01 6.959505e-01 -7.178410e-02 1.994495e-02 -2.813363e-01 -5.664524e-01 1.277939e-02 -1.837961e-01 -3.198102e-01 -3.303283e-01 -5.895070e-02 9.015625e-01 -1.078714e-01 -1.609753e-01 4.103060e-02 -1.956513e-01 -1.288518e-01 -4.646368e-01 -2.459632e-01 -5.023809e-01 -6.699293e-01 1.004887e-02 4.622572e-01 -1.284119e-01 -4.018288e-01 -1.038518e-02 
2.000000e+00 9.574724e-03 1.057732e-01 -1.275538e-01 2.906114e-03 1.863488e-01 3.453784e-01 -7.736709e-02 7.392965e-02 -3.094890e-01 -3.906358e-01 4.782296e-02 -1.298466e-01 -2.372590e-01 -1.833119e-01 -2.983475e-02 1.090630e+00 -6.422158e-02 -1.101332e-01 -1.725861e-01 -1.057854e-01 -7.985214e-02 -4.383641e-01 -1.791865e-01 -4.064495e-01 -5.245391e-01 -4.203371e-02 4.027376e-01 -8.001407e-02 -3.466669e-01 4.373187e-03 
2.200000e+00 5.178078e-02 5.868434e-02 -7.618588e-02 -3.839805e-02 -6.194775e-02 2.083720e-01 -4.802220e-02 1.544699e-02 -2.967139e-01 -3.924423e-01 3.309886e-02 -1.270659e-01 -2.027670e-01 -1.279973e-01 -1.387255e-03 7.930544e-01 -4.573685e-02 -7.627986e-02 -4.167637e-01 -2.567136e-02 -4.857987e-02 -3.830357e-01 -1.371846e-01 -4.612126e-01 -4.138130e-01 1.398301e-01 2.914808e-01 -4.673983e-02 -2.532436e-01 -2.167626e-03 
2.400000e+00 7.268567e-02 3.987823e-02 -4.978232e-02 7.553989e-02 -1.820450e-01 3.807724e-01 -1.352459e-02 -9.374742e-02 -2.121911e-01 -3.658302e-01 -5.752037e-02 -1.336646e-01 -1.710853e-01 -1.084110e-01 5.245743e-03 1.350408e-01 -2.710013e-02 -5.228960e-02 -3.017492e-01 2.416211e-02 -2.599831e-02 -2.545613e-01 -8.492164e-02 -3.513763e-01 -2.770361e-01 8.611420e-03 1.738964e-01 -3.360848e-02 -2.226752e-01 -5.632524e-03 
2.600000e+00 7.110710e-02 3.736832e-02 -3.223972e-02 1.511877e-01 -1.572149e-01 3.437952e-01 4.339075e-02 1.432654e-02 -1.151433e-01 -2.573258e-01 -1.184309e-01 -1.162145e-01 -1.186694e-01 -1.037765e-01 -6.235521e-02 -3.322266e-01 -9.356850e-03 -3.827737e-02 4.186161e-03 6.951828e-02 -1.405860e-02 -1.697998e-01 -5.254527e-02 -1.741285e-01 -2.336064e-01 -3.091090e-01 2.399000e-02 -2.228546e-02 -1.979835e-01 -7.215867e-03 
2.800000e+00 4.853389e-02 2.437450e-02 -1.999268e-02 6.790688e-02 -1.000357e-01 -3.225284e-02 7.470733e-02 1.264388e-01 -8.760024e-02 -1.795378e-01 -8.439854e-02 -8.107365e-02 -6.709277e-02 -7.832697e-02 -1.265004e-02 -4.672565e-01 -4.807491e-03 -2.061091e-02 3.199625e-01 1.079372e-01 -8.478315e-03 -1.279374e-01 -3.830841e-02 -9.569494e-02 -2.244978e-01 -3.331258e-01 8.890027e-02 -1.194872e-02 -1.337614e-01 -5.642596e-03 
3.000000e+00 6.024260e-02 -1.406263e-02 -1.114443e-02 -3.057407e-02 -1.050571e-01 -5.072482e-03 -5.907465e-03 1.053764e-02 -8.065472e-02 -1.618435e-01 8.419507e-03 -4.870681e-02 -4.218001e-02 -5.341866e-02 -2.384367e-03 -2.467585e-01 -5.340659e-03 -1.050003e-02 3.261141e-01 9.796609e-02 -5.097113e-03 -1.114338e-01 -2.689652e-02 -9.940324e-02 -2.189657e-01 -5.823768e-02 2.168924e-01 -7.450160e-03 -7.959748e-02 1.318848e-02 
3.200000e+00 8.895304e-02 -6.183065e-02 -6.320572e-03 -4.287841e-03 2.826327e-02 4.381131e-01 -1.077746e-01 -1.149318e-01 -6.231852e-02 -1.080513e-01 1.495401e-01 -2.758805e-02 -3.651106e-02 -3.853496e-02 -3.198673e-02 -7.172552e-02 -2.696770e-03 -8.468777e-03 3.036273e-02 6.898350e-02 -2.830941e-03 -1.028039e-01 -1.900472e-02 -1.098407e-01 -1.831518e-01 8.524470e-02 1.982270e-01 -4.917024e-03 -7.714875e-02 2.270885e-02 
3.400000e+00 7.840416e-02 -5.905389e-02 -4.668672e-03 3.898390e-02 2.002695e-01 3.710886e-01 -4.647074e-02 4.267227e-02 -3.921839e-02 -7.128862e-02 2.179497e-01 -2.293574e-02 -2.918791e-02 -2.548699e-02 6.568115e-04 1.923822e-01 1.024800e-04 -7.236761e-03 -1.717418e-01 8.815977e-02 -1.469619e-03 -8.699333e-02 -1.316555e-02 -8.310246e-02 -1.075259e-01 1.417475e-02 1.644064e-01 -2.907122e-03 -8.100547e-02 3.920704e-03 
3.600000e+00 3.308687e-02 3.168070e-02 -3.887844e-03 2.326231e-03 2.651179e-01 -2.113888e-01 5.159749e-02 2.371178e-01 -2.408036e-02 -6.783010e-02 2.378942e-02 -2.351861e-02 -2.161268e-02 -2.424242e-02 6.005394e-02 5.019807e-01 -1.193254e-03 -4.590871e-03 -7.454560e-02 1.211057e-01 -8.052341e-04 -5.502819e-02 -9.108423e-03 -5.576130e-02 -5.943985e-02 -6.255996e-03 1.742901e-01 -1.447058e-03 -6.765358e-02 -4.542719e-03 
3.800000e+00 4.408833e-03 1.113977e-01 -2.453202e-03 -1.683822e-01 8.507180e-02 -4.905658e-01 -4.890656e-02 7.066962e-02 -2.638640e-02 -6.806581e-02 -2.722139e-01 -1.827904e-02 -1.794636e-02 -3.000678e-02 6.378248e-02 5.176949e-01 -4.648021e-03 -3.105372e-03 2.332499e-02 6.427671e-02 -5.953921e-04 -3.213228e-02 -7.249063e-03 -5.007989e-02 -5.203770e-02 -2.198243e-01 7.614517e-02 -1.010728e-03 -4.824294e-02 2.271455e-02 
4.000000e+00 6.205140e-03 1.503947e-01 -1.575432e-03 -2.992177e-01 -1.572059e-01 -4.860418e-01 -1.743037e-01 -1.395032e-01 -3.021803e-02 -6.808581e-02 -4.166912e-01 -1.270447e-02 -1.480102e-02 -3.558409e-02 -1.459240e-02 5.518306e-01 -5.581839e-03 -2.986871e-03 -1.004188e-04 6.546680e-03 -5.506533e-04 -2.342580e-02 -6.245705e-03 -4.615266e-02 -5.122174e-02 -2.989773e-01 -1.460140e-01 -9.767432e-04 -3.143521e-02 4.261455e-02 

0.000000e+00 -1.919473e+00 -2.364006e+00 1.065511e+00 -9.878772e-01 5.403607e-01 -2.187855e+00 -2.640785e+00 -2.396700e+00 7.821852e-01 -4.455283e-01 -9.221975e-01 -2.600810e-01 -3.639601e+00 8.109398e-01 5.219397e-01 2.156752e+00 -1.178307e+00 -4.512865e+00 -1.862701e+00 2.363775e-01 -1.897718e+00 -2.737864e+00 4.538308e-02 5.919350e-01 -1.615304e+00 -7.720145e-01 -5.852015e+00 -3.438902e+00 -5.908311e-01 -5.346772e+00 
2.000000e-01 -1.941011e+00 -2.215795e+00 9.971910e-01 -1.153829e+00 5.242707e-01 -1.710640e+00 -2.532221e+00 -2.079715e+00 5.853553e-01 -1.627233e-01 -6.768094e-01 1.786619e-01 -2.546114e+00 6.918246e-01 5.140336e-01 1.823507e+00 -1.153818e+00 -3.875376e+00 -1.696877e+00 -8.292592e-02 -1.484334e+00 -2.256123e+00 -3.465410e-01 2.275128e-01 -1.497843e+00 -9.287396e-01 -4.967438e+00 -3.046543e+00 -5.772445e-01 -4.402358e+00 
4.000000e-01 -1.812123e+00 -1.681814e+00 7.761688e-01 -1.322978e+00 3.652586e-01 -9.386024e-01 -2.034689e+00 -1.451806e+00 2.248534e-01 5.850635e-02 -3.568557e-01 4.945674e-01 -7.963641e-01 4.834261e-01 3.985370e-01 9.732756e-01 -9.860801e-01 -2.602690e+00 -1.397886e+00 -6.125959e-01 -7.434284e-01 -1.505873e+00 -8.590202e-01 -2.739160e-01 -1.431327e+00 -8.543922e-01 -3.201269e+00 -2.422650e+00 -2.984763e-01 -2.873017e+00 
6.000000e-01 -1.375067e+00 -8.708263e-01 4.768846e-01 -1.322023e+00 9.091499e-02 -4.520339e-01 -1.188224e+00 -8.736509e-01 -4.998405e-02 -3.998531e-01 -1.895403e-01 4.965662e-02 1.483277e-02 4.216759e-01 2.197162e-01 6.590177e-02 -6.776845e-01 -1.551314e+00 -9.430027e-01 -8.102360e-01 -3.371935e-01 -9.250643e-01 -9.565810e-01 -4.999846e-01 -1.213822e+00 -4.605402e-01 -1.600311e+00 -1.764404e+00 1.383095e-02 -1.909438e+00 
8.000000e-01 -8.589015e-01 -3.481180e-01 2.165462e-01 -1.071283e+00 -3.188429e-02 1.265453e-02 -4.577061e-01 -5.190533e-01 -3.822158e-02 -1.043259e+00 -2.243846e-02 -3.595929e-01 -3.574753e-01 3.835706e-01 1.148267e-01 -3.939620e-01 -4.991370e-01 -1.088249e+00 -6.636348e-01 -6.332235e-01 -1.542717e-01 -3.872195e-01 -9.067966e-01 -8.021238e-01 -2.780731e-01 -7.418963e-01 -8.318404e-01 -9.839268e-01 2.410286e-01 -1.236984e+00 
1.000000e+00 -5.336711e-01 -1.753452e-01 1.750846e-02 -7.405923e-01 -2.180644e-02 6.168279e-01 -1.873659e-01 -3.315430e-01 -2.993633e-02 -1.242357e+00 -6.199059e-03 -5.779914e-01 -1.121210e+00 3.034126e-01 6.966724e-02 -2.622047e-01 -4.608729e-01 -8.780236e-01 -6.494596e-01 -3.574100e-01 -2.365442e-02 -2.792959e-01 -8.061562e-01 -6.702773e-01 4.770201e-01 -1.263913e+00 -6.216902e-01 -1.910126e-01 7.407419e-02 -7.107425e-01 
1.200000e+00 -3.594070e-01 -2.375442e-02 -1.319686e-01 -5.392805e-01 -1.042010e-01 7.794226e-01 -1.737808e-01 -1.858530e-01 -2.580981e-01 -9.284181e-01 -1.781732e-01 -8.458596e-01 -1.072960e+00 1.824043e-01 -3.776102e-03 3.298641e-01 -3.703977e-01 -5.986353e-01 -4.781137e-01 -2.114247e-01 -8.322086e-03 -5.187009e-01 -5.937942e-01 1.323292e-02 3.319330e-01 -1.236180e+00 -3.786855e-01 1.431952e-01 -2.579364e-01 -3.724068e-01 
1.400000e+00 -1.953442e-01 5.735360e-02 -8.370858e-02 -3.875937e-01 -7.764023e-02 5.249373e-01 -2.096154e-01 -1.045655e-01 -5.469063e-01 -5.894398e-01 -3.327962e-01 -8.731259e-01 -4.688726e-01 4.700922e-02 -1.016399e-01 1.090725e+00 -2.663902e-01 -4.383635e-01 -4.014456e-02 -1.335217e-01 -1.171502e-01 -5.510993e-01 -3.768767e-01 3.964649e-01 -1.049591e-02 -9.540084e-01 -2.134218e-01 -2.091719e-01 -2.924374e-01 -2.036681e-01 
1.600000e+00 -8.661447e-02 5.797404e-02 -1.745449e-02 -2.494138e-01 7.593069e-02 5.399358e-01 -1.877808e-01 2.544708e-02 -6.894303e-01 -5.104088e-01 -2.038530e-01 -6.860747e-01 -4.179616e-01 -4.468546e-02 -1.175758e-01 1.456285e+00 -2.171553e-01 -3.162578e-01 2.671487e-01 -6.668388e-02 -3.873079e-01 -4.959278e-01 -2.571202e-01 6.569390e-02 -1.269269e-02 -9.333827e-01 -1.107405e-01 -6.263810e-01 -1.137589e-01 -1.129998e-01 
1.800000e+00 -5.267721e-02 2.857983e-02 -3.252607e-01 -8.063782e-02 5.441524e-02 8.070407e-01 -7.911157e-02 2.812309e-01 -6.919460e-01 -5.159016e-01 6.229943e-03 -5.829744e-01 -9.870640e-01 -1.651670e-01 -3.291501e-02 1.145038e+00 -1.759643e-01 -1.767667e-01 2.878328e-01 -1.664392e-02 -6.398976e-01 -6.965478e-01 -1.848020e-01 -4.062043e-01 -2.025666e-01 -1.005894e+00 -6.608141e-02 -6.872705e-01 -8.531448e-02 -7.445953e-02 
2.000000e+00 -3.800929e-02 1.932986e-02 -8.496920e-01 9.102925e-03 -1.061599e-01 7.357312e-01 -2.744995e-03 5.750795e-01 -6.739173e-01 -4.037605e-01 9.230150e-02 -6.716825e-01 -1.370260e+00 -2.064938e-01 1.749945e-01 7.621566e-01 -1.114334e-01 -1.031828e-01 1.190408e-01 3.131390e-02 -7.764972e-01 -8.420910e-01 -1.269518e-01 -4.525521e-01 -7.411522e-01 -8.623010e-01 1.023495e-02 -5.766514e-01 -5.565277e-01 -4.305661e-02 
2.200000e+00 -2.652485e-02 -1.196878e-02 -1.059575e+00 9.182758e-02 -4.751829e-02 4.486546e-01 6.577620e-02 7.083734e-01 -5.679940e-01 -2.332437e-01 1.722409e-02 -7.791288e-01 -1.287716e+00 -3.375577e-01 1.686896e-01 8.082413e-01 -7.849805e-02 -7.321637e-02 -2.650997e-02 7.352859e-02 -7.410580e-01 -6.914979e-01 -8.572570e-02 -3.739160e-01 -1.180246e+00 -5.552400e-01 1.323408e-01 -6.529774e-01 -9.196429e-01 -5.229467e-03 
2.400000e+00 -1.381016e-02 -3.373833e-02 -8.840086e-01 8.769146e-02 1.758788e-01 3.137586e-01 6.666795e-02 5.682507e-01 -4.292168e-01 -1.887025e-01 1.590196e-03 -6.263720e-01 -8.847557e-01 -5.033757e-01 -2.524067e-02 5.138266e-01 -5.965656e-02 -5.020705e-02 -4.293156e-03 9.510777e-02 -6.241911e-01 -4.948859e-01 -6.049560e-02 -6.755734e-01 -1.213462e+00 -9.189806e-02 3.185302e-01 -6.990681e-01 -9.606333e-01 2.579939e-02 
2.600000e+00 -6.034671e-03 -2.025696e-02 -6.069083e-01 2.627380e-02 1.833256e-01 2.146936e-01 1.037512e-01 2.924903e-01 -3.010678e-01 -1.902591e-01 7.758030e-02 -4.332159e-01 -4.925224e-01 -6.338915e-01 -6.969149e-02 4.462134e-02 -3.162842e-02 -3.665448e-02 1.045781e-01 7.392346e-02 -4.782254e-01 -3.794276e-01 -4.075425e-02 -1.021488e+00 -8.495341e-01 3.562195e-01 5.686492e-01 -5.172099e-01 -7.885164e-01 4.229396e-02 
2.800000e+00 -1.185948e-04 1.993720e-02 -3.705584e-01 3.542240e-02 1.049152e-01 3.180690e-01 1.617112e-01 5.264583e-02 -2.665520e-01 -1.501360e-01 9.983213e-02 -3.615715e-01 -4.068620e-01 -6.117527e-01 4.040222e-02 1.369220e-01 -1.989347e-02 -2.594394e-02 1.192257e-01 6.466743e-02 -2.643758e-01 -2.840581e-01 -2.848197e-02 -9.012840e-01 -5.432918e-01 6.120660e-01 7.137724e-01 -2.901130e-01 -6.227476e-01 4.009962e-02 
3.000000e+00 9.968027e-03 3.698335e-02 -2.451700e-01 4.713631e-02 1.831094e-01 3.579259e-01 1.243802e-01 4.543348e-02 -2.379243e-01 -9.139210e-02 4.611391e-02 -2.791210e-01 -4.358165e-01 -4.268374e-01 7.097280e-02 7.504996e-01 -1.158310e-02 -1.852052e-02 -6.833576e-03 1.056077e-01 -1.331160e-01 -2.301667e-01 -2.066043e-02 -7.000599e-01 -4.878855e-01 7.356526e-01 6.961010e-01 -1.718310e-01 -4.297978e-01 3.477004e-02 
3.200000e+00 2.572183e-02 8.283449e-04 -1.790142e-01 -1.364675e-02 2.480196e-01 -1.573686e-01 -2.727464e-02 1.313193e-01 -1.665622e-01 -6.540409e-02 -4.426707e-02 -1.688705e-01 -2.780274e-01 -2.872262e-01 -2.202153e-02 9.727655e-01 -2.199567e-03 -1.098002e-02 -1.229301e-01 1.240602e-01 -7.720827e-02 -1.967816e-01 -1.374877e-02 -6.362374e-01 -5.126542e-01 7.220450e-01 5.340709e-01 -9.605142e-02 -2.898498e-01 2.922020e-02 
3.400000e+00 4.776040e-02 2.597173e-03 -1.211444e-01 -5.988631e-02 3.239311e-02 -4.983156e-01 -1.329104e-01 1.624022e-01 -9.220724e-02 -5.720628e-02 -1.346149e-01 -1.145311e-01 -1.317520e-01 -1.801458e-01 -5.680761e-02 6.043696e-01 1.731285e-03 -7.467122e-03 -2.567701e-01 6.344197e-02 -4.886835e-02 -1.519152e-01 -8.879180e-03 -5.700705e-01 -3.886495e-01 5.826949e-01 3.468235e-01 -5.128764e-02 -2.782501e-01 2.652655e-02 
3.600000e+00 7.673939e-02 4.141950e-02 -6.333127e-02 3.422470e-02 -2.208240e-01 -1.405131e-01 7.604053e-03 1.009658e-01 -5.660913e-02 -4.616411e-02 -1.319192e-01 -1.131049e-01 -1.115033e-01 -1.530217e-01 -2.627880e-02 1.274815e-01 -2.395386e-03 -5.235099e-03 -1.140710e-01 -3.209341e-03 -2.885536e-02 -9.866676e-02 -6.076901e-03 -4.032853e-01 -2.490833e-01 4.424042e-01 2.953654e-01 -3.633237e-02 -2.941115e-01 2.666853e-02 
3.800000e+00 1.121123e-01 3.741050e-02 -3.601456e-02 1.879015e-01 -1.659400e-01 -8.911736e-04 3.272039e-01 -1.031371e-01 -5.789370e-02 -4.208108e-02 1.505542e-01 -1.075172e-01 -1.214296e-01 -1.261983e-01 1.822735e-01 -3.946900e-01 -3.026599e-03 -3.525257e-03 3.371193e-01 2.509220e-03 -1.506349e-02 -6.752810e-02 -4.807954e-03 -2.629501e-01 -1.563581e-01 4.193998e-01 4.885014e-01 -2.426588e-02 -3.521780e-01 1.251172e-02 
4.000000e+00 1.315402e-01 -2.658338e-03 -3.128130e-02 2.653540e-01 -4.318034e-02 -1.219229e-01 5.200982e-01 -2.026549e-01 -5.568583e-02 -4.789184e-02 3.252484e-01 -1.013709e-01 -1.233855e-01 -1.083815e-01 3.389232e-01 -5.619625e-01 -4.665678e-04 -2.828614e-03 6.335914e-01 2.414534e-02 -1.048850e-02 -7.105847e-02 -3.979556e-03 -2.217897e-01 -1.058486e-01 5.103467e-01 6.800851e-01 -1.708922e-02 -3.740961e-01 5.392314e-04 

0.000000e+00 -9.248164e-01 -2.367784e-01 -1.734884e+00 7.457728e-01 -1.728664e+00 -5.183900e+00 -4.055402e+00 -3.336682e-01 -1.143218e-01 6.398602e-01 -2.818450e+00 1.420474e+00 5.020158e-02 1.000939e-01 -4.417371e-01 2.119047e+00 -3.174042e+00 -3.342353e+00 -1.638223e+00 -1.769877e-01 -3.458888e+00 -3.598753e+00 -3.230623e+00 -3.465357e+00 2.158538e-01 6.252790e-01 -2.504442e+00 -5.183625e+00 -6.000442e-01 -3.375179e+00 
2.000000e-01 -9.002823e-01 -6.564976e-02 -1.656157e+00 7.222779e-01 -1.352590e+00 -4.137789e+00 -3.587968e+00 -4.004763e-01 -3.457651e-01 2.409871e-01 -1.818348e+00 1.097719e+00 1.187925e-01 -1.451900e-01 -2.757226e-01 1.319909e+00 -2.744081e+00 -3.136977e+00 -1.074429e+00 -1.238955e-01 -3.023097e+00 -2.950366e+00 -3.162562e+00 -3.163190e+00 -2.057376e-02 5.175554e-01 -1.963526e+00 -4.014774e+00 -5.769278e-01 -2.688503e+00 
4.000000e-01 -7.598796e-01 2.158607e-01 -1.363341e+00 5.900796e-01 -6.844766e-01 -2.480056e+00 -2.559580e+00 -3.426900e-01 -6.674062e-01 -5.742149e-01 -4.453278e-01 4.908104e-01 1.857713e-01 -5.029903e-01 -1.027442e-02 -2.352977e-01 -1.964243e+00 -2.671977e+00 -2.725784e-01 -4.734930e-01 -2.188437e+00 -2.042809e+00 -2.676570e+00 -2.587111e+00 -3.530428e-01 5.954498e-01 -9.252421e-01 -2.285507e+00 -4.736220e-01 -1.565845e+00 
6.000000e-01 -4.960398e-01 3.072613e-01 -8.683105e-01 5.081324e-01 -1.759264e-01 -1.419091e+00 -1.550328e+00 -1.896252e-01 -6.874104e-01 -1.112970e+00 -1.594038e-01 -1.302034e-01 9.457817e-02 -6.625135e-01 8.099059e-02 -1.013248e+00 -1.320884e+00 -2.034749e+00 9.080095e-02 -1.241421e+00 -1.405561e+00 -1.964775e+00 -1.803289e+00 -1.918086e+00 -4.095212e-01 6.259807e-01 -8.304065e-03 -1.502358e+00 -3.527612e-01 -9.353670e-01 
8.000000e-01 -2.786578e-01 1.514185e-01 -4.818302e-01 5.857068e-01 1.114036e-01 -5.059610e-01 -6.445810e-01 1.679311e-02 -5.870616e-01 -1.111838e+00 -2.562194e-01 -5.766385e-01 -7.745429e-02 -6.480766e-01 1.078041e-01 -7.043087e-01 -8.552520e-01 -1.420157e+00 2.055507e-01 -1.560763e+00 -8.370411e-01 -2.044041e+00 -1.116960e+00 -1.278376e+00 -3.301666e-01 3.095918e-01 4.682152e-01 -1.080272e+00 -2.980550e-01 -6.138294e-01 
1.000000e+00 -1.653438e-01 -4.871956e-02 -3.209580e-01 5.040119e-01 2.319890e-01 3.643516e-01 -2.274750e-01 1.905638e-02 -5.108242e-01 -9.169373e-01 -2.096560e-01 -7.001895e-01 -1.709358e-01 -5.296003e-01 1.533945e-01 -4.299089e-02 -5.966850e-01 -9.260307e-01 2.211026e-01 -1.143920e+00 -4.707780e-01 -1.640638e+00 -7.615133e-01 -8.653327e-01 -3.108887e-01 2.017836e-01 5.465960e-01 -6.305860e-01 -2.623981e-01 -3.740448e-01 
1.200000e+00 -8.389061e-02 -1.519293e-01 -2.257047e-01 8.475494e-02 2.045033e-01 7.260094e-01 -2.024901e-01 -2.098341e-02 -4.313409e-01 -8.230916e-01 -8.590783e-02 -5.419829e-01 -1.546236e-01 -4.078049e-01 1.074443e-01 -1.065821e-01 -4.162189e-01 -5.643249e-01 2.663185e-01 -6.287118e-01 -2.317377e-01 -1.012874e+00 -5.007139e-01 -5.994430e-01 -3.340094e-01 5.807121e-01 5.307941e-01 -3.119610e-01 -1.862081e-01 -1.971374e-01 
1.400000e+00 -2.695852e-02 -2.211964e-01 -1.337792e-01 -3.339164e-01 -2.400457e-02 5.356784e-01 -1.596080e-01 1.007456e-01 -3.360864e-01 -6.474129e-01 -3.595083e-02 -3.052622e-01 -1.347970e-01 -3.091829e-01 7.842721e-04 -7.751038e-01 -2.351782e-01 -3.683784e-01 1.849657e-01 -3.912078e-01 -1.415869e-01 -6.064348e-01 -3.302007e-01 -4.148172e-01 -3.145300e-01 6.933908e-01 4.575673e-01 -2.094034e-01 -1.460595e-01 -1.112665e-01 
1.600000e+00 1.697364e-02 -2.261663e-01 -7.110146e-02 -3.946878e-01 -3.278834e-01 3.969711e-01 -8.520507e-02 9.003792e-02 -2.288965e-01 -4.510537e-01 -5.360803e-02 -2.065259e-01 -1.264013e-01 -2.320978e-01 -1.666041e-02 -6.958262e-01 -1.245294e-01 -2.269894e-01 9.219899e-02 -2.163814e-01 -8.549572e-02 -4.746549e-01 -2.425876e-01 -3.261792e-01 -2.509343e-01 4.868792e-02 5.010809e-01 -1.490935e-01 -1.567425e-01 -8.671357e-02 
1.800000e+00 5.539693e-02 -1.629992e-01 -5.079300e-02 -1.636699e-01 -3.848874e-01 5.499642e-01 -3.497695e-02 -1.450299e-02 -1.617664e-01 -3.723158e-01 -5.379626e-02 -1.806583e-01 -1.060174e-01 -1.328216e-01 3.984029e-02 1.186225e-01 -8.033718e-02 -1.544457e-01 1.428669e-01 -8.780137e-02 -5.118967e-02 -3.702442e-01 -1.598624e-01 -3.334808e-01 -2.048413e-01 -5.088205e-01 4.911126e-01 -9.129255e-02 -1.331843e-01 -5.777869e-02 
2.000000e+00 7.538479e-02 -1.209693e-01 -3.408613e-02 2.742762e-02 -1.468479e-01 6.253680e-01 -7.900367e-02 -7.575811e-02 -1.199140e-01 -3.016471e-01 4.429749e-02 -1.662283e-01 -8.418713e-02 -7.167754e-02 1.336090e-03 5.560198e-01 -4.743531e-02 -1.170870e-01 3.483973e-01 -8.574714e-03 -3.025239e-02 -3.183026e-01 -1.176801e-01 -2.692018e-01 -1.613414e-01 -3.723020e-01 1.597248e-01 -4.565137e-02 -8.665728e-02 -2.495330e-02 
2.200000e+00 7.930554e-02 -9.772278e-02 -2.243168e-02 -9.300764e-02 1.105817e-01 4.768182e-01 -2.823231e-02 6.307199e-03 -9.662193e-02 -2.496708e-01 5.993045e-02 -1.335220e-01 -6.314978e-02 -6.245990e-02 -6.459856e-02 1.224230e-01 -5.541687e-02 -8.146968e-02 2.891542e-01 3.173071e-02 -1.544502e-02 -2.989708e-01 -9.087001e-02 -1.740167e-01 -1.002307e-01 1.214311e-01 -3.346728e-01 -2.688337e-02 -5.262005e-02 -7.571469e-03 
2.400000e+00 8.428950e-02 -1.146979e-01 -1.434259e-02 -2.833185e-01 1.780149e-01 2.937329e-01 1.066989e-01 8.149406e-02 -9.019331e-02 -2.227788e-01 -6.811752e-02 -1.240124e-01 -5.122345e-02 -5.170318e-02 -6.628758e-02 -1.138590e-01 -8.001199e-02 -5.008422e-02 1.772390e-03 5.609618e-02 -7.866885e-03 -2.387784e-01 -6.562343e-02 -1.118484e-01 -6.035528e-02 3.544573e-01 -3.602277e-01 -1.871869e-02 -4.162044e-02 -8.344757e-04 
2.600000e+00 6.626791e-02 -1.396662e-01 -8.555125e-03 -2.617369e-01 1.031814e-01 1.393130e-01 1.365939e-01 1.280047e-02 -7.444532e-02 -2.133307e-01 -8.985792e-02 -1.023551e-01 -3.587311e-02 -4.154640e-02 -3.059917e-02 2.506908e-01 -8.695270e-02 -3.647878e-02 -2.114892e-01 8.288639e-02 -4.324485e-03 -1.697623e-01 -4.508233e-02 -7.075256e-02 -5.211726e-02 1.515704e-01 -3.580590e-02 -1.217468e-02 -3.176944e-02 -8.205804e-03 
2.800000e+00 3.538209e-02 -1.314775e-01 -4.948038e-03 -1.766907e-01 6.902553e-02 4.818496e-02 1.857546e-03 -1.247246e-01 -4.940644e-02 -1.754447e-01 3.178805e-02 -6.465227e-02 -2.754270e-02 -2.784249e-02 3.425003e-02 3.425400e-01 -9.518897e-02 -2.550894e-02 -1.780228e-01 1.160356e-01 -3.030594e-03 -1.183802e-01 -2.908744e-02 -6.918405e-02 -5.577898e-02 -3.102924e-02 7.565152e-02 -6.370072e-03 -2.922639e-02 -1.148747e-02 
3.000000e+00 3.704066e-02 -1.552330e-01 -3.335077e-03 -1.865214e-01 4.251640e-03 -2.149028e-01 -8.292792e-02 -1.281552e-01 -2.967062e-02 -1.147606e-01 6.313458e-02 -4.290105e-02 -2.494345e-02 -1.217076e-02 1.665010e-03 -1.351321e-01 -8.303312e-02 -1.244339e-02 1.025469e-01 1.256662e-01 -2.053623e-03 -9.154556e-02 -1.773529e-02 -6.510661e-02 -5.003062e-02 -6.616814e-02 1.004357e-01 -2.983819e-03 -2.559648e-02 -1.632668e-02 
3.200000e+00 5.762428e-02 -1.121404e-01 -2.317439e-03 -2.147378e-01 -1.188980e-01 -5.367109e-01 -1.465481e-01 1.840383e-02 -2.029838e-02 -7.435398e-02 9.518354e-03 -2.933857e-02 -1.650940e-02 -4.370982e-03 -6.398860e-02 -2.360569e-01 -5.111732e-02 -7.709626e-03 1.927133e-01 6.873271e-02 -1.140628e-03 -7.509199e-02 -1.254502e-02 -4.834717e-02 -5.077756e-02 -1.495980e-01 1.625267e-01 -1.825101e-03 -2.000341e-02 -5.092702e-03 
3.400000e+00 1.974688e-02 -4.203213e-02 -1.368362e-03 -1.184072e-01 -1.709824e-01 -5.073255e-01 -1.247305e-01 1.123478e-01 -1.724529e-02 -5.399210e-02 -3.085407e-02 -1.837437e-02 -8.423539e-03 -4.443104e-03 -7.247525e-02 3.153751e-01 -3.273901e-02 -7.537869e-03 5.684743e-02 9.459808e-03 -6.235669e-04 -4.821243e-02 -1.020386e-02 -3.047425e-02 -4.595714e-02 -2.648245e-01 7.291202e-02 -1.454399e-03 -1.678107e-02 1.235327e-02 
3.600000e+00 -4.493784e-02 -1.021034e-02 -1.093366e-03 -1.502374e-02 6.854287e-02 -4.547761e-02 6.319554e-02 8.320994e-02 -1.593025e-02 -4.457869e-02 -6.756179e-02 -1.531266e-02 -8.777382e-03 -5.488931e-03 1.820581e-03 4.506990e-01 -3.098367e-02 -5.364308e-03 -6.789244e-02 2.712118e-02 -3.569434e-04 -3.366088e-02 -6.342133e-03 -2.382739e-02 -2.525889e-02 -2.205697e-01 -1.752141e-01 -1.158910e-03 -1.562572e-02 1.154947e-02 
3.800000e+00 -2.080826e-02 -1.058352e-02 -9.200100e-04 -7.140834e-02 5.899542e-01 5.114132e-01 2.163022e-01 1.043590e-02 -1.489259e-02 -4.410678e-02 4.276614e-02 -1.944055e-02 -1.221487e-02 -3.290935e-03 1.872111e-01 -2.729073e-01 -2.667718e-02 -2.633243e-03 -1.376919e-01 1.280505e-01 -2.453531e-04 -3.488321e-02 -3.932271e-03 -2.106144e-02 -1.475258e-03 7.582648e-02 -1.981399e-01 -7.902068e-04 -1.661586e-02 -2.953261e-03 
4.000000e+00 1.688997e-02 -3.568077e-02 -8.013275e-04 -1.412847e-01 8.850290e-01 7.366382e-01 2.600129e-01 -6.003013e-02 -1.423942e-02 -5.087596e-02 1.366557e-01 -2.308731e-02 -1.427400e-02 -2.427376e-03 2.918293e-01 -8.584272e-01 -1.996468e-02 -1.530973e-03 -2.093433e-01 1.959590e-01 -2.044404e-04 -3.572784e-02 -3.660155e-03 -2.024378e-02 7.144609e-03 2.393713e-01 -1.138263e-01 -6.611128e-04 -1.386163e-02 -1.546126e-02 

0.000000e+00 -4.580233e+00 -3.058971e+00 -4.634384e+00 -2.226258e-01 -6.453917e+00 -1.102645e+00 -7.219735e+00 -4.339496e-02 -1.451963e+00 -2.584584e-01 -4.189503e+00 -3.191978e+00 9.434281e-01 -3.751472e+00 2.104243e-01 -1.627171e+00 -5.216695e-01 -1.978279e+00 3.301004e-01 -3.226576e-01 -6.182469e-01 1.433134e+00 3.117301e-01 1.634877e+00 1.620521e+00 -1.650961e+00 -1.604769e-01 -9.187275e-01 -2.411617e+00 -4.609248e+00 
2.000000e-01 -3.938255e+00 -2.357153e+00 -4.015758e+00 -2.070712e-01 -5.075330e+00 -1.399762e+00 -5.611847e+00 6.460645e-02 -1.433455e+00 -1.049755e+00 -3.539512e+00 -2.631419e+00 7.131097e-01 -3.457875e+00 1.872010e-01 -1.747059e+00 -6.139560e-01 -2.021286e+00 1.797197e-02 -6.241600e-01 -4.728011e-01 1.532707e+00 -8.684685e-03 9.742050e-01 6.944296e-01 -9.888998e-01 -2.468332e-01 -7.302039e-01 -1.994296e+00 -3.925176e+00 
4.000000e-01 -2.712015e+00 -1.306008e+00 -2.857640e+00 -1.596861e-01 -2.623093e+00 -1.633939e+00 -2.928372e+00 2.536130e-01 -1.493106e+00 -1.806441e+00 -2.174046e+00 -1.622809e+00 2.738169e-01 -2.682618e+00 1.158590e-01 -1.693444e+00 -6.262007e-01 -1.871559e+00 -4.247414e-01 -1.214625e+00 -3.020957e-01 1.325001e+00 -7.886199e-01 2.075510e-01 -4.989258e-01 1.889787e-01 -3.269680e-01 -4.910425e-01 -1.406340e+00 -2.593862e+00 
6.000000e-01 -1.679330e+00 -7.937303e-01 -1.976388e+00 -2.000755e-01 -8.763543e-01 -1.219753e+00 -1.246029e+00 2.455201e-01 -1.400799e+00 -1.532092e+00 -8.681682e-01 -9.876607e-01 -3.303299e-01 -1.772200e+00 1.226398e-02 -1.410471e+00 -3.848093e-01 -1.440554e+00 -4.578743e-01 -1.480180e+00 -3.261689e-01 4.371699e-01 -1.490547e+00 7.945030e-02 -7.751674e-01 8.778416e-01 -3.237973e-01 -4.364284e-01 -1.148149e+00 -1.371775e+00 
8.000000e-01 -9.810799e-01 -5.162765e-01 -1.239581e+00 -2.975316e-01 1.288957e-01 -4.164936e-01 -2.807826e-01 8.100871e-02 -1.074527e+00 -1.060998e+00 -1.084450e-01 -8.541999e-01 -7.308985e-01 -1.124979e+00 -2.603459e-02 -8.646249e-01 -1.589704e-01 -9.698639e-01 -8.852944e-02 -1.178486e+00 -4.682318e-01 -6.017678e-01 -1.547387e+00 -5.338524e-02 -6.695531e-01 9.190300e-01 -2.828178e-01 -4.844766e-01 -1.046829e+00 -6.596600e-01 
1.000000e+00 -5.876205e-01 -3.385955e-01 -7.483763e-01 -3.458747e-01 3.012744e-01 4.751663e-01 2.744197e-01 -1.522469e-01 -7.437954e-01 -1.083188e+00 -1.203672e-01 -7.425479e-01 -8.556293e-01 -9.573301e-01 3.815319e-02 -6.753306e-02 -1.920622e-01 -6.688198e-01 3.205027e-01 -6.889934e-01 -4.831915e-01 -9.998883e-01 -1.018968e+00 -5.341683e-01 -9.628319e-01 3.345655e-01 -9.492063e-02 -4.494059e-01 -8.951165e-01 -3.766285e-01 
1.200000e+00 -3.485175e-01 -2.618135e-01 -5.724116e-01 -3.421235e-01 9.308971e-02 9.464801e-01 3.829256e-01 -2.103760e-01 -6.199700e-01 -1.163090e+00 -3.455198e-01 -4.373721e-01 -7.774089e-01 -9.228581e-01 1.437083e-01 7.193874e-01 -2.944086e-01 -4.681457e-01 3.816551e-01 -4.352223e-01 -3.256758e-01 -7.805158e-01 -5.567345e-01 -9.454679e-01 -1.431157e+00 -4.140881e-02 1.973390e-01 -3.366283e-01 -7.696337e-01 -2.182177e-01 
1.400000e+00 -2.009447e-01 -2.331750e-01 -4.834694e-01 -4.546847e-01 4.883621e-02 7.654587e-01 1.562568e-01 -6.471557e-02 -5.840546e-01 -8.361322e-01 -2.571030e-01 -2.854730e-01 -5.350159e-01 -6.762363e-01 1.708953e-01 9.812931e-01 -2.549847e-01 -2.730277e-01 1.234755e-01 -3.097720e-01 -1.867860e-01 -5.090099e-01 -3.870680e-01 -9.643513e-01 -1.361247e+00 1.290685e-01 4.527866e-01 -2.653120e-01 -8.037264e-01 -1.859763e-01 
1.600000e+00 -1.116794e-01 -1.043639e-01 -3.760965e-01 -4.808649e-01 1.999656e-01 4.911768e-01 -3.557309e-03 5.831608e-02 -3.908738e-01 -4.810862e-01 -3.957988e-02 -2.975990e-01 -3.736060e-01 -3.921384e-01 7.544796e-02 7.301288e-01 -2.040949e-01 -1.782182e-01 4.523743e-02 -1.797935e-01 -1.075747e-01 -3.959832e-01 -3.176016e-01 -7.863125e-01 -8.891560e-01 4.389054e-01 5.635405e-01 -1.711353e-01 -7.165999e-01 -1.400347e-01 
1.800000e+00 -4.533857e-02 -3.508767e-02 -2.226725e-01 -1.727231e-01 1.484035e-01 5.012949e-01 3.593280e-02 1.543996e-01 -2.305965e-01 -3.429178e-01 -1.281787e-02 -2.877921e-01 -2.650331e-01 -1.896424e-01 3.085278e-02 6.229884e-01 -2.057200e-01 -1.195164e-01 2.323381e-01 -9.059428e-02 -7.007510e-02 -3.386916e-01 -2.498147e-01 -5.520981e-01 -5.371132e-01 3.061709e-01 5.531312e-01 -9.348691e-02 -5.142422e-01 -8.314325e-02 
2.000000e+00 5.074684e-03 -7.538812e-02 -1.415510e-01 6.608158e-02 -4.257488e-02 6.504340e-01 1.078219e-01 1.387043e-01 -1.584507e-01 -3.706989e-01 -1.052922e-01 -2.125848e-01 -2.260838e-01 -1.273363e-01 8.008762e-02 3.690674e-01 -1.762571e-01 -7.653128e-02 1.631770e-01 -1.521398e-02 -4.072380e-02 -2.313499e-01 -1.762174e-01 -4.222599e-01 -5.492139e-01 6.725353e-03 4.424227e-01 -5.456406e-02 -3.368488e-01 -3.893509e-02 
2.200000e+00 4.622654e-02 -9.713348e-02 -9.561152e-02 -1.545643e-01 -1.583861e-01 5.697863e-01 5.820827e-02 5.624279e-02 -1.258069e-01 -2.720282e-01 -4.064439e-02 -1.174669e-01 -1.767034e-01 -1.380159e-01 1.814969e-03 3.370938e-01 -1.109232e-01 -5.344736e-02 -1.626541e-01 4.301852e-02 -2.509691e-02 -1.336621e-01 -1.206987e-01 -3.485164e-01 -5.427861e-01 1.567593e-01 3.216714e-01 -3.733785e-02 -2.696912e-01 -2.986980e-02 
2.400000e+00 8.653971e-02 -1.107180e-01 -5.945956e-02 -3.918719e-01 -9.674251e-02 1.668931e-02 -3.847448e-02 8.042536e-03 -1.149049e-01 -2.105674e-01 1.043132e-01 -8.305777e-02 -1.199210e-01 -1.179112e-01 -1.110367e-01 7.419574e-01 -6.902140e-02 -3.672988e-02 -2.903850e-01 8.410012e-02 -1.651476e-02 -8.497685e-02 -7.310757e-02 -3.196333e-01 -4.670251e-01 3.998903e-01 2.714889e-01 -2.573096e-02 -2.978462e-01 -1.287142e-02 
2.600000e+00 9.779091e-02 -8.848805e-02 -3.761082e-02 -2.211431e-01 1.330955e-01 -3.982391e-01 -5.590136e-02 -1.556448e-02 -1.016403e-01 -1.940039e-01 1.529651e-01 -8.705594e-02 -7.434309e-02 -7.416249e-02 -3.389939e-02 9.539819e-01 -5.171859e-02 -2.600020e-02 -1.139335e-01 1.072339e-01 -8.902589e-03 -9.657192e-02 -5.090566e-02 -2.534574e-01 -4.024566e-01 3.588337e-01 2.309819e-01 -1.738979e-02 -2.720744e-01 1.268183e-02 
2.800000e+00 6.454455e-02 -4.485754e-02 -2.423635e-02 -2.039082e-02 1.395825e-01 -1.552058e-01 3.079874e-02 -1.107494e-01 -8.163706e-02 -1.522010e-01 1.232087e-01 -7.117604e-02 -7.334584e-02 -4.569674e-02 7.216608e-02 3.651950e-01 -4.377189e-02 -1.907440e-02 4.828469e-02 1.135092e-01 -4.741278e-03 -1.019188e-01 -3.900817e-02 -1.557394e-01 -3.433279e-01 -2.560181e-01 5.841911e-02 -9.714226e-03 -1.680966e-01 1.082695e-02 
3.000000e+00 3.897631e-02 7.198644e-03 -1.406376e-02 -1.585012e-02 -3.042800e-02 2.175542e-01 5.249170e-03 -1.021277e-01 -6.092879e-02 -1.036098e-01 2.173897e-02 -6.243595e-02 -6.216096e-02 -4.074992e-02 4.347028e-03 -1.614586e-01 -3.916233e-02 -1.244319e-02 4.764434e-02 1.059705e-01 -2.521974e-03 -7.963160e-02 -2.825032e-02 -1.148293e-01 -2.260048e-01 -5.219917e-01 -1.080460e-01 -4.709857e-03 -8.277914e-02 3.044433e-03 
3.200000e+00 4.472579e-02 -1.381230e-02 -8.861503e-03 -7.986496e-02 -1.281556e-01 2.515180e-01 -1.248968e-01 4.202330e-02 -3.504187e-02 -7.451730e-02 -8.968562e-02 -5.313778e-02 -5.058942e-02 -2.696377e-02 -6.696068e-02 5.634891e-02 -3.268678e-02 -9.589709e-03 -7.307562e-03 8.378338e-02 -1.466397e-03 -5.646080e-02 -2.039814e-02 -1.016481e-01 -1.289747e-01 -2.344083e-01 -5.757335e-02 -2.825854e-03 -8.260559e-02 5.988879e-03 
3.400000e+00 3.534669e-02 -3.249438e-02 -5.028278e-03 -3.167221e-02 -8.441123e-02 1.676251e-01 -5.633222e-02 1.197773e-01 -2.754739e-02 -6.297457e-02 -6.244918e-02 -3.916245e-02 -3.206055e-02 -1.704669e-02 -5.696738e-02 4.559927e-01 -1.939795e-02 -5.826605e-03 -2.532925e-02 4.521951e-02 -9.490546e-04 -4.500538e-02 -1.292959e-02 -9.212367e-02 -1.347342e-01 -1.593507e-02 4.653677e-02 -2.010500e-03 -9.457891e-02 6.662405e-03 
3.600000e+00 1.011249e-02 -1.004239e-02 -3.384110e-03 2.090805e-02 -7.403772e-02 1.627229e-01 1.173835e-01 5.725963e-02 -2.747342e-02 -5.170088e-02 1.117675e-01 -2.363577e-02 -1.930709e-02 -9.580314e-03 -7.454536e-02 8.085288e-01 -7.721658e-03 -3.452309e-03 1.482176e-02 1.076275e-02 -5.349570e-04 -3.382100e-02 -7.782908e-03 -6.872190e-02 -1.462751e-01 -2.135348e-01 -7.837942e-02 -1.439681e-03 -6.685549e-02 -4.750788e-03 
3.800000e+00 3.591121e-02 -5.977314e-02 -2.228387e-03 -4.569584e-02 2.423974e-01 1.768864e-01 1.216115e-02 -1.977782e-01 -2.311118e-02 -2.537910e-02 1.678512e-01 -2.145603e-02 -9.092291e-03 -8.912480e-03 -1.756001e-02 1.123894e+00 -3.624642e-03 -2.382289e-03 2.333928e-04 6.911180e-03 -3.260646e-04 -2.290785e-02 -5.418557e-03 -4.521364e-02 -5.652236e-02 -5.105042e-01 -4.060212e-01 -1.056442e-03 -3.763400e-02 -2.345472e-02 
4.000000e+00 7.034775e-02 -1.113323e-01 -1.587784e-03 -1.053956e-01 5.582518e-01 1.879148e-01 -1.617227e-01 -3.760626e-01 -1.953884e-02 -3.099094e-03 1.190488e-01 -2.181709e-02 -3.258694e-03 -1.270914e-02 4.639530e-02 1.339528e+00 -4.781700e-03 -1.998496e-03 -4.977574e-02 1.433680e-02 -2.729375e-04 -2.053326e-02 -4.588129e-03 -4.584801e-02 1.782704e-02 -5.135412e-01 -5.634873e-01 -8.404439e-04 -2.964681e-02 -3.499011e-02 

0.000000e+00 -1.509765e+00 -3.152078e+00 -2.885378e+00 -4.482814e+00 -4.547167e-01 -3.008766e+00 -2.998089e+00 -2.543665e+00 -4.173731e-01 -1.062041e+00 5.429909e-01 1.583006e+00 -2.270336e+00 -1.306533e+00 -6.308478e-01 1.776028e+00 -3.043502e-01 -1.914147e+00 -3.502414e+00 -5.909126e-01 2.265952e-01 -9.535284e-01 -1.597404e+00 3.324603e-01 2.861631e+00 -3.706111e-01 1.002792e-01 -2.702436e+00 -2.188961e-01 -1.594278e+00 
2.000000e-01 -1.240113e+00 -2.600163e+00 -2.334360e+00 -3.671560e+00 -3.165308e-01 -2.768950e+00 -2.298263e+00 -2.726983e+00 -3.871705e-01 -1.414727e+00 3.622008e-01 1.428712e+00 -1.788991e+00 -1.089425e+00 -4.172995e-01 1.478812e+00 -4.025411e-01 -1.881283e+00 -3.030469e+00 -7.740568e-01 2.581748e-01 -8.011509e-01 -1.402201e+00 3.571516e-01 1.722776e+00 -4.764167e-01 6.138957e-02 -2.398188e+00 5.556108e-02 -1.047881e+00 
4.000000e-01 -8.006651e-01 -1.627274e+00 -1.451278e+00 -2.284574e+00 -2.808544e-02 -2.084978e+00 -1.116841e+00 -2.741167e+00 -3.768242e-01 -1.669565e+00 9.020179e-02 8.289805e-01 -1.016293e+00 -5.714403e-01 -1.657775e-01 8.757042e-01 -5.101863e-01 -1.755164e+00 -2.005545e+00 -1.087433e+00 1.457081e-01 -7.278683e-01 -1.183025e+00 3.843259e-01 2.549190e-01 -4.766132e-01 -2.804092e-03 -1.697381e+00 2.608971e-01 -4.490677e-01 
6.000000e-01 -5.360975e-01 -9.309265e-01 -9.997691e-01 -1.680817e+00 5.608499e-02 -1.265158e+00 -4.713043e-01 -1.981829e+00 -2.544567e-01 -1.091731e+00 1.139503e-01 1.115501e-01 -6.944667e-01 4.902697e-02 -1.251914e-01 1.601584e-01 -5.368221e-01 -1.511172e+00 -9.833937e-01 -1.238572e+00 -4.460955e-02 -9.037596e-01 -1.168726e+00 4.218760e-01 1.552731e-01 -3.595471e-01 -3.562156e-02 -9.521269e-01 -6.223156e-03 -8.075585e-01 
8.000000e-01 -3.457582e-01 -5.357999e-01 -5.789478e-01 -1.622292e+00 -8.655741e-02 -4.826056e-01 -2.531807e-01 -1.248421e+00 -1.411438e-01 -7.254627e-01 2.694348e-01 -2.448375e-01 -5.318027e-01 4.619082e-01 -5.923248e-02 -4.653808e-01 -5.838056e-01 -1.078707e+00 -6.748570e-01 -1.090395e+00 -6.756853e-02 -8.964959e-01 -9.677751e-01 3.772621e-01 4.520027e-01 -3.899133e-01 -4.447058e-02 -4.157182e-01 -4.962769e-01 -1.276162e+00 
1.000000e+00 -1.946561e-01 -3.105014e-01 -1.300809e-01 -1.269948e+00 -1.713141e-01 2.240107e-01 -2.644244e-01 -9.449118e-01 -1.992186e-01 -8.894056e-01 2.381772e-01 -5.244935e-01 -4.600674e-01 2.979445e-01 3.999738e-02 -5.220459e-01 -5.820739e-01 -6.655862e-01 -5.692287e-01 -7.600969e-01 6.517224e-02 -7.748037e-01 -6.153942e-01 6.661191e-02 3.616575e-01 -4.080125e-01 -6.611081e-02 -4.069505e-01 -4.950473e-01 -1.223066e+00 
1.200000e+00 -1.061423e-01 -1.239081e-01 -2.895676e-01 -5.887733e-01 -1.239017e-01 7.885003e-01 -2.506057e-01 -7.232775e-01 -4.091377e-01 -1.087398e+00 1.157208e-01 -9.975907e-01 -7.108969e-01 -1.085519e-01 3.673061e-02 -6.819727e-02 -4.408306e-01 -4.188280e-01 -4.998295e-02 -4.789640e-01 -1.062572e-01 -6.720058e-01 -3.843520e-01 -2.276788e-01 -1.667803e-01 -3.635506e-01 -9.695289e-02 -7.772599e-01 -4.970368e-02 -8.549622e-01 
1.400000e+00 -6.007611e-02 1.234608e-03 -9.426867e-01 -2.698087e-01 -5.057111e-02 1.014727e+00 -7.761730e-02 -3.611825e-01 -6.150858e-01 -1.072762e+00 -1.233247e-02 -1.078382e+00 -1.056996e+00 -1.431868e-01 4.106863e-02 4.183428e-01 -2.723172e-01 -2.623680e-01 1.062040e-01 -2.905065e-01 -5.578355e-01 -4.483519e-01 -2.584772e-01 3.919847e-03 -5.345392e-01 -4.906107e-01 -9.085029e-02 -9.652132e-01 1.271818e-01 -4.973230e-01 
1.600000e+00 -3.590846e-02 5.566185e-02 -1.281657e+00 -2.439187e-01 -4.486898e-02 9.053357e-01 1.157916e-01 2.143060e-01 -5.539181e-01 -7.768025e-01 -1.119677e-01 -7.084993e-01 -9.969045e-01 4.968827e-02 1.009123e-02 8.569328e-01 -1.804268e-01 -2.031978e-01 -2.192223e-01 -1.727398e-01 -8.363311e-01 -2.625739e-01 -1.798450e-01 1.340629e-01 -7.781142e-01 -6.992260e-01 -2.247198e-02 -8.056472e-01 -1.573124e-01 -3.067394e-01 
1.800000e+00 -2.130816e-02 5.558095e-02 -1.028541e+00 -1.152257e-01 -4.310012e-02 8.437481e-01 1.439051e-01 4.873002e-01 -3.743446e-01 -5.593996e-01 -1.266445e-01 -5.090817e-01 -6.892795e-01 -8.642827e-02 -8.723077e-02 1.066753e+00 -1.373412e-01 -1.608766e-01 -4.825597e-01 -8.259073e-02 -7.844477e-01 -2.291798e-01 -1.191430e-01 -3.244248e-01 -1.166678e+00 -7.400511e-01 8.067868e-02 -5.484695e-01 -6.610479e-01 -1.552282e-01 
2.000000e+00 -1.375418e-02 6.057381e-02 -7.329299e-01 -4.317600e-02 -2.265509e-02 5.991950e-01 -6.242477e-02 4.036206e-01 -2.386145e-01 -4.501786e-01 -1.540300e-02 -5.109490e-01 -5.793912e-01 -4.648172e-01 -1.088360e-01 9.687955e-01 -1.046413e-01 -1.062187e-01 -1.507988e-01 -1.881768e-02 -5.628724e-01 -2.116135e-01 -8.545428e-02 -8.330945e-01 -1.494749e+00 -6.708662e-01 2.121400e-01 -4.465954e-01 -8.726971e-01 -6.248004e-02 
2.200000e+00 -6.923213e-03 9.747063e-02 -5.835500e-01 -1.149368e-02 1.157817e-01 6.110810e-02 -1.529077e-01 2.486830e-01 -2.067226e-01 -3.241558e-01 -7.903150e-03 -4.040737e-01 -4.544799e-01 -7.203382e-01 9.645696e-02 7.596540e-01 -6.515894e-02 -6.322990e-02 1.227124e-01 2.116371e-02 -3.990728e-01 -1.508990e-01 -6.230158e-02 -9.704828e-01 -1.367067e+00 -3.216406e-01 3.937528e-01 -3.864712e-01 -7.034074e-01 -1.803836e-02 
2.400000e+00 -2.782416e-06 1.216719e-01 -3.576842e-01 4.627956e-02 1.390801e-01 -3.325240e-01 8.846558e-02 1.946829e-01 -1.843666e-01 -2.058003e-01 -8.821794e-02 -2.253336e-01 -3.709569e-01 -6.964921e-01 2.356918e-01 6.019013e-01 -3.474662e-02 -4.560749e-02 -1.660004e-01 5.748270e-02 -2.125688e-01 -1.146102e-01 -4.778197e-02 -9.136587e-01 -7.994436e-01 3.094795e-01 5.528167e-01 -2.410111e-01 -5.195877e-01 8.051650e-04 
2.600000e+00 1.185570e-02 9.227969e-02 -1.871106e-01 1.370092e-01 2.156863e-02 1.127388e-01 2.229355e-01 1.996080e-01 -1.016073e-01 -1.508532e-01 3.291344e-03 -1.718480e-01 -3.448651e-01 -4.863219e-01 7.302332e-02 7.548505e-01 -1.985597e-02 -3.086553e-02 -5.053664e-01 9.624903e-02 -1.118077e-01 -9.708892e-02 -3.201421e-02 -8.331409e-01 -5.832349e-01 6.450849e-01 6.316453e-01 -1.262537e-01 -5.829518e-01 6.327314e-03 
2.800000e+00 3.114682e-02 4.702012e-02 -1.145110e-01 1.461314e-01 9.170104e-02 6.925668e-01 6.771885e-03 1.727610e-01 -5.552670e-02 -1.311754e-01 1.307699e-01 -1.552113e-01 -2.791187e-01 -2.613019e-01 -1.351260e-01 7.455422e-01 -1.643014e-02 -1.506653e-02 -2.180243e-01 1.163846e-01 -7.204892e-02 -8.248533e-02 -1.984344e-02 -6.390585e-01 -6.234426e-01 5.917806e-01 5.745989e-01 -9.038720e-02 -6.057787e-01 1.261015e-02 
3.000000e+00 5.747922e-02 2.930110e-02 -7.678707e-02 1.048188e-01 2.342020e-01 4.445750e-01 -1.981775e-01 6.187846e-02 -6.676412e-02 -1.413732e-01 1.083179e-01 -1.213218e-01 -1.944070e-01 -1.698324e-01 -1.940914e-01 5.273465e-01 -9.271569e-03 -8.436196e-03 1.386675e-01 8.165883e-02 -3.875345e-02 -6.674199e-02 -1.628025e-02 -5.411103e-01 -5.626436e-01 4.664271e-01 4.562643e-01 -6.530897e-02 -4.364781e-01 1.543073e-02 
3.200000e+00 8.711551e-02 1.774741e-02 -5.669424e-02 1.081788e-01 4.914023e-02 -2.204644e-01 -1.459094e-01 -2.051474e-02 -6.660730e-02 -1.137965e-01 -8.830034e-03 -8.978515e-02 -1.288083e-01 -1.996484e-01 -1.081673e-01 2.327198e-01 -7.297973e-04 -8.241272e-03 -4.092591e-02 4.913318e-02 -2.257633e-02 -4.951383e-02 -1.229514e-02 -4.628808e-01 -3.452394e-01 3.570335e-01 3.969950e-01 -3.701607e-02 -2.565629e-01 2.110644e-02 
3.400000e+00 1.002827e-01 2.618132e-02 -3.719568e-02 1.041795e-01 -2.081335e-01 -3.219080e-01 -2.937822e-02 7.500755e-02 -4.594115e-02 -7.081108e-02 2.932789e-02 -8.358030e-02 -1.059043e-01 -1.673924e-01 -7.141426e-02 3.906742e-01 2.866202e-03 -6.226475e-03 -1.687315e-01 8.046410e-02 -1.305466e-02 -3.722937e-02 -7.638772e-03 -3.143637e-01 -1.845736e-01 4.041587e-01 3.748998e-01 -1.968886e-02 -1.699842e-01 2.363545e-02 
3.600000e+00 8.840215e-02 6.505574e-02 -2.229129e-02 5.489894e-02 -1.339681e-01 -1.216645e-02 4.509452e-02 1.753377e-01 -2.842618e-02 -4.151756e-02 3.534961e-02 -7.385147e-02 -7.025458e-02 -1.153083e-01 -1.895599e-02 5.484751e-01 1.221308e-03 -2.965496e-03 -2.184294e-02 1.203952e-01 -7.563399e-03 -3.138468e-02 -4.484645e-03 -1.948807e-01 -1.917928e-01 6.042752e-01 1.946201e-01 -1.053544e-02 -1.197865e-01 1.339002e-02 
3.800000e+00 6.878262e-02 8.460505e-02 -1.240332e-02 -9.774616e-04 2.032394e-02 -2.677337e-01 1.530808e-01 -3.023066e-04 -2.501459e-02 -3.525959e-02 -4.184018e-01 -6.098092e-02 -5.477095e-02 -7.964257e-02 1.015366e-01 -5.914622e-02 -3.057138e-04 -1.996568e-03 -1.493121e-01 9.354708e-02 -4.369628e-03 -2.400216e-02 -2.468832e-03 -1.810293e-01 -2.524064e-01 4.831577e-01 -2.555963e-01 -6.929624e-03 -1.546059e-01 2.669986e-03 
4.000000e+00 5.935129e-02 8.070621e-02 -8.467595e-03 -1.034171e-02 9.157050e-02 -5.426357e-01 1.994628e-01 -1.964549e-01 -2.614880e-02 -3.552060e-02 -7.971403e-01 -5.585074e-02 -4.926498e-02 -7.273196e-02 1.717222e-01 -4.182159e-01 -1.413597e-04 -1.940500e-03 -4.461420e-01 5.534022e-02 -3.646092e-03 -1.578385e-02 -2.173496e-03 -2.112434e-01 -2.992242e-01 2.509116e-01 -5.283186e-01 -5.661529e-03 -2.014926e-01 -4.784936e-03 

0.000000e+00 -3.000132e+00 -2.094889e+00 1.976336e-01 -1.613295e+00 -3.174770e+00 -2.271023e+00 9.821573e-01 -1.290223e+00 -2.034422e+00 1.669132e+00 5.844707e-01 2.072892e+00 -1.902541e+00 3.953680e-01 -1.718384e+00 3.383789e-01 -4.819495e+00 -2.693655e+00 -3.440484e+00 -4.191877e+00 3.341985e-01 7.178843e-01 -1.309302e-01 -3.244484e+00 -1.916121e+00 -3.688732e-01 -5.248831e+00 -2.512077e+00 9.163234e-01 -2.297766e+00 
2.000000e-01 -2.869142e+00 -1.600043e+00 4.366056e-02 -1.455232e+00 -2.482962e+00 -1.640133e+00 8.604639e-01 -9.133620e-01 -1.583526e+00 1.407215e+00 4.311797e-01 1.669591e+00 -1.443623e+00 2.755432e-01 -1.424245e+00 6.656096e-01 -3.917900e+00 -2.161604e+00 -2.840449e+00 -3.412050e+00 1.446377e-01 4.825484e-01 -3.347950e-01 -2.411714e+00 -1.611324e+00 -1.545474e-01 -4.350172e+00 -2.681069e+00 6.405205e-01 -2.116868e+00 
4.000000e-01 -2.422016e+00 -8.125554e-01 -1.706196e-01 -1.023705e+00 -1.504475e+00 -6.637910e-01 5.919458e-01 -5.747406e-01 -1.094204e+00 7.455991e-01 2.173302e-01 8.738358e-01 -7.349283e-01 1.260900e-01 -8.468578e-01 1.085009e+00 -2.538124e+00 -1.490166e+00 -1.792673e+00 -1.657533e+00 -1.827774e-01 -4.883635e-02 -6.065776e-01 -1.338707e+00 -1.150549e+00 1.448907e-01 -2.754126e+00 -2.631049e+00 1.423108e-01 -1.663624e+00 
6.000000e-01 -1.773178e+00 -3.889586e-01 -3.943959e-01 -5.555753e-01 -1.002794e+00 -4.379064e-01 2.716558e-01 -6.237348e-01 -9.535879e-01 -8.857984e-02 2.252421e-01 1.867825e-02 -4.474019e-01 9.915574e-03 -3.791345e-01 9.286559e-01 -1.833417e+00 -1.361242e+00 -1.053395e+00 -5.655622e-01 -4.467777e-01 -5.562336e-01 -6.148942e-01 -9.676563e-01 -8.984867e-01 1.278549e-01 -1.589860e+00 -1.974467e+00 -2.998493e-02 -1.164979e+00 
8.000000e-01 -1.054605e+00 -1.920862e-01 -5.872847e-01 -2.352047e-01 -5.630755e-01 -6.189109e-01 7.022628e-02 -4.871774e-01 -7.943225e-01 -5.980417e-01 1.648090e-01 -6.405077e-01 -5.378532e-01 -9.421466e-02 -1.300582e-01 1.465515e-01 -1.290129e+00 -1.034334e+00 -6.808698e-01 -6.766295e-01 -5.688812e-01 -7.686077e-01 -4.218840e-01 -6.790495e-01 -9.176008e-01 -7.566262e-02 -9.206194e-01 -1.223180e+00 -8.187268e-02 -8.269376e-01 
1.000000e+00 -5.745666e-01 -8.479166e-02 -6.635741e-01 -1.072564e-01 -2.049265e-01 -4.679038e-01 7.483028e-02 -2.346950e-01 -5.997032e-01 -5.846812e-01 3.006868e-02 -8.624266e-01 -6.874457e-01 -2.987927e-01 7.530091e-03 4.763696e-02 -8.218779e-01 -6.410201e-01 -1.898978e-01 -1.139978e+00 -5.954151e-01 -6.625673e-01 -2.299828e-01 -4.938755e-01 -9.945485e-01 -2.611271e-01 -5.384696e-01 -8.488072e-01 -2.797421e-01 -6.157094e-01 
1.200000e+00 -3.657016e-01 -7.579216e-03 -5.998318e-01 -6.174185e-02 -1.344877e-01 -9.173518e-02 1.183605e-01 -1.228516e-01 -5.428902e-01 -4.053228e-01 3.700492e-03 -7.905880e-01 -6.825741e-01 -5.222584e-01 1.489748e-01 6.522709e-01 -5.291194e-01 -5.338046e-01 8.711911e-02 -9.881087e-01 -5.351220e-01 -4.700736e-01 -1.398454e-01 -9.081574e-01 -9.046010e-01 -2.626272e-01 -1.840692e-01 -7.277074e-01 -6.483136e-01 -3.860981e-01 
1.400000e+00 -2.211981e-01 4.844818e-02 -4.645003e-01 -1.877729e-01 -1.632417e-01 -2.014029e-02 1.582878e-02 -2.857805e-02 -4.827219e-01 -3.094523e-01 3.371764e-02 -6.020352e-01 -6.036653e-01 -5.503159e-01 2.688259e-01 3.589738e-01 -3.376717e-01 -3.991985e-01 -1.501399e-01 -6.770389e-01 -3.588011e-01 -3.298446e-01 -9.711409e-02 -1.513150e+00 -7.105715e-01 -4.951467e-03 1.961383e-01 -5.855917e-01 -8.926663e-01 -1.988200e-01 
1.600000e+00 -1.569101e-01 7.330471e-02 -3.665645e-01 -4.566055e-01 -1.498418e-01 1.863452e-01 -4.083675e-02 6.575900e-02 -2.836691e-01 -2.951676e-01 1.213409e-03 -4.623877e-01 -5.250954e-01 -4.270392e-01 2.505660e-01 -4.734967e-01 -2.758423e-01 -2.525326e-01 -3.602534e-01 -7.253274e-01 -2.390701e-01 -2.897562e-01 -8.320717e-02 -1.420640e+00 -4.379279e-01 3.107694e-01 4.296626e-01 -3.996642e-01 -7.669838e-01 -1.084262e-01 
1.800000e+00 -8.806918e-02 6.345789e-02 -2.281253e-01 -4.097195e-01 -9.872274e-02 4.434942e-01 3.785728e-02 7.716943e-03 -1.726085e-01 -2.635169e-01 -5.624472e-04 -3.408603e-01 -4.311864e-01 -2.442233e-01 9.858420e-02 -6.176951e-01 -2.611005e-01 -1.695040e-01 -1.710416e-01 -5.735225e-01 -1.639353e-01 -2.483675e-01 -6.326271e-02 -1.009197e+00 -3.852256e-01 5.088504e-01 6.030148e-01 -2.336740e-01 -5.997921e-01 -6.331690e-02 
2.000000e+00 -3.278449e-02 7.554592e-02 -1.275112e-01 -1.953817e-01 1.059144e-01 1.218814e-01 7.500393e-02 -4.030679e-02 -1.186407e-01 -2.159887e-01 2.893550e-02 -2.743912e-01 -3.116170e-01 -1.701574e-01 8.267294e-02 1.684794e-02 -2.072379e-01 -1.336782e-01 1.058883e-01 -3.015492e-01 -9.409062e-02 -1.420204e-01 -3.665770e-02 -7.846663e-01 -4.858851e-01 4.710354e-01 7.320182e-01 -1.311497e-01 -5.874737e-01 -5.180509e-02 
2.200000e+00 3.605088e-03 1.025454e-01 -8.434898e-02 -2.219280e-01 2.486203e-01 -1.985805e-01 8.351470e-02 -7.317120e-02 -1.098760e-01 -1.602573e-01 -7.422827e-02 -2.290374e-01 -2.126227e-01 -1.989387e-01 2.160370e-01 3.749931e-01 -1.444599e-01 -9.619785e-02 6.010430e-02 -1.770510e-01 -4.939305e-02 -8.252282e-02 -2.133017e-02 -5.963984e-01 -4.415250e-01 2.397617e-01 6.667341e-01 -7.077251e-02 -5.704959e-01 -5.776672e-02 
2.400000e+00 3.268019e-02 7.870864e-02 -5.878660e-02 -3.111415e-01 3.266483e-02 -2.780578e-01 1.027324e-01 -1.613472e-01 -1.055516e-01 -1.214671e-01 -9.684907e-02 -1.395619e-01 -1.568605e-01 -2.228258e-01 2.523778e-01 4.975580e-01 -1.068301e-01 -5.588871e-02 -2.622142e-01 -2.007424e-01 -2.579583e-02 -9.329867e-02 -1.596863e-02 -3.747268e-01 -3.289998e-01 3.578372e-01 4.391004e-01 -4.523125e-02 -3.544219e-01 -5.037059e-02 
2.600000e+00 5.568408e-02 3.450541e-02 -3.574698e-02 -2.264807e-01 -1.903779e-01 -2.991472e-01 3.485842e-02 -1.826869e-01 -7.883994e-02 -1.009457e-01 -3.451502e-02 -9.640245e-02 -1.202636e-01 -1.762265e-01 1.074565e-01 6.244100e-01 -6.309968e-02 -2.908806e-02 -4.102559e-01 -1.469799e-01 -1.354616e-02 -1.052091e-01 -1.386859e-02 -2.783723e-01 -1.972902e-01 3.710136e-01 2.435154e-01 -3.227856e-02 -1.673288e-01 -1.959115e-02 
2.800000e+00 7.724046e-02 5.204608e-02 -2.584916e-02 -1.148664e-01 -5.740541e-02 -2.983357e-01 -1.058051e-01 -5.356816e-02 -3.145720e-02 -6.868891e-02 2.894204e-02 -8.641899e-02 -9.827908e-02 -1.012405e-01 -2.964580e-03 3.819255e-01 -4.713506e-02 -1.581493e-02 -4.518378e-02 -8.343710e-02 -8.266674e-03 -7.468649e-02 -9.822324e-03 -2.992903e-01 -9.883405e-02 -1.417611e-01 1.105485e-01 -1.967546e-02 -1.429321e-01 5.152631e-03 
3.000000e+00 8.871578e-02 7.607120e-02 -1.652783e-02 3.517832e-02 1.360187e-01 -1.856568e-01 -1.361682e-01 1.865020e-01 -1.833400e-02 -4.644744e-02 5.243866e-02 -7.417015e-02 -8.840724e-02 -4.199795e-02 -2.530925e-02 -2.988638e-01 -4.584649e-02 -1.033414e-02 1.440869e-01 -8.396214e-02 -5.518930e-03 -4.533945e-02 -6.781763e-03 -2.682261e-01 -1.102554e-01 -4.004971e-01 1.081419e-01 -1.146371e-02 -1.528731e-01 5.446133e-03 
3.200000e+00 7.208073e-02 5.978841e-02 -9.015692e-03 2.045163e-01 1.335539e-01 -5.209949e-02 -6.382730e-02 2.382740e-01 -2.944630e-02 -3.992615e-02 6.035557e-02 -5.767214e-02 -6.326131e-02 -2.473530e-02 -2.237447e-02 -6.001303e-01 -3.729642e-02 -8.510524e-03 3.802278e-03 -7.919940e-02 -2.812483e-03 -3.417956e-02 -4.085454e-03 -1.949206e-01 -1.354541e-01 -1.247814e-01 1.895018e-01 -6.751915e-03 -1.415613e-01 1.518441e-03 
3.400000e+00 5.512836e-02 3.361967e-02 -5.035129e-03 1.155421e-01 8.677163e-02 1.546259e-01 -6.006822e-02 1.740035e-02 -3.009734e-02 -3.446702e-02 -3.181223e-03 -4.246660e-02 -4.266567e-02 -3.634112e-02 1.518649e-02 -2.484851e-01 -2.338356e-02 -6.303628e-03 -5.683162e-02 -1.394454e-02 -1.479365e-03 -2.827363e-02 -2.620556e-03 -1.316522e-01 -1.143166e-01 6.949363e-02 9.711153e-02 -3.904118e-03 -1.324834e-01 -7.076793e-03 
3.600000e+00 6.237178e-02 2.922201e-03 -3.603773e-03 -1.376973e-01 1.160146e-01 1.786382e-01 -7.924165e-02 -1.359271e-01 -1.781097e-02 -2.877821e-02 -8.256690e-02 -3.412877e-02 -3.004651e-02 -3.985378e-02 3.649632e-02 1.600005e-01 -1.004552e-02 -4.890805e-03 2.415493e-02 5.867676e-02 -8.317355e-04 -2.346513e-02 -2.002905e-03 -8.028964e-02 -7.114615e-02 -3.909321e-02 -9.605906e-02 -2.379799e-03 -9.994317e-02 -2.157974e-02 
3.800000e+00 6.831140e-02 -5.821979e-02 -2.652330e-03 -1.545820e-01 1.724192e-01 -7.378012e-01 5.432643e-02 1.390937e-01 -1.170424e-02 -2.415002e-02 -1.792276e-01 -3.188414e-02 -2.754816e-02 -2.090937e-02 9.132818e-02 7.452200e-01 -7.817794e-03 -3.438711e-03 -1.416044e-01 9.433315e-02 -5.935981e-04 -1.952508e-02 -1.328237e-03 -4.462352e-02 -6.112949e-02 1.997608e-01 -1.422277e-01 -1.495026e-03 -7.403531e-02 -2.449265e-02 
4.000000e+00 6.600077e-02 -1.120311e-01 -1.992298e-03 -5.870100e-02 2.186577e-01 -1.475144e+00 1.549248e-01 4.229651e-01 -1.159162e-02 -2.413323e-02 -2.743468e-01 -3.127821e-02 -2.608860e-02 -7.471469e-03 1.332381e-01 1.089460e+00 -1.013435e-02 -2.965063e-03 -3.379047e-01 1.080651e-01 -5.477878e-04 -1.870542e-02 -9.234336e-04 -2.435226e-02 -7.122902e-02 4.788828e-01 -5.523248e-02 -1.391163e-03 -7.170306e-02 -2.424388e-02 

0.000000e+00 -1.982125e+00 -4.128547e+00 -2.579614e+00 -3.174496e+00 -1.439911e+00 -2.484741e+00 -1.076668e+00 -4.799031e+00 -8.064128e-01 -1.793263e+00 -3.519468e+00 1.749987e+00 -1.795587e+00 1.045063e+00 -3.272591e+00 -2.961581e-01 -2.762972e+00 -1.192035e+00 -2.484915e+00 2.310268e-01 -5.817957e+00 5.117450e-01 1.446893e+00 -2.245825e+00 1.675971e+00 -4.659625e-01 -3.943770e+00 -2.547531e+00 3.794462e-01 -2.228190e+00 
2.000000e-01 -1.998955e+00 -3.710148e+00 -1.805401e+00 -2.692432e+00 -1.091936e+00 -2.070835e+00 -9.606544e-01 -4.034973e+00 -6.988571e-01 -1.605268e+00 -2.571363e+00 1.512043e+00 -1.558536e+00 7.537236e-01 -2.615341e+00 -7.744579e-01 -2.976042e+00 -1.459229e+00 -1.741938e+00 7.442785e-02 -4.796419e+00 3.532238e-01 9.940060e-01 -1.509136e+00 1.524773e+00 -3.481789e-01 -3.497512e+00 -2.416224e+00 3.125561e-01 -1.794045e+00 
4.000000e-01 -1.905460e+00 -2.698845e+00 -9.783391e-01 -1.911729e+00 -6.215437e-01 -1.473338e+00 -6.150576e-01 -2.642901e+00 -4.330243e-01 -1.282557e+00 -1.088603e+00 1.018738e+00 -1.027695e+00 3.265528e-01 -1.519612e+00 -1.727827e+00 -2.845862e+00 -1.677947e+00 -5.298760e-01 -1.644965e-01 -2.681770e+00 1.602218e-02 2.267593e-01 -8.666921e-01 1.124062e+00 -4.677814e-02 -2.482529e+00 -2.062216e+00 1.760358e-01 -1.161212e+00 
6.000000e-01 -1.565540e+00 -1.482617e+00 -1.029697e+00 -1.411065e+00 -5.261821e-01 -1.031079e+00 -2.353667e-01 -1.529244e+00 -3.523456e-01 -1.100270e+00 -3.406373e-01 5.165643e-01 -5.150623e-01 1.313807e-01 -8.222771e-01 -2.224711e+00 -1.984859e+00 -1.353450e+00 -7.685538e-02 -2.408183e-01 -1.025706e+00 4.303951e-02 -2.730760e-01 -1.173062e+00 4.967528e-01 4.845032e-02 -1.477816e+00 -1.440536e+00 -3.871821e-02 -1.085006e+00 
8.000000e-01 -1.072560e+00 -5.802454e-01 -9.470233e-01 -9.607249e-01 -5.633658e-01 -4.454634e-01 -1.363844e-01 -9.346598e-01 -5.202639e-01 -1.188089e+00 -4.578508e-02 -1.655876e-01 -3.889142e-01 1.942428e-01 -3.216099e-01 -1.846344e+00 -1.206465e+00 -9.058604e-01 -3.460707e-02 -1.946620e-01 -3.955023e-01 1.771528e-01 -4.869394e-01 -1.139637e+00 5.717289e-02 -2.233152e-01 -8.870812e-01 -8.407816e-01 3.444544e-02 -1.218157e+00 
1.000000e+00 -6.388939e-01 -1.912513e-01 -5.093240e-01 -5.357638e-01 -4.516015e-01 3.689908e-01 -2.138228e-01 -7.128511e-01 -8.097518e-01 -1.186580e+00 -2.636119e-02 -8.123301e-01 -5.284788e-01 2.741386e-01 -9.573683e-02 -1.272515e+00 -8.517990e-01 -6.116353e-01 -1.593309e-01 -1.175470e-01 -5.553317e-01 6.554913e-02 -4.329092e-01 -5.814103e-01 -8.029790e-02 -5.522864e-01 -6.065607e-01 -4.819754e-01 2.103119e-01 -1.118730e+00 
1.200000e+00 -3.587134e-01 -8.246999e-02 -4.389631e-01 -2.667769e-01 -1.427573e-01 9.939814e-01 -2.098923e-01 -4.791354e-01 -1.017028e+00 -9.905026e-01 -1.096424e-01 -1.110753e+00 -5.805539e-01 2.218624e-01 -1.756310e-01 -9.532871e-01 -6.164863e-01 -4.235567e-01 -3.172004e-01 -6.438371e-02 -7.146621e-01 -4.324260e-01 -2.716912e-01 -7.417472e-02 -2.609333e-01 -5.533541e-01 -3.291931e-01 -4.263062e-01 -1.135861e-01 -7.810436e-01 
1.400000e+00 -1.920137e-01 -5.169483e-02 -7.231992e-01 -1.006386e-01 6.514840e-02 1.121767e+00 -1.668099e-01 -2.200456e-01 -1.015440e+00 -9.319828e-01 -1.451146e-01 -9.526984e-01 -5.993326e-01 1.747500e-01 -2.062336e-01 -1.813043e-01 -4.144066e-01 -2.941280e-01 -2.542281e-01 -3.887563e-02 -7.130331e-01 -1.094919e+00 -1.851547e-01 1.728194e-02 -6.347766e-01 -6.578296e-01 -1.231380e-01 -6.533915e-01 -5.705689e-01 -4.474097e-01 
1.600000e+00 -1.104991e-01 -4.057252e-02 -8.808116e-01 5.552908e-03 1.951719e-01 7.502186e-01 -6.881286e-02 -1.751396e-01 -8.342279e-01 -8.367408e-01 -7.952652e-02 -6.620411e-01 -7.447340e-01 8.918254e-02 -1.236632e-01 6.311768e-01 -3.086253e-01 -1.988505e-01 8.885603e-02 -1.743590e-02 -7.423254e-01 -1.415285e+00 -1.621971e-01 -3.771460e-01 -8.957567e-01 -9.017893e-01 -3.590376e-03 -7.962237e-01 -6.668442e-01 -3.210506e-01 
1.800000e+00 -6.975057e-02 -1.248977e-02 -8.727554e-01 4.625634e-02 1.896587e-01 5.124782e-01 1.056750e-02 -1.891945e-01 -6.325285e-01 -5.722303e-01 -5.711705e-03 -4.977844e-01 -8.492622e-01 -2.003270e-01 1.517330e-02 8.332299e-01 -2.061999e-01 -1.434084e-01 3.950560e-01 7.049276e-03 -7.228780e-01 -1.243538e+00 -1.148552e-01 -1.011563e+00 -1.015095e+00 -7.651496e-01 1.380961e-01 -7.252741e-01 -5.280675e-01 -2.393955e-01 
2.000000e+00 -4.426313e-02 2.121876e-02 -7.426197e-01 1.088211e-02 3.514660e-02 5.476306e-01 7.341737e-02 -6.186223e-02 -5.922679e-01 -3.327671e-01 8.790442e-02 -4.418036e-01 -7.695347e-01 -5.738837e-01 7.676101e-02 8.858358e-01 -1.171850e-01 -1.066890e-01 2.745667e-01 3.236085e-02 -6.404038e-01 -7.691571e-01 -6.586503e-02 -1.169235e+00 -1.113345e+00 -3.605623e-01 2.792393e-01 -5.475168e-01 -5.617535e-01 -1.392762e-01 
2.200000e+00 -2.683433e-02 4.582196e-02 -5.419639e-01 -1.328200e-03 5.844795e-02 5.848132e-01 1.033907e-01 -2.829697e-03 -5.154785e-01 -2.717975e-01 1.095772e-01 -4.409936e-01 -6.340184e-01 -6.676248e-01 6.932663e-02 6.567223e-01 -7.301775e-02 -6.965892e-02 -2.895265e-01 5.708724e-02 -4.353756e-01 -5.549317e-01 -4.744487e-02 -9.369371e-01 -1.019971e+00 -3.315115e-03 4.443984e-01 -4.182393e-01 -5.990034e-01 -6.404604e-02 
2.400000e+00 -9.098729e-03 3.332373e-02 -3.661828e-01 5.401327e-02 9.181005e-02 4.122016e-01 7.682794e-02 2.422276e-03 -3.321018e-01 -2.581535e-01 1.806720e-02 -3.510000e-01 -4.081551e-01 -5.372992e-01 4.399085e-02 3.213703e-01 -5.712695e-02 -3.620218e-02 -4.625235e-01 7.203541e-02 -2.560093e-01 -4.963455e-01 -3.611790e-02 -7.594557e-01 -8.554978e-01 2.615049e-01 6.266621e-01 -2.856260e-01 -5.231320e-01 -2.375789e-02 
2.600000e+00 9.852068e-03 -1.159277e-02 -2.706628e-01 1.005156e-01 -5.955365e-02 -7.311924e-02 6.713239e-02 1.104264e-01 -2.041236e-01 -1.807411e-01 3.330703e-02 -2.651049e-01 -2.543674e-01 -4.274175e-01 -4.889611e-02 3.346431e-01 -4.229196e-02 -2.407567e-02 -8.224929e-02 9.229669e-02 -1.287927e-01 -4.334473e-01 -2.441594e-02 -6.308713e-01 -7.105099e-01 6.202031e-01 7.123729e-01 -1.551182e-01 -5.226227e-01 -1.984449e-02 
2.800000e+00 3.692641e-02 1.316666e-02 -1.670079e-01 9.989357e-02 -2.852702e-01 -4.345382e-01 1.580013e-02 1.635183e-01 -1.831256e-01 -1.166923e-01 -3.121592e-02 -1.998736e-01 -2.389876e-01 -3.522658e-01 -1.445981e-01 4.716782e-01 -2.386793e-02 -1.710652e-02 6.942464e-02 1.080633e-01 -6.630617e-02 -3.400046e-01 -1.844648e-02 -5.371200e-01 -5.426794e-01 7.109335e-01 6.597946e-01 -9.717352e-02 -4.579791e-01 -2.304057e-02 
3.000000e+00 6.629800e-02 6.660043e-02 -9.777702e-02 3.660747e-02 -5.405431e-02 -2.204700e-01 1.477468e-02 -8.544973e-03 -1.455136e-01 -1.077648e-01 -1.430801e-01 -1.716752e-01 -1.973655e-01 -2.658346e-01 -1.180760e-01 -4.677636e-02 -1.223300e-02 -1.063557e-02 -2.180255e-01 1.092124e-01 -4.831550e-02 -2.266866e-01 -1.127120e-02 -4.529770e-01 -3.614803e-01 4.647476e-01 3.880088e-01 -6.395319e-02 -3.426291e-01 -2.000886e-02 
3.200000e+00 9.136516e-02 7.699832e-02 -6.476355e-02 -4.924839e-02 1.860589e-01 2.864444e-01 -2.063296e-02 -1.798598e-01 -1.012354e-01 -9.523982e-02 -7.455883e-02 -1.250848e-01 -1.268660e-01 -1.999891e-01 3.330571e-02 -3.264311e-01 -9.476030e-03 -7.611825e-03 -7.115859e-02 1.186198e-01 -2.893820e-02 -1.623273e-01 -6.685330e-03 -4.069155e-01 -3.122030e-01 2.513722e-01 1.964715e-01 -3.914946e-02 -2.768749e-01 -1.575176e-02 
3.400000e+00 9.458973e-02 -7.166842e-03 -3.763052e-02 -3.623450e-02 9.310346e-02 1.696799e-01 7.036487e-03 -1.225004e-01 -7.732137e-02 -7.060518e-02 1.351679e-01 -8.235436e-02 -9.006884e-02 -1.378777e-01 1.083844e-01 3.553406e-01 -5.622755e-03 -5.508707e-03 3.346646e-01 1.084969e-01 -1.409596e-02 -1.329674e-01 -4.738264e-03 -3.097942e-01 -3.159917e-01 1.941027e-01 1.338017e-01 -2.317721e-02 -2.151217e-01 -4.060046e-03 
3.600000e+00 7.666107e-02 -8.307047e-02 -2.179263e-02 6.107088e-02 1.507505e-02 -9.513010e-02 1.972759e-02 6.362000e-02 -6.549914e-02 -5.932956e-02 1.293492e-01 -5.612602e-02 -7.797856e-02 -8.824504e-02 6.070455e-02 7.210920e-01 8.981633e-04 -3.164456e-03 1.070412e-01 5.478083e-02 -8.595162e-03 -1.005365e-01 -3.914919e-03 -2.371776e-01 -2.773084e-01 2.072953e-01 9.632006e-02 -1.512433e-02 -1.465783e-01 -1.407167e-03 
3.800000e+00 6.694688e-02 -1.038616e-01 -1.568747e-02 4.503597e-02 1.991942e-02 2.898626e-01 -9.176990e-02 1.135916e-01 -4.620969e-02 -7.461596e-02 -8.184754e-02 -5.121357e-02 -4.693360e-02 -7.014076e-02 -9.594648e-02 3.612937e-01 5.762991e-04 -1.787606e-03 -1.695857e-01 -5.593890e-03 -6.096488e-03 -8.824417e-02 -2.823240e-03 -1.845300e-01 -2.276545e-01 2.176127e-01 1.305752e-01 -1.059724e-02 -1.258153e-01 -2.608859e-02 
4.000000e+00 6.480626e-02 -1.072631e-01 -1.357358e-02 -9.465256e-03 1.051612e-01 7.049025e-01 -1.243614e-01 9.469588e-02 -3.117990e-02 -9.030571e-02 -1.646382e-01 -5.401779e-02 -2.442643e-02 -7.583800e-02 -2.059507e-01 2.456070e-02 -4.279765e-04 -1.022316e-03 -2.881694e-01 -2.932004e-02 -5.107925e-03 -9.177267e-02 -2.061748e-03 -1.650638e-01 -2.114953e-01 2.120628e-01 1.160358e-01 -9.206932e-03 -1.462694e-01 -3.968731e-02 
