# Supplementary material for: Inference of Genetic Networks From Time-Series and Static Gene Expression Data: Combining a Random-Forest-Based Inference Method With Feature Selection Methods
Source: Front Genet. 2020 Dec 15;11:595912. doi: 10.3389/fgene.2020.595912 (PMC7770182; doi:10.3389/fgene.2020.595912)
Supplement: Supplementary file 3 [file Data_Sheet_2.ZIP › source/bin/sample/exp.dat]

NumOfTrees= 1000
NumOfAttributes= 10
MaxIter= 50
UpperBound= 5
LowerBound= -10
RndSeed= 1
RFIter= 100
RFNumOfTrees= 100
RFNumOfAttributes= 10
RFCutOff= 39
VTIter= 100
VTNumOfTrees= 100
VTAlpha= 0.5
VTCutOff= 39
ETIter= 100
ETNumOfTrees= 100
ETNumOfAttributes= 29
ETCutOff= 39
