# Supplementary material for: Inference of Genetic Networks From Time-Series and Static Gene Expression Data: Combining a Random-Forest-Based Inference Method With Feature Selection Methods
Source: Front Genet. 2020 Dec 15;11:595912. doi: 10.3389/fgene.2020.595912 (PMC7770182; doi:10.3389/fgene.2020.595912)
Supplement: Supplementary file 3 [file Data_Sheet_2.ZIP › source/bin/sample/ss_-6.dat]

30, 30
WT	1.128968e-01, 2.691086e-01, 5.124226e-04, 4.153591e-01, 8.398041e-01, 1.482159e+00, 5.534475e-01, 4.876763e-01, 2.839291e-08, 7.183879e-03, 6.256226e-01, 4.332857e-04, 8.198959e-03, 1.502885e-02, 4.981414e-01, 2.042804e+00, 2.152507e-02, 1.440403e-03, 1.077160e+00, 2.202791e-01, 8.679422e-05, 1.031627e-04, 8.297021e-06, 9.276911e-04, 1.284820e-02, 1.360779e+00, 8.551522e-01, 2.550585e-04, 1.11049…
-0	0.000000e+00, 1.995632e-01, 4.942729e-04, 5.197167e-01, 8.814963e-01, 1.651488e+00, 4.511686e-01, 5.128200e-01, 9.307463e-09, 6.333170e-03, 6.605482e-01, 4.580495e-04, 8.171754e-03, 1.589619e-02, 5.483191e-01, 2.567911e+00, 2.153155e-02, 6.906183e-04, 1.042105e+00, 2.092939e-01, 7.812757e-05, 1.104315e-04, 1.998262e-06, 1.051112e-03, 1.116908e-02, 1.531049e+00, 8.698591e-01, 1.895684e-04, 1.21768…
-1	1.540527e-01, 0.000000e+00, 5.190978e-04, 1.486439e-01, 8.549511e-01, 1.478141e+00, 5.506984e-01, 7.025023e-01, 1.685977e-08, 6.061565e-03, 5.448203e-01, 4.262175e-04, 8.391132e-03, 7.571989e-02, 4.404901e-01, 2.181795e+00, 4.310809e-03, 1.831149e-03, 1.062859e+00, 1.906606e-01, 7.928249e-05, 8.081472e-05, 8.525142e-06, 1.145798e-03, 1.050365e-02, 1.233316e+00, 8.072018e-01, 2.593227e-04, 1.32179…
-2	1.396431e-01, 2.217251e-01, 0.000000e+00, 4.553291e-01, 8.220406e-01, 1.801627e+00, 6.293716e-01, 6.173250e-01, 1.435541e-08, 6.052060e-03, 4.619481e-01, 5.407694e-04, 8.581677e-03, 1.710956e-02, 4.491605e-01, 2.392330e+00, 2.353698e-02, 1.614360e-03, 1.239965e+00, 2.223740e-01, 6.030066e-05, 9.377920e-05, 7.537434e-06, 1.150471e-03, 1.203692e-02, 1.599815e+00, 1.007204e+00, 2.196539e-04, 1.44566…
-3	1.236399e-01, 2.251476e-01, 4.551640e-04, 0.000000e+00, 8.274239e-01, 1.569149e+00, 5.123238e-01, 5.231319e-01, 4.808241e-08, 7.396822e-03, 5.759049e-01, 4.955622e-04, 9.064458e-03, 1.820554e-02, 3.268592e-01, 2.340842e+00, 2.087700e-03, 1.616881e-03, 7.942909e-01, 2.336652e-01, 7.451459e-05, 9.642393e-05, 8.245150e-06, 8.829892e-04, 1.068626e-02, 1.327295e+00, 8.319407e-01, 2.905074e-04, 1.16898…
-4	1.634041e-01, 2.469462e-01, 5.197271e-04, 3.853498e-01, 0.000000e+00, 1.704015e+00, 6.032765e-01, 6.138542e-01, 1.505197e-08, 5.342238e-03, 6.237352e-01, 4.207203e-04, 8.977126e-03, 1.678377e-02, 4.015222e-01, 2.468180e+00, 1.979777e-02, 1.674525e-03, 1.180633e+00, 1.580447e-01, 7.067327e-05, 1.085520e-04, 6.479146e-06, 1.071718e-03, 1.273058e-02, 1.185803e+00, 7.126481e-01, 2.450813e-04, 1.31656…
-5	1.442184e-01, 2.233763e-01, 4.507124e-04, 5.324346e-01, 8.502529e-01, 0.000000e+00, 5.193800e-01, 6.516491e-01, 1.301646e-08, 6.964099e-03, 5.613161e-01, 4.741092e-04, 1.024448e-02, 1.412151e-02, 4.238298e-01, 4.436473e-01, 2.035740e-02, 1.822127e-03, 1.127396e+00, 2.208141e-07, 7.426199e-05, 1.103607e-04, 1.400923e-01, 1.297440e-03, 1.285628e-02, 1.439739e+00, 9.230742e-01, 2.510208e-04, 1.16771…
-7	1.105399e-01, 2.511338e-01, 3.910270e-04, 3.890113e-01, 7.734492e-01, 1.571223e+00, 5.495066e-01, 0.000000e+00, 8.784420e-08, 6.824866e-03, 5.995286e-01, 5.459985e-04, 9.285769e-03, 1.414844e-02, 4.873028e-01, 2.230161e+00, 2.323700e-02, 1.663931e-03, 1.123053e+00, 2.144853e-01, 8.994525e-05, 7.452393e-05, 9.975547e-06, 1.110652e-03, 1.299496e-02, 1.347730e+00, 8.856408e-01, 2.690116e-04, 1.43416…
-8	1.324303e-01, 2.426391e-01, 4.891386e-04, 4.918360e-01, 8.638793e-01, 1.569659e+00, 4.950538e-01, 6.767720e-01, 0.000000e+00, 5.704285e-03, 5.535046e-01, 5.037187e-04, 9.040904e-03, 1.376880e-02, 4.073233e-01, 2.272343e+00, 2.349835e-02, 1.326088e-03, 1.031430e+00, 1.991450e-01, 8.924761e-05, 1.182883e-04, 7.650771e-06, 1.154075e-03, 1.107922e-02, 1.504214e+00, 9.275442e-01, 2.240995e-04, 1.33269…
-9	1.396222e-01, 2.100528e-01, 4.160658e-04, 3.733155e-01, 7.146202e-01, 1.329395e+00, 5.317201e-01, 6.192630e-01, 1.619529e-08, 0.000000e+00, 5.056860e-01, 5.097006e-04, 9.019916e-03, 1.665461e-02, 3.544189e-01, 2.445459e+00, 1.925585e-02, 1.956514e-03, 1.137913e+00, 1.969117e-01, 9.648265e-05, 1.018843e-04, 7.548830e-06, 1.156062e-03, 1.115690e-02, 1.549612e+00, 7.588383e-01, 2.162931e-04, 1.57181…
-10	1.511050e-01, 2.410325e-01, 4.603920e-04, 4.596887e-01, 9.518123e-01, 1.643739e+00, 5.619375e-01, 5.041398e-01, 1.229570e-08, 6.411334e-03, 0.000000e+00, 4.357135e-04, 8.354562e-03, 1.430333e-02, 3.790658e-01, 1.989963e+00, 2.046260e-02, 1.555697e-03, 1.132425e+00, 1.853864e-01, 6.951029e-05, 9.892549e-05, 8.560336e-06, 1.202583e-03, 1.390108e-02, 1.128917e+00, 8.774989e-01, 2.531657e-04, 1.43221…
-11	1.175893e-01, 2.034302e-01, 4.543364e-04, 4.632847e-01, 7.978560e-01, 1.458020e+00, 5.853551e-01, 6.030872e-01, 4.145638e-08, 7.143233e-03, 7.040167e-01, 0.000000e+00, 9.604288e-03, 1.471258e-02, 4.991952e-01, 1.964154e+00, 1.847680e-02, 1.610370e-03, 9.277267e-01, 2.098877e-01, 8.468640e-05, 8.997449e-05, 7.808682e-06, 1.018004e-03, 1.313163e-02, 1.594870e+00, 8.882000e-01, 2.770517e-04, 1.15521…
-12	1.401797e-01, 2.434272e-01, 3.838317e-04, 3.740935e-01, 8.085764e-01, 1.408531e+00, 5.027560e-01, 5.301210e-01, 2.585193e-08, 6.455928e-03, 5.706999e-01, 5.052057e-04, 0.000000e+00, 1.751931e-02, 4.751465e-01, 2.397903e+00, 2.263879e-02, 1.876821e-03, 1.268195e+00, 2.263229e-01, 7.670579e-05, 9.446588e-05, 8.240973e-06, 1.188662e-03, 1.270652e-02, 1.213501e+00, 1.057001e+00, 2.382190e-04, 1.18489…
-13	1.485677e-01, 2.637727e-01, 4.354512e-04, 4.094242e-01, 7.690388e-01, 1.839453e+00, 5.534551e-01, 5.639915e-01, 1.424077e-08, 6.376544e-03, 6.667328e-01, 4.660789e-04, 9.593244e-03, 0.000000e+00, 4.652354e-01, 2.766114e+00, 2.046606e-02, 1.790113e-03, 9.734466e-01, 2.400478e-01, 7.837302e-05, 1.022702e-04, 9.069372e-06, 1.141329e-03, 1.302297e-02, 1.608409e+00, 9.800025e-01, 2.319305e-04, 1.35264…
-14	1.214235e-01, 2.472679e-01, 3.900779e-04, 1.011472e+00, 8.378740e-01, 1.362618e+00, 7.210538e-01, 6.070361e-01, 2.635333e-08, 6.739534e-03, 5.951464e-01, 4.593056e-04, 7.069101e-03, 1.377682e-02, 0.000000e+00, 2.911411e+00, 2.145832e-01, 1.815412e-03, 1.168975e+00, 1.781786e-01, 7.505045e-05, 9.178675e-05, 7.635935e-06, 1.104133e-03, 1.288001e-02, 1.122977e+00, 8.748504e-01, 2.303668e-04, 1.24263…
-15	1.431427e-01, 2.124750e-01, 3.555546e-04, 4.094130e-01, 8.295644e-01, 1.863464e+00, 4.576250e-01, 5.502012e-01, 1.118562e-08, 6.727859e-03, 4.679238e-01, 4.415286e-04, 9.053950e-03, 1.365045e-02, 4.622220e-01, 0.000000e+00, 1.987544e-02, 2.053418e-03, 1.086474e+00, 2.375246e-01, 7.586762e-05, 9.705764e-05, 7.051417e-06, 1.071749e-03, 1.332449e-02, 1.443950e+00, 9.478048e-01, 2.527696e-04, 1.53167…
-16	1.583550e-01, 2.626553e-01, 4.474510e-04, 4.732418e-01, 8.904113e-01, 1.729148e+00, 5.280474e-01, 4.897726e-01, 1.736468e-08, 5.647886e-03, 4.732958e-01, 5.454903e-04, 9.802761e-03, 1.394273e-02, 5.110675e-01, 2.776102e+00, 0.000000e+00, 1.683577e-03, 1.127923e+00, 2.201662e-01, 9.134666e-05, 1.014279e-04, 7.711340e-06, 1.042818e-03, 1.109996e-02, 1.628998e+00, 9.642503e-01, 2.299544e-04, 1.36147…
-17	1.027929e-01, 2.202657e-01, 4.181155e-04, 4.306739e-01, 7.898177e-01, 1.451237e+00, 5.463785e-01, 5.241316e-01, 1.582905e-08, 4.832864e-03, 6.409794e-01, 4.387960e-04, 8.802421e-03, 1.503423e-02, 4.744589e-01, 2.259678e+00, 2.042853e-02, 0.000000e+00, 9.239347e-01, 2.207035e-01, 7.837283e-05, 9.003408e-05, 9.567157e-06, 1.228211e-03, 1.350124e-02, 1.089302e+00, 9.783097e-01, 3.005794e-04, 1.49372…
-18	1.620673e-01, 8.851530e-01, 4.722666e-04, 1.003535e+00, 8.293978e-01, 1.499170e+00, 5.972127e-01, 5.402728e-01, 2.924349e-08, 6.392792e-03, 6.289810e-01, 4.041665e-04, 1.021415e-02, 2.804143e-04, 3.858226e-01, 2.636969e+00, 2.371282e-01, 2.076229e-03, 0.000000e+00, 1.967744e-01, 9.315014e-05, 1.181425e-04, 8.787116e-06, 1.054857e-03, 1.261339e-02, 1.565333e+00, 9.481975e-01, 2.100212e-04, 3.04941…
-19	1.287253e-01, 2.785915e-01, 4.432438e-04, 4.614465e-01, 6.674457e-01, 1.674365e+00, 4.365929e-01, 5.618950e-01, 2.718989e-09, 5.820390e-03, 4.957855e-01, 4.974121e-04, 1.041479e-02, 1.453677e-02, 4.666979e-01, 2.491706e+00, 2.207509e-02, 1.630642e-03, 1.161148e+00, 0.000000e+00, 7.880786e-05, 9.080415e-05, 9.085878e-06, 1.226776e-03, 1.331910e-02, 1.512043e+00, 9.426306e-01, 2.390480e-04, 1.41691…
-20	1.220628e-01, 2.552355e-01, 4.391769e-04, 5.130476e-01, 6.797226e-01, 1.518893e+00, 6.552320e-01, 6.142758e-01, 1.603614e-08, 6.011738e-03, 6.251516e-01, 5.206437e-04, 8.972966e-03, 1.411194e-02, 5.052814e-01, 2.554416e+00, 1.903362e-02, 1.639242e-03, 1.023507e+00, 1.879042e-01, 0.000000e+00, 9.763842e-05, 9.676659e-06, 1.103248e-03, 1.197846e-02, 1.245397e+00, 9.642306e-01, 2.530321e-04, 1.65583…
-21	1.454331e-01, 2.325734e-01, 4.216465e-04, 4.279337e-01, 6.655801e-01, 1.716978e+00, 6.556408e-01, 4.604120e-01, 1.499409e-08, 5.632876e-03, 6.434754e-01, 4.580318e-04, 8.024357e-03, 1.510129e-02, 4.730240e-01, 2.763730e+00, 2.347217e-02, 1.755435e-03, 1.165054e+00, 2.115978e-01, 7.516027e-05, 0.000000e+00, 6.707637e-06, 1.136548e-03, 1.338623e-02, 1.274128e+00, 8.818331e-01, 2.814718e-04, 1.45188…
-22	1.556003e-01, 2.618489e-01, 5.045764e-04, 4.688068e-01, 8.056056e-01, 1.447304e+00, 6.432194e-01, 6.006507e-01, 1.258788e-08, 6.208435e-03, 5.422655e-01, 3.960305e-04, 8.717493e-03, 1.602173e-02, 4.375901e-01, 2.744599e+00, 2.264067e-02, 1.639209e-03, 1.039015e+00, 2.084111e-01, 9.204312e-05, 1.123220e-04, 0.000000e+00, 1.179470e-03, 1.394293e-02, 1.153816e+00, 8.348190e-01, 2.809051e-04, 1.34653…
-23	1.270367e-01, 2.350443e-01, 4.278228e-04, 4.037222e-01, 7.792460e-01, 1.718936e+00, 5.869033e-01, 5.822188e-01, 1.399198e-08, 6.020131e-03, 5.943185e-01, 4.790887e-04, 8.447654e-03, 1.725903e-02, 4.410483e-01, 2.329609e+00, 1.757606e-02, 1.420148e-03, 1.167649e+00, 2.189618e-01, 7.191667e-05, 1.076772e-04, 7.899318e-06, 0.000000e+00, 1.315625e-02, 1.193592e+00, 7.937888e-01, 2.378214e-04, 1.29749…
-24	1.691949e-01, 2.738172e-01, 4.525872e-04, 3.628634e-01, 9.767157e-01, 1.680846e+00, 4.694496e-01, 4.928665e-01, 1.141138e-08, 6.529364e-03, 5.819826e-01, 4.423411e-04, 7.940725e-03, 1.499818e-02, 4.620385e-01, 2.268536e+00, 2.065880e-02, 1.589115e-03, 9.955514e-01, 1.850493e-01, 8.302678e-05, 1.203435e-04, 7.573080e-06, 9.899303e-04, 0.000000e+00, 1.538929e+00, 9.512304e-01, 2.480183e-04, 1.35922…
-25	1.299776e-01, 2.953519e-01, 4.078040e-04, 3.920261e-01, 9.182485e-01, 1.619254e+00, 4.964781e-01, 5.730392e-01, 1.534286e-08, 6.589777e-03, 5.341105e-01, 4.973824e-04, 1.148511e-02, 1.702867e-02, 4.752722e-01, 2.355124e+00, 2.094775e-02, 1.678240e-03, 1.078177e+00, 2.289210e-01, 7.779282e-05, 1.072258e-04, 8.570658e-06, 1.264764e-03, 1.497829e-02, 0.000000e+00, 7.951396e-01, 2.537183e-04, 1.45298…
-26	2.788808e-05, 2.674484e-01, 4.457718e-04, 4.907867e-01, 1.006036e+00, 1.812117e+00, 6.437181e-01, 5.228557e-01, 1.854689e-08, 6.000181e-03, 4.816827e-01, 5.333454e-04, 8.746142e-03, 1.539094e-02, 4.014225e-01, 2.662752e+00, 1.599061e-02, 5.973162e-04, 1.186463e+00, 1.775655e-01, 8.233988e-05, 9.597493e-05, 2.147195e-06, 1.201504e-03, 1.150986e-02, 1.186917e+00, 0.000000e+00, 2.778432e-04, 1.53446…
-27	1.153312e-01, 2.518019e-01, 4.672594e-04, 4.334475e-01, 8.893872e-01, 1.540402e+00, 5.375849e-01, 6.768510e-01, 1.558922e-08, 6.280313e-03, 5.646687e-01, 4.925474e-04, 9.716399e-03, 1.448656e-02, 5.116088e-01, 2.301840e+00, 2.050110e-02, 1.476503e-03, 9.639821e-01, 2.347123e-01, 8.051777e-05, 1.028290e-04, 7.852236e-06, 8.171575e-04, 1.395478e-02, 1.512290e+00, 7.236783e-01, 0.000000e+00, 1.40094…
-28	1.348226e-01, 2.283164e-01, 3.752611e-04, 4.171799e-01, 7.425399e-01, 1.804107e+00, 5.284895e-01, 6.421106e-01, 1.520575e-08, 5.365159e-03, 5.655893e-01, 4.629961e-04, 8.586432e-03, 1.705893e-02, 4.385952e-01, 2.375073e+00, 2.355999e-02, 1.863156e-03, 9.664551e-01, 2.089543e-01, 8.808220e-05, 7.678073e-05, 8.532725e-06, 1.048306e-03, 1.180781e-02, 1.326812e+00, 9.977910e-01, 2.686874e-04, 0.00000…
-29	1.267797e-01, 2.039360e-01, 4.586415e-04, 4.596981e-01, 6.235243e-01, 1.519221e+00, 5.889379e-01, 5.885911e-01, 1.645878e-08, 7.453655e-03, 6.967978e-01, 3.920272e-04, 8.507116e-03, 1.795735e-02, 4.733045e-01, 2.686240e+00, 1.704989e-02, 1.799703e-03, 8.078427e-01, 2.121856e-01, 7.803493e-05, 1.038126e-04, 7.797150e-06, 1.133181e-03, 1.192768e-02, 1.396512e+00, 9.524305e-01, 2.636327e-04, 1.32148…
