# Supplementary material for: Inference of Genetic Networks From Time-Series and Static Gene Expression Data: Combining a Random-Forest-Based Inference Method With Feature Selection Methods
Source: Front Genet. 2020 Dec 15;11:595912. doi: 10.3389/fgene.2020.595912 (PMC7770182; doi:10.3389/fgene.2020.595912)
Supplement: Supplementary file 3 [file Data_Sheet_2.ZIP › source/bin/sample/tc.dat]

10, 30, 21
0.000000e+00 1.942165e+00 1.867054e+00 2.666061e+00 7.462465e-01 2.968001e+00 1.031926e+00 4.029916e-01 5.083390e-01 8.421680e-01 5.525370e-01 2.944367e+00 3.100808e-01 2.584991e+00 9.796823e-01 8.284342e-01 2.371977e+00 2.384680e+00 1.294604e+00 2.930911e-01 2.637281e+00 2.945976e+00 7.058923e-01 2.028999e+00 1.345919e+00 3.316562e+00 2.173452e+00 2.252385e+00 2.576737e+00 2.742402e+00 2.096969e+00 
2.000000e-01 1.394795e+00 1.470765e+00 2.231547e+00 7.654836e-01 2.032330e+00 1.114319e+00 3.582556e-01 3.687799e-01 9.061985e-01 5.942578e-01 1.838599e+00 6.531790e-01 2.173298e+00 9.808126e-01 5.351698e-01 1.974602e+00 1.683208e+00 9.774619e-01 3.247379e-01 2.099742e+00 2.111215e+00 6.078287e-01 1.932749e+00 1.299098e+00 3.040080e+00 1.696256e+00 1.620296e+00 1.986617e+00 2.402882e+00 1.348817e+00 
4.000000e-01 9.274318e-01 1.192269e+00 1.913384e+00 8.443785e-01 1.398612e+00 1.149223e+00 3.624709e-01 2.750908e-01 9.398614e-01 5.938562e-01 1.167272e+00 9.241921e-01 1.733902e+00 9.141459e-01 3.247248e-01 1.892860e+00 1.145706e+00 7.260491e-01 4.277168e-01 1.710437e+00 1.547975e+00 5.459273e-01 1.648080e+00 1.218936e+00 2.863529e+00 1.262797e+00 1.090097e+00 1.538313e+00 2.152333e+00 8.094869e-01 
6.000000e-01 5.970144e-01 1.020391e+00 1.599486e+00 9.208380e-01 1.042767e+00 1.205840e+00 4.023969e-01 2.497621e-01 9.136789e-01 5.516232e-01 8.375879e-01 1.126549e+00 1.450660e+00 8.488078e-01 2.245864e-01 2.007807e+00 8.059964e-01 5.372662e-01 5.211693e-01 1.473097e+00 1.212906e+00 5.388604e-01 1.246252e+00 1.247189e+00 2.792470e+00 9.041904e-01 7.158767e-01 1.259859e+00 1.967651e+00 4.634747e-01 
8.000000e-01 3.918730e-01 8.997876e-01 1.314810e+00 9.404843e-01 8.729312e-01 1.348033e+00 4.465640e-01 2.975493e-01 8.318450e-01 4.637460e-01 6.870991e-01 1.204555e+00 1.374107e+00 8.263525e-01 2.138407e-01 2.127156e+00 6.228347e-01 3.962385e-01 6.033670e-01 1.312547e+00 9.945343e-01 5.616841e-01 8.696755e-01 1.398005e+00 2.687344e+00 6.562167e-01 4.895817e-01 1.071414e+00 1.863019e+00 2.478765e-01 
1.000000e+00 2.386789e-01 8.150366e-01 1.133823e+00 9.505587e-01 8.112833e-01 1.526895e+00 4.788726e-01 3.663712e-01 7.431616e-01 3.791097e-01 6.236319e-01 1.148340e+00 1.291477e+00 7.937393e-01 2.464627e-01 2.259795e+00 5.022358e-01 2.774560e-01 7.056589e-01 1.147532e+00 8.654224e-01 5.588968e-01 6.003131e-01 1.527294e+00 2.472526e+00 5.062620e-01 3.345895e-01 9.107166e-01 1.654258e+00 1.450869e-01 
1.200000e+00 1.331636e-01 7.430759e-01 1.035008e+00 9.809949e-01 7.867596e-01 1.633495e+00 5.003851e-01 4.122893e-01 6.684719e-01 2.917545e-01 6.040174e-01 9.755658e-01 1.132820e+00 7.017521e-01 3.015627e-01 2.349118e+00 3.824952e-01 1.849238e-01 8.027682e-01 9.593653e-01 7.318706e-01 5.132210e-01 4.272919e-01 1.506984e+00 2.192511e+00 4.476804e-01 2.345917e-01 7.438386e-01 1.430722e+00 9.688578e-02 
1.400000e+00 7.590787e-02 6.978661e-01 8.845944e-01 9.696738e-01 7.485902e-01 1.631778e+00 5.326633e-01 4.588216e-01 5.851605e-01 2.316169e-01 5.913257e-01 7.718147e-01 9.678314e-01 5.582317e-01 3.574140e-01 2.392031e+00 2.906428e-01 1.156020e-01 8.500988e-01 7.779844e-01 5.853999e-01 4.353713e-01 3.060672e-01 1.413302e+00 1.993188e+00 4.146469e-01 1.722873e-01 6.026587e-01 1.221570e+00 7.546431e-02 
1.600000e+00 4.713154e-02 6.371891e-01 6.920887e-01 8.950590e-01 7.358486e-01 1.595113e+00 5.545931e-01 5.121365e-01 4.728905e-01 1.871242e-01 6.026207e-01 5.609712e-01 8.210874e-01 4.284550e-01 3.859550e-01 2.374737e+00 2.551428e-01 7.282733e-02 8.872676e-01 6.325999e-01 4.263494e-01 3.383465e-01 2.149617e-01 1.307456e+00 1.873763e+00 4.045370e-01 1.457143e-01 4.620491e-01 1.107242e+00 6.429488e-02 
1.800000e+00 2.931619e-02 5.599073e-01 4.739951e-01 8.495058e-01 7.526892e-01 1.511362e+00 5.558783e-01 5.466662e-01 3.655675e-01 1.498765e-01 6.175295e-01 4.262142e-01 6.610319e-01 3.315533e-01 3.925331e-01 2.345736e+00 2.435522e-01 4.825844e-02 9.267089e-01 5.037700e-01 2.935955e-01 2.399770e-01 1.480377e-01 1.203381e+00 1.734682e+00 4.845440e-01 1.619288e-01 3.222791e-01 9.536303e-01 5.995323e-02 
2.000000e+00 1.719306e-02 4.931497e-01 3.036429e-01 8.590581e-01 7.611615e-01 1.407007e+00 5.467631e-01 5.527177e-01 2.719645e-01 1.169125e-01 6.137811e-01 3.375350e-01 5.003507e-01 2.661932e-01 4.228350e-01 2.262424e+00 2.252903e-01 3.153141e-02 9.572559e-01 4.197263e-01 1.803707e-01 1.799706e-01 1.006970e-01 1.049749e+00 1.455267e+00 6.789089e-01 2.337410e-01 2.034724e-01 7.432198e-01 6.074894e-02 
2.200000e+00 1.025382e-02 4.538409e-01 1.911639e-01 8.721389e-01 7.395050e-01 1.407327e+00 5.305651e-01 5.799987e-01 2.014280e-01 9.193962e-02 5.846537e-01 2.822220e-01 3.738634e-01 2.018377e-01 4.648913e-01 2.152533e+00 1.952444e-01 2.070452e-02 9.437596e-01 3.560130e-01 1.052254e-01 1.469754e-01 6.756510e-02 8.677017e-01 1.133819e+00 9.160253e-01 3.449535e-01 1.246466e-01 5.508609e-01 6.156409e-02 
2.400000e+00 7.536581e-03 4.140152e-01 1.254435e-01 8.064840e-01 7.388258e-01 1.492453e+00 5.163986e-01 5.985562e-01 1.470092e-01 7.581461e-02 5.737036e-01 2.262613e-01 2.678805e-01 1.464039e-01 4.759915e-01 2.166292e+00 1.638625e-01 1.502518e-02 9.572161e-01 3.244486e-01 6.251510e-02 1.169887e-01 4.748364e-02 6.675094e-01 8.872111e-01 1.086981e+00 4.689262e-01 7.913431e-02 4.357832e-01 6.477463e-02 
2.600000e+00 9.081603e-03 3.880458e-01 8.309454e-02 6.991576e-01 7.632684e-01 1.564581e+00 5.353039e-01 5.946977e-01 1.099693e-01 6.231942e-02 5.696811e-01 1.719177e-01 1.919094e-01 1.003656e-01 4.572709e-01 2.244972e+00 1.359618e-01 1.119252e-02 1.008518e+00 3.036146e-01 3.644555e-02 9.139489e-02 3.313678e-02 4.971325e-01 7.031533e-01 1.149065e+00 5.874567e-01 5.181533e-02 3.664761e-01 6.761698e-02 
2.800000e+00 1.529137e-02 3.642503e-01 5.107652e-02 6.062632e-01 7.761654e-01 1.549910e+00 5.660777e-01 5.924722e-01 8.298878e-02 4.807126e-02 5.875975e-01 1.277025e-01 1.394558e-01 7.218783e-02 4.451354e-01 2.268824e+00 1.145467e-01 7.557588e-03 1.057663e+00 2.888061e-01 2.085241e-02 7.262696e-02 2.303908e-02 3.735611e-01 5.656918e-01 1.169564e+00 6.998706e-01 3.178219e-02 3.066159e-01 7.052369e-02 
3.000000e+00 2.565767e-02 3.357674e-01 3.144488e-02 5.827149e-01 7.773453e-01 1.551926e+00 5.664292e-01 5.849048e-01 6.456525e-02 3.702481e-02 5.907357e-01 9.527480e-02 1.071604e-01 5.553607e-02 4.405680e-01 2.224442e+00 1.032887e-01 5.108831e-03 1.011148e+00 2.660451e-01 1.230104e-02 5.694698e-02 1.594886e-02 2.960600e-01 4.705354e-01 1.230981e+00 8.201291e-01 1.771356e-02 2.523018e-01 7.285338e-02 
3.200000e+00 4.037789e-02 3.023784e-01 1.979053e-02 5.659129e-01 7.802355e-01 1.561118e+00 5.441576e-01 5.566234e-01 5.177689e-02 2.931200e-02 5.772692e-01 7.192062e-02 8.504740e-02 4.253860e-02 4.553872e-01 2.198733e+00 9.465340e-02 3.829486e-03 9.939885e-01 2.482912e-01 7.511261e-03 4.120416e-02 1.094103e-02 2.245533e-01 3.978979e-01 1.323374e+00 8.776554e-01 1.012372e-02 2.105474e-01 7.311203e-02 
3.400000e+00 6.011758e-02 2.746531e-01 1.273368e-02 5.549231e-01 7.799591e-01 1.553382e+00 5.481830e-01 5.230550e-01 4.166338e-02 2.404815e-02 5.491023e-01 5.481643e-02 7.064074e-02 3.139283e-02 4.687949e-01 2.210013e+00 8.045274e-02 2.983092e-03 1.064087e+00 2.359454e-01 4.491397e-03 3.067048e-02 7.255679e-03 1.671141e-01 3.212852e-01 1.382951e+00 8.756736e-01 6.386257e-03 1.726404e-01 6.892956e-02 
3.600000e+00 8.250166e-02 2.635269e-01 8.275627e-03 5.376607e-01 7.936009e-01 1.488592e+00 5.795151e-01 5.430217e-01 2.984189e-02 2.034085e-02 5.651220e-01 4.312661e-02 5.545366e-02 2.426813e-02 4.810907e-01 2.153591e+00 6.294882e-02 2.371076e-03 1.149750e+00 2.263055e-01 2.568619e-03 2.422508e-02 4.830193e-03 1.243908e-01 2.595645e-01 1.381455e+00 8.726251e-01 4.338166e-03 1.456275e-01 6.624811e-02 
3.800000e+00 9.672760e-02 2.695845e-01 5.624298e-03 5.153104e-01 8.440010e-01 1.442613e+00 5.972962e-01 5.913165e-01 2.020637e-02 1.877368e-02 5.869121e-01 3.369700e-02 4.276674e-02 1.982760e-02 4.813310e-01 2.098009e+00 5.129529e-02 2.013375e-03 1.200413e+00 2.223903e-01 1.390218e-03 1.938799e-02 3.160808e-03 9.482175e-02 2.148528e-01 1.350488e+00 9.251649e-01 2.862764e-03 1.164528e-01 6.991275e-02 
4.000000e+00 9.517400e-02 2.874409e-01 3.841485e-03 4.606242e-01 9.237583e-01 1.511430e+00 5.593725e-01 6.447096e-01 1.463395e-02 1.739416e-02 5.690192e-01 2.449051e-02 3.709246e-02 1.725180e-02 4.985529e-01 2.064867e+00 4.545886e-02 1.824319e-03 1.273758e+00 2.197942e-01 6.682418e-04 1.444906e-02 2.021220e-03 7.210573e-02 1.879472e-01 1.314500e+00 9.762323e-01 1.751320e-03 8.148565e-02 8.026438e-02 

0.000000e+00 1.689163e+00 2.782715e+00 3.124017e-01 1.983094e+00 5.673652e-01 2.425595e-01 4.687001e-01 8.938525e-01 2.175995e+00 1.373738e+00 7.109995e-01 2.373146e+00 2.239959e+00 4.713226e-01 1.950592e+00 1.426716e+00 1.836947e+00 4.240929e-01 2.677870e+00 1.740846e+00 1.077572e+00 7.049347e-01 2.058990e+00 2.624263e+00 2.735735e+00 1.608281e-01 2.044213e+00 7.125991e-01 1.699253e+00 1.998935e+00 
2.000000e-01 1.269857e+00 1.786655e+00 5.492925e-01 1.491889e+00 7.194659e-01 2.664515e-01 5.021931e-01 5.815696e-01 1.923103e+00 1.051552e+00 6.667281e-01 2.013813e+00 2.206214e+00 3.620887e-01 1.247910e+00 1.155774e+00 1.483865e+00 3.841181e-01 2.395214e+00 1.268592e+00 9.175509e-01 9.271235e-01 1.953673e+00 2.513114e+00 2.329727e+00 4.550737e-01 1.307446e+00 7.166698e-01 1.633519e+00 1.372529e+00 
4.000000e-01 8.531284e-01 1.042049e+00 7.258719e-01 1.240752e+00 7.699531e-01 4.051686e-01 5.237519e-01 3.628484e-01 1.646729e+00 8.513435e-01 6.196733e-01 1.565876e+00 2.007522e+00 3.352245e-01 7.850913e-01 1.039597e+00 1.132371e+00 3.396575e-01 2.080647e+00 8.961664e-01 8.652356e-01 1.177302e+00 1.644075e+00 2.249809e+00 2.100360e+00 6.813341e-01 8.237878e-01 7.251633e-01 1.527736e+00 8.632680e-01 
6.000000e-01 5.246327e-01 5.685403e-01 8.393293e-01 1.099572e+00 7.705617e-01 6.268344e-01 5.507835e-01 2.305589e-01 1.444829e+00 7.391700e-01 5.743552e-01 1.204393e+00 1.757298e+00 3.738336e-01 5.233430e-01 1.095898e+00 8.277098e-01 2.767015e-01 1.832196e+00 6.489002e-01 8.617918e-01 1.400861e+00 1.224443e+00 2.089854e+00 1.961964e+00 9.079527e-01 5.371500e-01 7.305956e-01 1.470065e+00 5.064680e-01 
8.000000e-01 3.237211e-01 3.078420e-01 9.194566e-01 9.597559e-01 7.494463e-01 8.541109e-01 5.741934e-01 1.628688e-01 1.268338e+00 6.237344e-01 5.475604e-01 1.012959e+00 1.544644e+00 4.763020e-01 3.813347e-01 1.281409e+00 5.997785e-01 1.965592e-01 1.683249e+00 4.867024e-01 8.417113e-01 1.468341e+00 8.480586e-01 2.043244e+00 1.794606e+00 1.088460e+00 3.471949e-01 7.428449e-01 1.505316e+00 2.954569e-01 
1.000000e+00 2.019624e-01 1.900710e-01 9.503576e-01 8.501292e-01 7.362239e-01 1.054311e+00 5.779209e-01 1.683205e-01 1.027775e+00 5.085057e-01 5.629752e-01 8.468722e-01 1.345559e+00 5.896712e-01 3.083454e-01 1.521208e+00 4.389051e-01 1.274924e-01 1.615873e+00 3.748082e-01 8.089621e-01 1.359905e+00 6.124354e-01 1.963515e+00 1.649199e+00 1.115331e+00 2.258131e-01 7.632546e-01 1.527222e+00 1.751971e-01 
1.200000e+00 1.168403e-01 1.184005e-01 8.911521e-01 7.581717e-01 7.161343e-01 1.187926e+00 5.433168e-01 2.449593e-01 7.844810e-01 3.893492e-01 5.646971e-01 6.785244e-01 1.096094e+00 6.667231e-01 2.858289e-01 1.704592e+00 3.099495e-01 8.397961e-02 1.551043e+00 3.084440e-01 7.379062e-01 1.182699e+00 4.353063e-01 1.799237e+00 1.482357e+00 9.654442e-01 1.402298e-01 7.240897e-01 1.485686e+00 1.085607e-01 
1.400000e+00 6.489274e-02 7.472767e-02 7.286754e-01 6.729935e-01 7.083922e-01 1.344306e+00 5.073825e-01 3.481099e-01 6.110841e-01 2.994744e-01 5.615519e-01 5.321280e-01 8.538833e-01 6.807524e-01 2.755443e-01 1.915262e+00 2.191101e-01 5.886350e-02 1.503817e+00 2.715642e-01 5.933212e-01 1.020192e+00 3.082249e-01 1.683284e+00 1.362485e+00 7.408951e-01 9.246537e-02 5.980618e-01 1.352250e+00 6.962281e-02 
1.600000e+00 3.814549e-02 5.748693e-02 5.321190e-01 6.059262e-01 7.075334e-01 1.482134e+00 4.887108e-01 4.325422e-01 4.671921e-01 2.334169e-01 5.756991e-01 4.211267e-01 6.696572e-01 6.712166e-01 2.669207e-01 2.085331e+00 1.654994e-01 3.932904e-02 1.451307e+00 2.399927e-01 4.103623e-01 8.330484e-01 2.211417e-01 1.574539e+00 1.231356e+00 5.337731e-01 7.623050e-02 4.306552e-01 1.182974e+00 5.003365e-02 
1.800000e+00 2.279184e-02 5.682418e-02 3.575804e-01 5.712283e-01 7.436668e-01 1.558172e+00 5.275144e-01 4.853720e-01 3.384388e-01 1.881404e-01 5.982203e-01 3.601819e-01 5.326719e-01 6.254258e-01 2.761652e-01 2.110055e+00 1.314682e-01 2.590863e-02 1.347013e+00 2.260695e-01 2.698509e-01 6.216949e-01 1.568362e-01 1.428389e+00 1.078211e+00 3.934082e-01 7.828490e-02 2.846389e-01 9.696486e-01 4.574186e-02 
2.000000e+00 1.355215e-02 6.637954e-02 2.394963e-01 5.450504e-01 7.742648e-01 1.518988e+00 5.688742e-01 4.980255e-01 2.620890e-01 1.541120e-01 5.852040e-01 2.967422e-01 4.032193e-01 5.493089e-01 3.153516e-01 2.085500e+00 1.014561e-01 1.763897e-02 1.242028e+00 2.219827e-01 1.723413e-01 4.528514e-01 1.053036e-01 1.220885e+00 8.820741e-01 3.311951e-01 1.045674e-01 1.799700e-01 8.003737e-01 4.876519e-02 
2.200000e+00 7.940483e-03 8.246408e-02 1.624338e-01 5.031622e-01 8.008768e-01 1.482369e+00 5.741291e-01 4.980336e-01 2.128281e-01 1.229949e-01 5.661148e-01 2.310128e-01 3.011984e-01 4.423487e-01 3.568664e-01 2.144467e+00 7.573012e-02 1.252195e-02 1.147840e+00 2.126997e-01 1.016150e-01 3.418539e-01 7.164981e-02 9.950506e-01 7.324502e-01 3.386971e-01 1.821577e-01 1.111115e-01 6.636973e-01 5.433931e-02 
2.400000e+00 4.930373e-03 1.009653e-01 1.094086e-01 4.479554e-01 8.004169e-01 1.475965e+00 5.420245e-01 5.099225e-01 1.684496e-01 9.851884e-02 5.626254e-01 1.689848e-01 2.299824e-01 3.379577e-01 3.791297e-01 2.202190e+00 5.705048e-02 8.349520e-03 1.075606e+00 2.060233e-01 5.700400e-02 2.571239e-01 5.159914e-02 7.789149e-01 6.222123e-01 4.292963e-01 3.065769e-01 6.801429e-02 5.691752e-01 5.919820e-02 
2.600000e+00 4.073855e-03 1.182685e-01 7.054636e-02 3.845522e-01 8.080450e-01 1.486276e+00 5.191195e-01 5.644261e-01 1.253826e-01 7.761996e-02 5.652996e-01 1.287396e-01 1.793669e-01 2.476501e-01 3.894261e-01 2.192641e+00 4.446814e-02 5.559236e-03 1.015790e+00 1.983283e-01 3.200286e-02 1.968395e-01 3.557727e-02 5.873351e-01 5.361560e-01 5.684747e-01 4.629845e-01 4.332185e-02 4.849502e-01 6.354277e-02 
2.800000e+00 6.246144e-03 1.329631e-01 4.460819e-02 3.548372e-01 8.047112e-01 1.477231e+00 5.130467e-01 5.906990e-01 9.294512e-02 5.718306e-02 5.557576e-01 9.822564e-02 1.328043e-01 1.872076e-01 4.013896e-01 2.193646e+00 3.538204e-02 3.884082e-03 1.044763e+00 1.860276e-01 1.756711e-02 1.558746e-01 2.385800e-02 4.277903e-01 4.357330e-01 7.057996e-01 6.060625e-01 2.731691e-02 3.912274e-01 6.782388e-02 
3.000000e+00 1.290895e-02 1.507742e-01 2.753000e-02 3.482704e-01 8.339727e-01 1.456858e+00 5.069516e-01 5.738886e-01 7.257854e-02 4.353105e-02 5.485268e-01 7.213023e-02 1.039705e-01 1.391620e-01 4.235449e-01 2.219270e+00 2.819227e-02 2.940535e-03 1.145522e+00 1.787182e-01 9.624355e-03 1.292569e-01 1.608301e-02 3.308113e-01 3.455677e-01 8.166019e-01 7.043925e-01 1.628888e-02 3.070068e-01 7.095193e-02 
3.200000e+00 2.562899e-02 1.651057e-01 1.663543e-02 3.586965e-01 8.650704e-01 1.421137e+00 5.407888e-01 5.433946e-01 6.024962e-02 3.630340e-02 5.492064e-01 5.486577e-02 8.061647e-02 1.066833e-01 4.446626e-01 2.192383e+00 2.385209e-02 2.305141e-03 1.198047e+00 1.839914e-01 5.272487e-03 1.045836e-01 1.112276e-02 2.727717e-01 2.836960e-01 9.529789e-01 7.526569e-01 9.219385e-03 2.465071e-01 7.305859e-02 
3.400000e+00 4.222585e-02 1.734075e-01 1.094879e-02 3.639966e-01 8.885481e-01 1.395931e+00 6.032296e-01 5.728709e-01 4.794915e-02 3.153632e-02 5.607005e-01 4.369706e-02 5.864682e-02 8.520581e-02 4.583362e-01 2.153237e+00 2.136194e-02 1.773739e-03 1.104392e+00 1.913753e-01 3.016940e-03 8.259346e-02 7.533484e-03 2.234264e-01 2.317811e-01 1.096316e+00 7.657587e-01 5.186867e-03 2.039075e-01 7.435020e-02 
3.600000e+00 5.987984e-02 1.797494e-01 7.139419e-03 3.730911e-01 8.591057e-01 1.406626e+00 6.344724e-01 6.161512e-01 3.432953e-02 2.734898e-02 5.680605e-01 3.409378e-02 4.225186e-02 6.781528e-02 4.596910e-01 2.165792e+00 1.936974e-02 1.491012e-03 1.033938e+00 1.975800e-01 1.880508e-03 6.110548e-02 5.360861e-03 1.752949e-01 1.871898e-01 1.213189e+00 7.719860e-01 3.307146e-03 1.616641e-01 7.379448e-02 
3.800000e+00 7.438022e-02 1.955735e-01 4.599094e-03 3.935616e-01 7.887055e-01 1.405896e+00 5.995424e-01 6.221482e-01 2.442746e-02 2.462439e-02 5.959936e-01 2.544226e-02 3.223596e-02 5.380463e-02 4.570339e-01 2.199020e+00 1.764249e-02 1.410316e-03 1.065028e+00 2.138451e-01 1.147074e-03 4.411261e-02 3.782673e-03 1.318497e-01 1.533218e-01 1.234759e+00 7.985476e-01 2.305610e-03 1.302099e-01 7.146754e-02 
4.000000e+00 8.435720e-02 2.184514e-01 2.980115e-03 4.284598e-01 6.999051e-01 1.290918e+00 5.453262e-01 5.832337e-01 1.873197e-02 2.286038e-02 6.778175e-01 2.033639e-02 2.725286e-02 4.487631e-02 4.420051e-01 2.117117e+00 1.749648e-02 1.399323e-03 1.150607e+00 2.437351e-01 5.897425e-04 3.479120e-02 2.643286e-03 9.502663e-02 1.352158e-01 1.170109e+00 8.700634e-01 1.376591e-03 1.121066e-01 6.960207e-02 

0.000000e+00 1.861663e+00 2.770622e-01 6.714975e-01 4.088135e-01 2.136405e+00 3.018381e+00 1.803897e+00 1.837831e+00 8.099277e-01 1.236142e+00 2.109860e+00 3.745669e-01 1.781077e+00 1.545380e+00 5.346353e-01 2.405658e+00 2.388959e+00 7.228108e-01 1.498471e+00 1.333947e+00 1.068909e+00 2.239924e+00 5.416667e-01 1.026988e-01 1.082660e+00 2.339664e-01 9.621892e-01 2.225264e+00 2.739161e+00 1.806203e+00 
2.000000e-01 1.297569e+00 2.004226e-01 7.581556e-01 5.185787e-01 1.488559e+00 2.378262e+00 1.221772e+00 1.489361e+00 6.041208e-01 9.613380e-01 1.376360e+00 6.663758e-01 1.561425e+00 1.214570e+00 3.284629e-01 2.229136e+00 1.609979e+00 6.557361e-01 1.396895e+00 1.227119e+00 9.809963e-01 1.786339e+00 3.769818e-01 4.334944e-01 1.036400e+00 2.359738e-01 8.998091e-01 1.639426e+00 2.592450e+00 1.388146e+00 
4.000000e-01 8.680085e-01 1.416688e-01 7.858245e-01 6.329032e-01 1.034136e+00 1.902207e+00 7.934686e-01 1.169350e+00 4.590348e-01 7.816746e-01 9.588199e-01 8.882474e-01 1.355407e+00 1.045406e+00 1.912953e-01 2.210717e+00 1.061368e+00 5.099936e-01 1.382352e+00 1.105900e+00 9.025172e-01 1.438293e+00 2.488057e-01 7.107189e-01 1.039786e+00 2.213984e-01 8.239905e-01 1.270424e+00 2.321606e+00 1.066912e+00 
6.000000e-01 5.539088e-01 1.055942e-01 7.743734e-01 7.443363e-01 7.661648e-01 1.693760e+00 5.513875e-01 9.294213e-01 3.652613e-01 6.704220e-01 7.992726e-01 9.604123e-01 1.147599e+00 1.018840e+00 1.114975e-01 2.283517e+00 7.116007e-01 3.499257e-01 1.382305e+00 1.027729e+00 8.229609e-01 1.178958e+00 1.646414e-01 9.148140e-01 1.043937e+00 1.956634e-01 7.243641e-01 1.013055e+00 1.998559e+00 8.168300e-01 
8.000000e-01 3.326956e-01 9.197312e-02 7.567254e-01 8.328836e-01 6.440253e-01 1.686758e+00 4.680083e-01 8.065989e-01 3.088593e-01 5.681521e-01 7.385145e-01 8.857318e-01 1.000570e+00 9.973821e-01 6.355916e-02 2.353607e+00 4.875432e-01 2.396737e-01 1.351255e+00 9.372854e-01 6.976478e-01 9.671557e-01 1.141332e-01 1.063023e+00 9.924077e-01 1.660574e-01 6.293845e-01 7.805525e-01 1.752700e+00 5.985780e-01 
1.000000e+00 1.913248e-01 9.269197e-02 6.779610e-01 8.664023e-01 6.047779e-01 1.666613e+00 4.420444e-01 7.730377e-01 2.571491e-01 4.433587e-01 6.991142e-01 7.400070e-01 8.818108e-01 8.720235e-01 3.435815e-02 2.376622e+00 3.555638e-01 1.693467e-01 1.283464e+00 8.189969e-01 5.142052e-01 7.384682e-01 7.880146e-02 1.143219e+00 8.605547e-01 1.370896e-01 5.259714e-01 5.806857e-01 1.522722e+00 4.173795e-01 
1.200000e+00 1.202860e-01 1.048547e-01 5.200341e-01 9.018034e-01 6.151675e-01 1.613641e+00 4.473727e-01 7.475223e-01 2.089849e-01 3.317792e-01 6.314280e-01 5.855009e-01 7.540873e-01 7.003775e-01 2.297105e-02 2.310745e+00 2.901812e-01 1.195081e-01 1.250215e+00 6.671482e-01 3.331343e-01 5.617228e-01 5.527679e-02 1.174001e+00 7.130248e-01 1.192059e-01 4.336219e-01 4.160098e-01 1.344312e+00 2.903826e-01 
1.400000e+00 7.763007e-02 1.205307e-01 3.362416e-01 9.440624e-01 6.454419e-01 1.610938e+00 4.679428e-01 7.083846e-01 1.550773e-01 2.589700e-01 5.622702e-01 4.408506e-01 5.749940e-01 5.770937e-01 2.469291e-02 2.255969e+00 2.481869e-01 8.363621e-02 1.208401e+00 5.621018e-01 2.047899e-01 4.472290e-01 4.005916e-02 1.193430e+00 5.910848e-01 1.373703e-01 3.646952e-01 2.761957e-01 1.169639e+00 2.174007e-01 
1.600000e+00 4.724437e-02 1.363252e-01 2.093809e-01 9.659467e-01 6.920662e-01 1.572305e+00 4.855638e-01 6.553062e-01 1.142315e-01 2.178913e-01 5.019205e-01 3.298068e-01 4.105313e-01 4.935183e-01 3.707275e-02 2.235827e+00 2.155276e-01 5.825913e-02 1.169908e+00 4.690779e-01 1.243374e-01 3.796478e-01 2.832227e-02 1.178183e+00 4.971620e-01 2.045832e-01 3.337183e-01 1.765113e-01 1.007424e+00 1.756269e-01 
1.800000e+00 2.654786e-02 1.511505e-01 1.351457e-01 9.361965e-01 7.367512e-01 1.511575e+00 4.992689e-01 6.102206e-01 8.974727e-02 1.800079e-01 4.844447e-01 2.570690e-01 2.870263e-01 3.965149e-01 6.500801e-02 2.190437e+00 2.100638e-01 3.819767e-02 1.125224e+00 3.956000e-01 7.272988e-02 3.031147e-01 1.932712e-02 1.080327e+00 4.344414e-01 3.305675e-01 3.332729e-01 1.098600e-01 8.180583e-01 1.460671e-01 
2.000000e+00 1.511901e-02 1.683035e-01 8.822763e-02 9.131088e-01 7.857945e-01 1.562691e+00 5.159948e-01 5.739989e-01 7.268042e-02 1.410424e-01 4.975910e-01 1.958980e-01 2.114557e-01 2.946097e-01 1.073885e-01 2.195736e+00 2.030505e-01 2.361152e-02 1.085141e+00 3.461867e-01 4.189123e-02 2.259494e-01 1.288159e-02 8.962096e-01 3.811561e-01 4.919963e-01 4.097074e-01 6.804816e-02 6.522906e-01 1.247913e-01 
2.200000e+00 1.036898e-02 1.843728e-01 5.609272e-02 9.221501e-01 8.394242e-01 1.680032e+00 5.521516e-01 5.770998e-01 5.602781e-02 1.080440e-01 5.387491e-01 1.480265e-01 1.682930e-01 2.103927e-01 1.592568e-01 2.228536e+00 1.849703e-01 1.582173e-02 1.087857e+00 3.108874e-01 2.420680e-02 1.683439e-01 8.866955e-03 6.998698e-01 3.269381e-01 6.702634e-01 5.667163e-01 4.261831e-02 5.144854e-01 1.066559e-01 
2.400000e+00 1.131117e-02 2.009431e-01 3.369152e-02 9.125747e-01 8.700460e-01 1.670485e+00 5.558235e-01 5.708900e-01 4.260621e-02 8.450057e-02 5.609581e-01 1.149950e-01 1.278335e-01 1.539747e-01 2.030603e-01 2.269525e+00 1.687805e-01 1.142813e-02 1.112884e+00 2.751645e-01 1.496463e-02 1.303704e-01 6.250108e-03 5.145124e-01 2.582699e-01 8.555328e-01 7.300436e-01 2.669534e-02 4.046213e-01 9.047171e-02 
2.600000e+00 1.897845e-02 2.134139e-01 2.159918e-02 8.807001e-01 8.619998e-01 1.569594e+00 5.524180e-01 5.311768e-01 3.281801e-02 6.890877e-02 5.556395e-01 9.476052e-02 9.508043e-02 1.171711e-01 2.341920e-01 2.272066e+00 1.667541e-01 8.220730e-03 1.078148e+00 2.406694e-01 8.646475e-03 9.958799e-02 4.350991e-03 3.714869e-01 1.993768e-01 1.013386e+00 8.036709e-01 1.606387e-02 3.281054e-01 8.097689e-02 
2.800000e+00 3.167153e-02 2.173821e-01 1.440036e-02 8.425670e-01 8.216225e-01 1.519617e+00 5.649507e-01 5.104482e-01 2.464926e-02 5.493951e-02 5.331098e-01 7.347900e-02 7.142743e-02 9.222770e-02 2.587191e-01 2.322806e+00 1.595978e-01 5.534311e-03 1.042792e+00 2.276678e-01 4.801357e-03 7.367751e-02 2.885411e-03 2.769116e-01 1.614966e-01 1.136572e+00 7.955494e-01 9.584887e-03 2.848262e-01 7.634398e-02 
3.000000e+00 4.641357e-02 2.287622e-01 8.990632e-03 8.031146e-01 7.959907e-01 1.534862e+00 6.152023e-01 5.412641e-01 1.806422e-02 4.282725e-02 5.305089e-01 5.501837e-02 5.728199e-02 7.299006e-02 2.952796e-01 2.339347e+00 1.421206e-01 3.789262e-03 1.077108e+00 2.201945e-01 2.790453e-03 5.687083e-02 1.909769e-03 2.100556e-01 1.368909e-01 1.224202e+00 7.720225e-01 5.649974e-03 2.436370e-01 7.198693e-02 
3.200000e+00 6.159245e-02 2.459697e-01 5.733768e-03 7.350407e-01 8.116021e-01 1.535323e+00 6.501627e-01 5.672570e-01 1.379325e-02 3.251146e-02 5.472449e-01 4.218377e-02 4.844116e-02 5.836801e-02 3.470580e-01 2.350782e+00 1.226541e-01 2.860214e-03 1.127168e+00 2.146840e-01 1.623267e-03 4.381806e-02 1.285330e-03 1.556799e-01 1.162902e-01 1.269565e+00 7.958228e-01 3.546887e-03 1.996568e-01 6.792476e-02 
3.400000e+00 7.826161e-02 2.559534e-01 3.914773e-03 6.595884e-01 8.526468e-01 1.552186e+00 6.432745e-01 5.597745e-01 1.059452e-02 2.736265e-02 5.769705e-01 3.361605e-02 4.135341e-02 4.753343e-02 3.941089e-01 2.364878e+00 1.077113e-01 2.351056e-03 1.109671e+00 2.146704e-01 9.689384e-04 3.461074e-02 8.595067e-04 1.213263e-01 9.671969e-02 1.256658e+00 8.471157e-01 2.455903e-03 1.657494e-01 6.727228e-02 
3.600000e+00 9.411144e-02 2.552026e-01 2.765667e-03 6.159441e-01 8.571419e-01 1.546782e+00 6.190976e-01 5.659041e-01 7.614495e-03 2.403397e-02 6.133199e-01 2.652688e-02 3.363197e-02 3.889160e-02 4.129909e-01 2.376825e+00 9.046762e-02 1.958308e-03 1.087104e+00 2.225872e-01 6.022703e-04 2.747923e-02 6.163508e-04 9.505066e-02 8.014320e-02 1.228592e+00 8.481439e-01 1.614466e-03 1.344271e-01 6.710657e-02 
3.800000e+00 1.093595e-01 2.476622e-01 2.005349e-03 6.097959e-01 8.043046e-01 1.465177e+00 5.881654e-01 5.858454e-01 5.490233e-03 2.089264e-02 6.297519e-01 1.983419e-02 2.584036e-02 3.314230e-02 4.213398e-01 2.403465e+00 7.255121e-02 1.666233e-03 1.096802e+00 2.257738e-01 3.864422e-04 2.114219e-02 4.200605e-04 7.322606e-02 6.939319e-02 1.248096e+00 8.542701e-01 9.576386e-04 9.605027e-02 6.552374e-02 
4.000000e+00 1.256711e-01 2.196621e-01 1.458112e-03 6.424237e-01 7.147133e-01 1.202121e+00 5.483846e-01 5.822165e-01 4.314482e-03 1.770138e-02 6.035782e-01 1.449735e-02 2.032583e-02 2.860356e-02 4.525535e-01 2.475827e+00 5.765925e-02 1.411850e-03 1.130140e+00 2.216376e-01 2.161633e-04 1.466729e-02 2.818605e-04 5.597138e-02 6.422740e-02 1.329051e+00 9.594757e-01 6.480598e-04 5.521011e-02 6.308275e-02 

0.000000e+00 2.912750e+00 1.806934e+00 7.397772e-01 3.385431e-01 2.890012e+00 2.820140e+00 9.690079e-02 1.243421e+00 2.451046e+00 2.429418e+00 1.205006e+00 1.696597e+00 1.174220e+00 2.595307e-01 9.067489e-01 7.435877e-01 1.626305e+00 1.710833e+00 2.340472e+00 2.474446e+00 1.363830e+00 7.336270e-01 3.121272e+00 3.147562e+00 2.432426e+00 1.176344e+00 1.888531e+00 6.862308e-01 7.286287e-01 5.679615e-01 
2.000000e-01 1.848256e+00 1.206493e+00 7.246757e-01 5.361037e-01 2.335768e+00 2.065899e+00 2.879221e-01 8.541100e-01 1.949488e+00 2.518033e+00 9.022033e-01 1.286313e+00 1.163909e+00 2.938122e-01 7.067298e-01 1.084938e+00 1.190334e+00 1.430081e+00 1.935737e+00 1.940444e+00 1.187226e+00 9.320474e-01 2.443219e+00 2.247723e+00 2.200272e+00 1.227208e+00 1.223529e+00 5.996164e-01 9.378175e-01 4.919399e-01 
4.000000e-01 1.163120e+00 7.110421e-01 7.337077e-01 5.852757e-01 1.788831e+00 1.491026e+00 4.095026e-01 6.032015e-01 1.594601e+00 2.322409e+00 7.221984e-01 1.016869e+00 1.132591e+00 3.681682e-01 5.989510e-01 1.354633e+00 8.360848e-01 1.103093e+00 1.578892e+00 1.575559e+00 1.008721e+00 1.094582e+00 1.883905e+00 1.721676e+00 2.106156e+00 1.291773e+00 7.755947e-01 6.060069e-01 1.039162e+00 3.650656e-01 
6.000000e-01 7.303688e-01 3.898469e-01 7.056063e-01 5.270946e-01 1.366172e+00 1.090435e+00 4.757102e-01 5.058859e-01 1.300383e+00 1.980928e+00 6.391879e-01 8.548532e-01 1.037493e+00 4.490503e-01 5.689766e-01 1.557352e+00 5.816988e-01 8.113998e-01 1.347787e+00 1.318590e+00 8.256616e-01 1.242128e+00 1.374233e+00 1.488583e+00 1.949613e+00 1.336007e+00 5.070935e-01 5.941113e-01 1.044462e+00 2.399100e-01 
8.000000e-01 4.177849e-01 2.398841e-01 6.029542e-01 4.468255e-01 1.126481e+00 8.118291e-01 5.123174e-01 5.061463e-01 1.033595e+00 1.630895e+00 5.947611e-01 6.970823e-01 8.652074e-01 5.076899e-01 5.480452e-01 1.645410e+00 4.131334e-01 6.052095e-01 1.206833e+00 1.034641e+00 6.205645e-01 1.287475e+00 9.335022e-01 1.318656e+00 1.616928e+00 1.342362e+00 3.452371e-01 4.923080e-01 9.704871e-01 1.590060e-01 
1.000000e+00 2.504446e-01 1.883736e-01 4.687944e-01 3.898095e-01 9.657731e-01 6.277613e-01 5.380005e-01 5.068289e-01 8.220747e-01 1.314482e+00 5.597952e-01 5.568628e-01 6.903251e-01 5.074979e-01 5.278023e-01 1.612761e+00 2.704496e-01 4.518316e-01 1.151702e+00 6.631725e-01 3.947730e-01 1.191492e+00 6.418909e-01 1.082581e+00 1.245140e+00 1.412420e+00 2.948896e-01 3.468393e-01 8.500866e-01 1.147251e-01 
1.200000e+00 1.523410e-01 1.751304e-01 3.309631e-01 3.560483e-01 8.852299e-01 5.873263e-01 5.572994e-01 5.020230e-01 6.452113e-01 1.047396e+00 5.547425e-01 4.174991e-01 5.390818e-01 4.639526e-01 5.166470e-01 1.548890e+00 1.763351e-01 3.062392e-01 1.131904e+00 3.811532e-01 2.283960e-01 9.559985e-01 4.610820e-01 8.860154e-01 1.023729e+00 1.475997e+00 3.296219e-01 2.216225e-01 6.970465e-01 9.446423e-02 
1.400000e+00 8.881618e-02 1.649540e-01 2.181498e-01 3.269377e-01 8.469880e-01 7.028274e-01 5.741008e-01 5.220262e-01 4.824437e-01 8.371925e-01 5.682249e-01 3.122306e-01 4.175016e-01 3.767796e-01 5.141317e-01 1.545077e+00 1.176725e-01 1.917947e-01 1.148613e+00 2.286965e-01 1.352350e-01 7.175438e-01 3.134064e-01 7.241417e-01 8.807549e-01 1.501724e+00 4.202429e-01 1.352984e-01 5.671982e-01 8.617980e-02 
1.600000e+00 5.421011e-02 1.577733e-01 1.388187e-01 3.068853e-01 8.291043e-01 8.903812e-01 5.789700e-01 5.451070e-01 3.638971e-01 6.551234e-01 5.814909e-01 2.251635e-01 3.142924e-01 2.874794e-01 5.065367e-01 1.624857e+00 8.310142e-02 1.244776e-01 1.177574e+00 1.480352e-01 8.250253e-02 5.376267e-01 2.040688e-01 5.718150e-01 7.466880e-01 1.489566e+00 5.109887e-01 8.624287e-02 4.677377e-01 7.739909e-02 
1.800000e+00 3.899508e-02 1.633646e-01 8.709910e-02 3.064751e-01 8.253112e-01 1.059860e+00 5.712434e-01 5.537572e-01 2.990319e-01 5.121194e-01 5.869218e-01 1.740669e-01 2.372992e-01 2.068672e-01 4.925724e-01 1.771392e+00 5.686158e-02 8.371863e-02 1.187503e+00 9.843883e-02 4.955908e-02 4.246242e-01 1.393378e-01 4.466218e-01 6.004721e-01 1.488528e+00 6.095877e-01 5.503067e-02 3.850858e-01 7.243120e-02 
2.000000e+00 3.535617e-02 1.869704e-01 5.395441e-02 3.152010e-01 8.662817e-01 1.162613e+00 5.541537e-01 5.607359e-01 2.392874e-01 4.223186e-01 5.912373e-01 1.439785e-01 1.827998e-01 1.579667e-01 4.846827e-01 1.976263e+00 4.034468e-02 5.735309e-02 1.183569e+00 6.839998e-02 2.918686e-02 3.368224e-01 9.811293e-02 3.627968e-01 4.850640e-01 1.485878e+00 6.928713e-01 3.419822e-02 3.080460e-01 7.231456e-02 
2.200000e+00 4.205739e-02 2.012720e-01 3.424900e-02 3.076270e-01 8.783650e-01 1.212249e+00 5.426251e-01 5.758313e-01 1.779648e-01 3.440235e-01 6.027331e-01 1.187170e-01 1.391916e-01 1.274290e-01 4.805940e-01 2.175201e+00 2.949527e-02 3.853278e-02 1.116431e+00 5.547455e-02 1.643640e-02 2.512156e-01 6.601153e-02 2.739957e-01 3.883456e-01 1.487311e+00 7.672336e-01 2.201680e-02 2.489698e-01 7.276053e-02 
2.400000e+00 5.464840e-02 2.123296e-01 2.181577e-02 3.101913e-01 8.500492e-01 1.266589e+00 5.352883e-01 5.635339e-01 1.253850e-01 2.672362e-01 5.994171e-01 9.252684e-02 1.015057e-01 1.043859e-01 4.826735e-01 2.269456e+00 2.206007e-02 2.618361e-02 1.040810e+00 5.611274e-02 9.175530e-03 1.884846e-01 4.392316e-02 1.892850e-01 3.212755e-01 1.520938e+00 8.090418e-01 1.415943e-02 2.025583e-01 7.165257e-02 
2.600000e+00 6.963276e-02 2.183097e-01 1.374534e-02 3.352903e-01 8.152088e-01 1.350600e+00 5.387097e-01 5.528169e-01 9.392341e-02 2.031509e-01 5.817056e-01 6.685442e-02 7.213980e-02 8.306778e-02 4.777433e-01 2.241934e+00 1.859565e-02 1.695174e-02 1.008460e+00 6.484091e-02 5.327616e-03 1.464769e-01 3.071710e-02 1.379393e-01 2.713080e-01 1.478322e+00 8.346374e-01 8.452858e-03 1.595080e-01 7.063296e-02 
2.800000e+00 8.169160e-02 2.265780e-01 8.566842e-03 3.600711e-01 7.893199e-01 1.381502e+00 5.509380e-01 5.695337e-01 7.469402e-02 1.622581e-01 5.583743e-01 4.722042e-02 5.398196e-02 6.426302e-02 4.655518e-01 2.158714e+00 1.743773e-02 1.111628e-02 1.043140e+00 8.345756e-02 3.128129e-03 1.177047e-01 2.169576e-02 1.130460e-01 2.255449e-01 1.416874e+00 8.329589e-01 5.179491e-03 1.260002e-01 6.897667e-02 
3.000000e+00 9.133178e-02 2.263633e-01 5.521679e-03 3.614397e-01 7.710478e-01 1.364580e+00 5.611306e-01 5.881915e-01 5.751014e-02 1.273296e-01 5.518652e-01 3.424003e-02 4.352510e-02 5.170091e-02 4.700540e-01 2.078733e+00 1.633382e-02 8.203669e-03 1.115803e+00 1.047898e-01 1.789685e-03 9.361137e-02 1.520541e-02 9.418517e-02 1.812704e-01 1.364999e+00 8.744030e-01 3.284158e-03 1.053328e-01 6.952644e-02 
3.200000e+00 1.069221e-01 2.203309e-01 3.840778e-03 3.561593e-01 7.565198e-01 1.407207e+00 5.471582e-01 5.731109e-01 4.319151e-02 9.992725e-02 5.649622e-01 2.698782e-02 3.582703e-02 4.222725e-02 4.619402e-01 2.056980e+00 1.551327e-02 6.377622e-03 1.153459e+00 1.213766e-01 1.014949e-03 7.260628e-02 1.070247e-02 7.283610e-02 1.399774e-01 1.384819e+00 9.099387e-01 2.068398e-03 9.071355e-02 7.363135e-02 
3.400000e+00 1.242957e-01 2.050007e-01 2.781987e-03 3.608569e-01 7.849322e-01 1.505812e+00 5.288988e-01 5.610903e-01 3.290033e-02 8.297374e-02 6.068338e-01 2.210705e-02 2.903096e-02 3.616454e-02 4.614091e-01 2.055981e+00 1.526547e-02 4.762876e-03 1.134191e+00 1.355938e-01 5.969848e-04 5.296852e-02 7.466677e-03 5.272726e-02 1.106638e-01 1.384793e+00 9.526834e-01 1.282466e-03 7.405298e-02 7.672274e-02 
3.600000e+00 1.359659e-01 2.025732e-01 1.915238e-03 3.664242e-01 8.294838e-01 1.521279e+00 5.310209e-01 5.926359e-01 2.697335e-02 6.919153e-02 6.346375e-01 1.746452e-02 2.416867e-02 3.124556e-02 4.639865e-01 2.136966e+00 1.528127e-02 3.577175e-03 1.104716e+00 1.575585e-01 3.806387e-04 3.888592e-02 5.317450e-03 3.963531e-02 9.513104e-02 1.393865e+00 9.786149e-01 8.688937e-04 5.945861e-02 7.588794e-02 
3.800000e+00 1.386397e-01 2.169385e-01 1.270437e-03 3.528507e-01 8.746530e-01 1.441476e+00 5.362997e-01 6.318779e-01 2.210525e-02 5.559541e-02 6.095601e-01 1.308776e-02 2.012529e-02 2.600031e-02 4.817194e-01 2.237181e+00 1.464424e-02 2.849168e-03 1.104418e+00 1.780511e-01 2.445883e-04 3.035263e-02 3.676790e-03 2.897876e-02 8.417563e-02 1.369415e+00 1.015198e+00 6.353937e-04 4.739546e-02 7.728704e-02 
4.000000e+00 1.397610e-01 2.444176e-01 8.968322e-04 3.017295e-01 8.593637e-01 1.343966e+00 5.097987e-01 6.179888e-01 1.631708e-02 4.197958e-02 5.358536e-01 1.017523e-02 1.695540e-02 1.925531e-02 4.840259e-01 2.345272e+00 1.359012e-02 2.243894e-03 1.105959e+00 1.832091e-01 1.314750e-04 2.508704e-02 2.360759e-03 1.948641e-02 7.387688e-02 1.314896e+00 1.000805e+00 4.377794e-04 3.998790e-02 8.448328e-02 

0.000000e+00 1.654184e+00 1.478256e+00 4.044895e-01 1.843985e+00 4.860885e-01 1.399392e+00 2.152312e+00 1.391615e+00 8.273508e-01 1.442014e+00 1.016504e+00 1.452810e+00 3.084426e+00 2.210279e-01 1.379312e-01 2.402897e-02 1.164092e+00 2.825262e+00 2.343500e+00 5.936818e-01 1.610689e+00 2.538318e+00 1.134130e+00 1.715694e+00 2.442375e+00 2.430587e+00 3.072770e+00 2.932130e+00 1.591381e+00 2.940668e+00 
2.000000e-01 1.268853e+00 1.015335e+00 6.130370e-01 1.635346e+00 5.930880e-01 9.936350e-01 1.631393e+00 9.334069e-01 9.706658e-01 1.371762e+00 8.484235e-01 1.430043e+00 2.429405e+00 3.752749e-01 2.417921e-01 4.331631e-01 9.300627e-01 1.965188e+00 1.982015e+00 6.196704e-01 1.258704e+00 2.022861e+00 1.117079e+00 1.809786e+00 2.127145e+00 2.265736e+00 1.961338e+00 2.270507e+00 1.474121e+00 1.934275e+00 
4.000000e-01 8.878078e-01 6.176556e-01 7.931858e-01 1.382240e+00 6.862687e-01 7.347903e-01 1.165355e+00 5.804568e-01 1.050581e+00 1.372819e+00 7.507511e-01 1.516085e+00 2.109731e+00 4.918056e-01 3.363719e-01 7.189661e-01 7.121141e-01 1.317458e+00 1.673627e+00 5.464870e-01 1.038790e+00 1.653769e+00 9.874768e-01 1.797565e+00 1.839842e+00 2.074496e+00 1.144567e+00 1.728948e+00 1.378162e+00 1.218720e+00 
6.000000e-01 5.645486e-01 3.610767e-01 9.182871e-01 1.117495e+00 7.315027e-01 5.991627e-01 8.407794e-01 3.493675e-01 1.066318e+00 1.349858e+00 6.955053e-01 1.577149e+00 2.048289e+00 5.784219e-01 3.969853e-01 8.186638e-01 5.450078e-01 9.093580e-01 1.433253e+00 3.967673e-01 9.390213e-01 1.409215e+00 8.011317e-01 1.718577e+00 1.564680e+00 1.945279e+00 6.698167e-01 1.303737e+00 1.356966e+00 7.473502e-01 
8.000000e-01 3.430549e-01 2.501065e-01 9.865360e-01 8.700829e-01 7.327376e-01 5.525181e-01 6.823357e-01 2.160926e-01 1.049694e+00 1.200542e+00 6.749207e-01 1.538325e+00 2.036764e+00 6.620523e-01 4.291872e-01 7.751608e-01 4.323838e-01 6.577115e-01 1.284725e+00 2.473694e-01 8.890249e-01 1.280879e+00 6.146674e-01 1.592500e+00 1.402196e+00 1.845266e+00 4.489436e-01 1.031335e+00 1.378020e+00 4.355363e-01 
1.000000e+00 2.082590e-01 1.985005e-01 1.008992e+00 6.943115e-01 7.276075e-01 6.135235e-01 6.270185e-01 1.306071e-01 1.050798e+00 9.621751e-01 6.764725e-01 1.446035e+00 1.879204e+00 7.290466e-01 4.468979e-01 7.005204e-01 3.360008e-01 4.572025e-01 1.150120e+00 1.500647e-01 8.738256e-01 1.225666e+00 4.418034e-01 1.426660e+00 1.441407e+00 1.632477e+00 2.998591e-01 9.109951e-01 1.427101e+00 2.428090e-01 
1.200000e+00 1.195221e-01 1.785563e-01 9.968434e-01 5.652207e-01 7.178502e-01 7.698107e-01 5.902723e-01 8.068733e-02 1.021957e+00 7.378013e-01 6.598935e-01 1.303831e+00 1.642412e+00 7.806939e-01 4.551685e-01 7.009664e-01 2.515154e-01 3.111130e-01 1.035419e+00 9.575021e-02 8.718775e-01 1.146005e+00 2.996530e-01 1.361167e+00 1.532992e+00 1.376351e+00 2.024578e-01 9.243496e-01 1.396646e+00 1.387122e-01 
1.400000e+00 6.381613e-02 1.842998e-01 9.693873e-01 4.752909e-01 6.931908e-01 8.974872e-01 5.542115e-01 5.197235e-02 9.435153e-01 5.924772e-01 6.063599e-01 1.123731e+00 1.487076e+00 8.010492e-01 4.437595e-01 8.437189e-01 1.887439e-01 2.098073e-01 9.766495e-01 6.095598e-02 8.622195e-01 1.031986e+00 2.045895e-01 1.411935e+00 1.561024e+00 1.154967e+00 1.432022e-01 9.225015e-01 1.343760e+00 8.253981e-02 
1.600000e+00 3.769553e-02 1.961319e-01 9.645596e-01 4.092828e-01 6.952615e-01 9.977512e-01 5.102708e-01 4.210947e-02 8.129465e-01 4.846955e-01 5.456795e-01 9.688682e-01 1.417985e+00 8.024110e-01 4.199744e-01 1.110903e+00 1.413078e-01 1.332232e-01 1.010650e+00 4.160385e-02 8.142621e-01 9.314036e-01 1.424250e-01 1.472153e+00 1.551476e+00 9.773110e-01 1.129169e-01 8.363581e-01 1.293883e+00 5.204029e-02 
1.800000e+00 2.418418e-02 2.054885e-01 9.374682e-01 3.775651e-01 7.118906e-01 1.130269e+00 4.848882e-01 7.053593e-02 6.770771e-01 3.826787e-01 5.302280e-01 8.437047e-01 1.278557e+00 7.812559e-01 4.034356e-01 1.381112e+00 1.013455e-01 8.446324e-02 1.064402e+00 3.316257e-02 7.084675e-01 8.165624e-01 9.857884e-02 1.428804e+00 1.543435e+00 7.754050e-01 9.503786e-02 6.957038e-01 1.288241e+00 3.386468e-02 
2.000000e+00 1.534003e-02 2.089067e-01 8.200136e-01 3.717587e-01 7.077569e-01 1.298007e+00 4.764726e-01 1.571395e-01 5.375378e-01 2.861771e-01 5.399040e-01 7.228912e-01 1.035553e+00 7.416212e-01 4.150250e-01 1.564143e+00 7.247810e-02 5.812267e-02 1.113151e+00 3.480747e-02 5.660358e-01 6.564562e-01 6.753961e-02 1.338041e+00 1.447202e+00 5.893603e-01 8.859482e-02 5.728838e-01 1.226447e+00 2.178066e-02 
2.200000e+00 8.768237e-03 2.117505e-01 6.185612e-01 3.807386e-01 6.840411e-01 1.410177e+00 4.832672e-01 2.898641e-01 4.133698e-01 2.250662e-01 5.564054e-01 5.737825e-01 7.615019e-01 6.926759e-01 4.591524e-01 1.714573e+00 5.466579e-02 4.028228e-02 1.113567e+00 4.530526e-02 4.093379e-01 4.994684e-01 4.668985e-02 1.256115e+00 1.253607e+00 4.413824e-01 1.021845e-01 4.525802e-01 1.072836e+00 1.707031e-02 
2.400000e+00 4.812102e-03 2.047545e-01 4.218802e-01 4.026990e-01 6.997333e-01 1.487614e+00 4.982745e-01 4.222611e-01 3.125304e-01 1.844813e-01 5.507565e-01 4.285865e-01 5.418277e-01 6.042812e-01 4.699924e-01 1.864739e+00 4.013929e-02 2.837231e-02 1.113732e+00 6.284320e-02 2.750411e-01 3.829250e-01 3.218293e-02 1.163122e+00 1.002162e+00 3.776830e-01 1.458034e-01 3.137085e-01 8.800649e-01 1.923565e-02 
2.600000e+00 2.914893e-03 2.006052e-01 2.717267e-01 4.119964e-01 7.399959e-01 1.538069e+00 5.123471e-01 5.081218e-01 2.409745e-01 1.465120e-01 5.631497e-01 3.259270e-01 4.068845e-01 4.936791e-01 4.590214e-01 1.908451e+00 3.141561e-02 1.956901e-02 1.117627e+00 8.049747e-02 1.616014e-01 2.961038e-01 2.212569e-02 9.829354e-01 7.946987e-01 4.036082e-01 2.338585e-01 1.881496e-01 7.027902e-01 2.642112e-02 
2.800000e+00 2.274273e-03 1.984326e-01 1.764002e-01 4.179129e-01 7.673398e-01 1.586987e+00 5.411667e-01 5.416516e-01 1.858611e-01 1.111563e-01 5.782061e-01 2.471994e-01 3.243806e-01 3.609015e-01 4.524188e-01 1.920021e+00 2.640171e-02 1.352105e-02 1.149281e+00 9.320781e-02 8.827649e-02 2.298147e-01 1.538330e-02 7.856011e-01 6.585023e-01 5.073528e-01 3.662633e-01 1.098404e-01 5.642352e-01 3.490731e-02 
3.000000e+00 3.145492e-03 2.070369e-01 1.161059e-01 4.263364e-01 7.924023e-01 1.661062e+00 5.706789e-01 5.446890e-01 1.339612e-01 8.769903e-02 5.980179e-01 1.820188e-01 2.364987e-01 2.598298e-01 4.698808e-01 1.997971e+00 2.322992e-02 8.972294e-03 1.155937e+00 1.097109e-01 5.034505e-02 1.797154e-01 1.043619e-02 6.278231e-01 5.606596e-01 6.396173e-01 5.085145e-01 6.485003e-02 4.555032e-01 4.225195e-02 
3.200000e+00 6.639296e-03 2.096792e-01 7.438331e-02 4.319343e-01 8.396979e-01 1.693147e+00 5.832972e-01 5.660315e-01 9.354033e-02 7.241571e-02 5.942075e-01 1.374043e-01 1.625035e-01 1.871463e-01 4.725703e-01 2.194134e+00 2.184002e-02 6.120651e-03 1.147212e+00 1.339517e-01 3.000663e-02 1.363809e-01 7.058464e-03 4.964171e-01 4.580031e-01 7.924675e-01 6.350798e-01 3.827455e-02 3.887826e-01 4.880064e-02 
3.400000e+00 1.385321e-02 2.098965e-01 4.394780e-02 4.218472e-01 8.729077e-01 1.609738e+00 5.628369e-01 5.935632e-01 6.753584e-02 6.035138e-02 5.803133e-01 1.107432e-01 1.245202e-01 1.427706e-01 4.649527e-01 2.347700e+00 2.198658e-02 4.311778e-03 1.105582e+00 1.540636e-01 1.762389e-02 1.017682e-01 4.800540e-03 3.734845e-01 3.655161e-01 9.200525e-01 7.204617e-01 2.436174e-02 3.310068e-01 5.413044e-02 
3.600000e+00 2.620615e-02 2.131883e-01 2.592177e-02 4.173365e-01 8.501491e-01 1.540405e+00 5.465431e-01 6.248244e-01 5.407364e-02 4.972282e-02 5.465644e-01 8.806434e-02 1.014010e-01 1.097576e-01 4.542015e-01 2.428649e+00 2.199536e-02 3.048410e-03 1.062940e+00 1.589263e-01 9.904158e-03 7.617366e-02 3.368972e-03 2.750967e-01 3.035807e-01 1.025483e+00 7.828618e-01 1.577226e-02 2.756518e-01 5.960030e-02 
3.800000e+00 4.497523e-02 2.236089e-01 1.658220e-02 4.395082e-01 8.051182e-01 1.538987e+00 5.778176e-01 6.244384e-01 4.243335e-02 4.142179e-02 5.461974e-01 6.577863e-02 7.790718e-02 8.154190e-02 4.663094e-01 2.395674e+00 2.126146e-02 2.182926e-03 1.080520e+00 1.576045e-01 5.667003e-03 6.082749e-02 2.267558e-03 2.104070e-01 2.627601e-01 1.104833e+00 8.549141e-01 9.636207e-03 2.105485e-01 6.384460e-02 
4.000000e+00 6.998808e-02 2.257485e-01 1.001039e-02 4.874155e-01 7.882982e-01 1.522671e+00 6.689776e-01 5.905419e-01 3.114899e-02 3.223081e-02 5.996008e-01 4.509470e-02 5.336048e-02 5.867781e-02 5.236508e-01 2.294433e+00 2.099747e-02 1.570761e-03 1.187473e+00 1.609911e-01 3.264304e-03 4.685115e-02 1.416420e-03 1.633051e-01 2.382231e-01 1.200839e+00 9.781589e-01 5.739919e-03 1.371905e-01 6.475061e-02 

0.000000e+00 6.729097e-01 5.282207e-01 1.227123e+00 2.847623e-01 1.419887e+00 3.024007e+00 2.781815e+00 7.867843e-01 9.155847e-01 1.423881e+00 1.482490e+00 2.216114e-01 1.474133e-01 7.751261e-01 4.980631e-01 2.346012e+00 2.142872e+00 2.706811e+00 1.171689e+00 1.264295e+00 2.046070e+00 3.289902e+00 2.555541e+00 2.834960e+00 6.379459e-01 7.924349e-01 1.208018e+00 2.597437e+00 6.548126e-01 1.747264e+00 
2.000000e-01 4.895821e-01 4.922736e-01 8.853942e-01 4.323505e-01 1.099225e+00 2.056968e+00 2.001897e+00 7.155968e-01 8.772908e-01 1.525262e+00 9.854734e-01 4.841892e-01 1.620263e-01 7.787926e-01 4.207833e-01 2.716546e+00 1.536727e+00 2.052032e+00 8.816311e-01 1.232437e+00 1.383345e+00 2.613377e+00 1.913954e+00 2.162033e+00 6.653548e-01 9.103091e-01 7.431904e-01 1.638635e+00 5.363448e-01 1.118006e+00 
4.000000e-01 3.205214e-01 5.093196e-01 5.789323e-01 5.664265e-01 8.983197e-01 1.409667e+00 1.384025e+00 6.349001e-01 7.712654e-01 1.492521e+00 7.800120e-01 6.417554e-01 1.948228e-01 7.095490e-01 3.944030e-01 2.823571e+00 1.068564e+00 1.469329e+00 7.577883e-01 1.187891e+00 8.634227e-01 2.127033e+00 1.318378e+00 1.587945e+00 6.233136e-01 1.011832e+00 4.557652e-01 1.028888e+00 4.293874e-01 7.009279e-01 
6.000000e-01 1.938594e-01 5.659439e-01 3.535387e-01 6.717324e-01 8.147971e-01 1.025161e+00 9.767894e-01 5.848727e-01 6.304374e-01 1.314006e+00 7.348692e-01 6.795731e-01 2.257900e-01 5.908150e-01 4.050613e-01 2.674244e+00 7.419313e-01 9.947235e-01 7.433683e-01 1.015151e+00 5.045183e-01 1.740952e+00 8.691452e-01 1.133385e+00 5.425371e-01 1.145332e+00 3.650038e-01 6.613579e-01 3.480664e-01 4.588562e-01 
8.000000e-01 1.190083e-01 6.157412e-01 2.243714e-01 7.803143e-01 8.132012e-01 8.321746e-01 7.569935e-01 5.626069e-01 5.043248e-01 1.083325e+00 6.907345e-01 6.013127e-01 2.272648e-01 4.561409e-01 4.225025e-01 2.490731e+00 5.283622e-01 6.539202e-01 7.775333e-01 7.212281e-01 2.869078e-01 1.330636e+00 5.845993e-01 8.187563e-01 4.685607e-01 1.239096e+00 4.230823e-01 4.038743e-01 2.838726e-01 3.061851e-01 
1.000000e+00 7.545838e-02 6.235583e-01 1.457660e-01 8.953972e-01 8.482423e-01 8.199224e-01 6.863810e-01 5.779796e-01 3.940053e-01 8.821883e-01 6.419401e-01 4.704433e-01 2.000450e-01 3.385203e-01 4.494348e-01 2.416012e+00 3.860262e-01 4.186298e-01 8.189754e-01 4.399248e-01 1.562181e-01 9.555133e-01 4.003023e-01 6.069238e-01 4.064653e-01 1.283074e+00 5.257473e-01 2.310892e-01 2.275744e-01 2.078743e-01 
1.200000e+00 5.074671e-02 6.027153e-01 9.161362e-02 9.594149e-01 8.961254e-01 9.440049e-01 6.398621e-01 5.674093e-01 3.002115e-01 7.098134e-01 6.120178e-01 3.400207e-01 1.662100e-01 2.445221e-01 4.777575e-01 2.425208e+00 2.844814e-01 2.746799e-01 8.679520e-01 2.702178e-01 9.011512e-02 6.893387e-01 2.736841e-01 4.628130e-01 3.413786e-01 1.352258e+00 6.354419e-01 1.429025e-01 1.816156e-01 1.523753e-01 
1.400000e+00 4.026740e-02 5.650494e-01 5.526232e-02 9.293382e-01 9.166421e-01 1.073527e+00 6.065781e-01 5.803708e-01 2.225204e-01 5.584072e-01 6.026575e-01 2.588844e-01 1.384299e-01 1.738534e-01 4.883652e-01 2.333051e+00 2.195769e-01 1.818492e-01 9.170649e-01 1.699265e-01 5.359704e-02 5.356088e-01 1.939977e-01 3.617290e-01 2.757016e-01 1.497608e+00 7.342367e-01 9.190027e-02 1.506884e-01 1.229502e-01 
1.600000e+00 3.909664e-02 5.185232e-01 3.615208e-02 8.497083e-01 8.814988e-01 1.161718e+00 5.781203e-01 5.988784e-01 1.665727e-01 4.522269e-01 5.931298e-01 2.087169e-01 1.115292e-01 1.194131e-01 4.840189e-01 2.165019e+00 1.857174e-01 1.236914e-01 9.411773e-01 1.095561e-01 3.120971e-02 4.284542e-01 1.360772e-01 2.904869e-01 2.185077e-01 1.579123e+00 8.262515e-01 5.632458e-02 1.198030e-01 1.037809e-01 
1.800000e+00 4.668960e-02 4.791253e-01 2.399711e-02 7.909157e-01 8.019470e-01 1.251762e+00 5.708844e-01 6.101305e-01 1.282911e-01 3.701443e-01 5.823789e-01 1.714161e-01 8.866858e-02 8.249369e-02 4.866307e-01 2.103732e+00 1.653347e-01 8.646379e-02 9.635068e-01 8.029085e-02 1.794641e-02 3.439222e-01 9.663679e-02 2.248614e-01 1.741610e-01 1.522897e+00 9.311036e-01 3.209560e-02 9.027417e-02 8.855690e-02 
2.000000e+00 6.002639e-02 4.519144e-01 1.559477e-02 7.815790e-01 7.472134e-01 1.376531e+00 5.578459e-01 5.959629e-01 1.001809e-01 3.027627e-01 5.781634e-01 1.356910e-01 6.921864e-02 6.374232e-02 4.936214e-01 2.187332e+00 1.528298e-01 5.956740e-02 1.008648e+00 7.114536e-02 9.842588e-03 2.768586e-01 6.942936e-02 1.618666e-01 1.363983e-01 1.421863e+00 1.001269e+00 1.899691e-02 6.806058e-02 8.092875e-02 
2.200000e+00 7.577237e-02 4.294854e-01 1.002583e-02 7.811179e-01 7.445006e-01 1.486979e+00 5.456028e-01 5.893819e-01 7.908817e-02 2.482393e-01 5.946005e-01 1.061432e-01 5.494087e-02 5.036091e-02 4.853364e-01 2.268073e+00 1.436350e-01 3.951291e-02 1.085214e+00 7.426622e-02 5.436789e-03 2.144272e-01 4.853993e-02 1.192410e-01 1.107985e-01 1.397790e+00 9.841262e-01 1.204351e-02 5.477861e-02 7.754601e-02 
2.400000e+00 9.181948e-02 4.101438e-01 6.384409e-03 7.397176e-01 7.787797e-01 1.564956e+00 5.521636e-01 5.980272e-01 6.040792e-02 2.012221e-01 5.925569e-01 8.073578e-02 4.335132e-02 3.886096e-02 4.720650e-01 2.249455e+00 1.295555e-01 2.669741e-02 1.109101e+00 8.277498e-02 3.182630e-03 1.599943e-01 3.297712e-02 9.005880e-02 9.489033e-02 1.453055e+00 8.986556e-01 7.536674e-03 4.547672e-02 7.719051e-02 
2.600000e+00 1.079545e-01 3.830734e-01 4.135353e-03 6.819167e-01 8.062221e-01 1.606383e+00 5.812800e-01 6.123875e-01 4.363214e-02 1.579648e-01 5.744407e-01 5.734809e-02 3.467976e-02 2.963964e-02 4.613132e-01 2.262585e+00 1.128072e-01 1.829388e-02 1.090864e+00 9.686634e-02 2.020986e-03 1.195041e-01 2.197686e-02 7.309682e-02 8.454721e-02 1.510512e+00 8.633669e-01 4.447987e-03 3.805386e-02 7.627167e-02 
2.800000e+00 1.174690e-01 3.564878e-01 2.817001e-03 6.392538e-01 8.227640e-01 1.624901e+00 5.958257e-01 5.985586e-01 3.124919e-02 1.177857e-01 5.661728e-01 4.086345e-02 2.853409e-02 2.247888e-02 4.617694e-01 2.331552e+00 9.468802e-02 1.193019e-02 1.040954e+00 1.163535e-01 1.302935e-03 9.091378e-02 1.464111e-02 5.912262e-02 7.325011e-02 1.515036e+00 8.701356e-01 2.617509e-03 3.228174e-02 7.418083e-02 
3.000000e+00 1.242769e-01 3.283527e-01 2.023196e-03 6.049153e-01 8.317911e-01 1.614193e+00 5.853530e-01 5.714373e-01 2.351603e-02 8.930682e-02 5.811359e-01 3.042374e-02 2.328060e-02 1.863383e-02 4.685176e-01 2.361633e+00 7.609109e-02 8.230022e-03 1.036129e+00 1.417127e-01 7.876206e-04 7.051547e-02 1.003237e-02 4.559046e-02 6.286296e-02 1.507931e+00 8.878493e-01 1.738735e-03 2.643576e-02 7.157284e-02 
3.200000e+00 1.335470e-01 2.988511e-01 1.443282e-03 5.634195e-01 8.205730e-01 1.535025e+00 5.640656e-01 5.572959e-01 1.869003e-02 7.052961e-02 5.857625e-01 2.315711e-02 1.894569e-02 1.708578e-02 4.602308e-01 2.302615e+00 6.279210e-02 6.397380e-03 1.069279e+00 1.621824e-01 4.772210e-04 5.360349e-02 7.136201e-03 3.392544e-02 5.280485e-02 1.485349e+00 9.127971e-01 1.275479e-03 2.217403e-02 6.872170e-02 
3.400000e+00 1.434292e-01 2.852976e-01 1.091650e-03 5.273233e-01 7.889695e-01 1.422922e+00 5.324297e-01 5.752912e-01 1.497540e-02 5.822892e-02 5.858262e-01 1.851510e-02 1.665363e-02 1.636065e-02 4.467333e-01 2.310701e+00 5.474166e-02 4.842038e-03 1.098145e+00 1.690498e-01 3.049738e-04 4.117375e-02 4.824420e-03 2.632583e-02 4.292309e-02 1.445972e+00 9.427462e-01 9.561603e-04 1.827634e-02 6.994990e-02 
3.600000e+00 1.396586e-01 2.794858e-01 8.509983e-04 5.165268e-01 7.716207e-01 1.360925e+00 5.252473e-01 5.940295e-01 1.167605e-02 4.820288e-02 5.736651e-01 1.528053e-02 1.501363e-02 1.524362e-02 4.367595e-01 2.401025e+00 4.858830e-02 3.515686e-03 1.092759e+00 1.710952e-01 2.110984e-04 3.349665e-02 3.156029e-03 2.098734e-02 3.548051e-02 1.390051e+00 9.313944e-01 6.887050e-04 1.532380e-02 7.244636e-02 
3.800000e+00 1.313751e-01 2.790672e-01 6.475270e-04 5.106626e-01 8.351791e-01 1.411067e+00 5.553866e-01 6.056660e-01 8.584807e-03 3.980134e-02 5.686039e-01 1.191073e-02 1.293710e-02 1.438133e-02 4.548679e-01 2.433718e+00 4.251827e-02 2.733482e-03 1.074651e+00 1.854495e-01 1.518609e-04 2.665780e-02 2.190776e-03 1.653614e-02 3.302523e-02 1.374554e+00 8.876739e-01 4.974772e-04 1.188303e-02 7.365642e-02 
4.000000e+00 1.322398e-01 2.736042e-01 4.793494e-04 4.870641e-01 9.925132e-01 1.543380e+00 6.044751e-01 5.983578e-01 5.693379e-03 3.007743e-02 5.896757e-01 7.536385e-03 1.021957e-02 1.383828e-02 5.062592e-01 2.301068e+00 3.807783e-02 2.353802e-03 1.037559e+00 2.201140e-01 1.082453e-04 1.956854e-02 1.440604e-03 1.243288e-02 3.387949e-02 1.411525e+00 8.592878e-01 3.566483e-04 8.927084e-03 7.139804e-02 

0.000000e+00 2.607309e+00 1.847948e+00 3.041526e+00 1.199283e+00 3.036684e+00 1.592622e+00 3.138451e+00 4.812350e-01 1.902839e+00 2.240875e+00 2.474428e+00 2.114360e+00 6.692532e-01 2.948853e+00 3.295907e-01 2.402608e+00 7.766055e-01 1.851284e+00 1.068736e+00 1.321865e+00 6.308683e-01 1.136364e-01 1.351082e+00 7.650533e-01 1.821063e+00 1.166041e+00 5.739227e-01 8.153362e-01 2.492037e+00 2.456688e+00 
2.000000e-01 1.734061e+00 1.282942e+00 2.155891e+00 1.155795e+00 1.837806e+00 1.352285e+00 1.801696e+00 4.797561e-01 1.613680e+00 2.136430e+00 1.679860e+00 1.513336e+00 8.425843e-01 2.218131e+00 3.701273e-01 2.069181e+00 6.661191e-01 1.452761e+00 1.113947e+00 1.237233e+00 5.169153e-01 4.069014e-01 1.392067e+00 1.047984e+00 2.083427e+00 8.799864e-01 5.360702e-01 6.441589e-01 2.037535e+00 1.580443e+00 
4.000000e-01 1.070958e+00 9.283755e-01 1.471188e+00 1.118576e+00 1.078128e+00 1.036913e+00 9.654180e-01 5.124779e-01 1.324246e+00 1.823280e+00 1.106321e+00 1.091663e+00 9.405655e-01 1.597813e+00 4.012632e-01 1.715351e+00 5.363592e-01 1.055619e+00 1.067219e+00 1.052936e+00 4.434318e-01 7.062339e-01 1.316973e+00 1.147670e+00 2.081017e+00 8.048691e-01 4.756041e-01 5.266305e-01 1.705694e+00 9.297667e-01 
6.000000e-01 6.363518e-01 7.246142e-01 9.943768e-01 1.086069e+00 7.415357e-01 7.419342e-01 5.636056e-01 5.680614e-01 1.026568e+00 1.482589e+00 8.062690e-01 8.393145e-01 9.411208e-01 1.154095e+00 4.143207e-01 1.407094e+00 4.325479e-01 7.228892e-01 9.713563e-01 7.730437e-01 3.830918e-01 8.915603e-01 1.081819e+00 1.173575e+00 1.944998e+00 9.229769e-01 4.108367e-01 4.354388e-01 1.453015e+00 5.356163e-01 
8.000000e-01 3.769307e-01 5.952284e-01 6.710036e-01 1.034742e+00 6.781540e-01 5.749505e-01 4.191999e-01 6.002581e-01 7.795242e-01 1.223560e+00 7.226438e-01 6.631529e-01 8.220054e-01 8.713867e-01 4.105219e-01 1.168687e+00 3.813986e-01 4.820425e-01 9.109012e-01 4.986811e-01 3.050983e-01 8.710281e-01 7.637602e-01 1.179134e+00 1.796407e+00 1.112827e+00 3.486058e-01 3.452150e-01 1.235976e+00 3.470587e-01 
1.000000e+00 2.236005e-01 5.114521e-01 4.821709e-01 9.703302e-01 7.375692e-01 5.812301e-01 4.239563e-01 5.958819e-01 5.970547e-01 1.025304e+00 7.114479e-01 4.961806e-01 6.671506e-01 6.721319e-01 4.107393e-01 1.077994e+00 3.516977e-01 3.236339e-01 9.385903e-01 3.141691e-01 2.042726e-01 6.935743e-01 5.018821e-01 1.129024e+00 1.650584e+00 1.248879e+00 3.075041e-01 2.471894e-01 1.037642e+00 2.431468e-01 
1.200000e+00 1.315921e-01 4.530636e-01 3.506371e-01 8.998648e-01 7.732929e-01 7.369940e-01 4.991880e-01 5.510344e-01 4.682123e-01 7.864371e-01 6.602815e-01 3.790353e-01 4.932838e-01 4.795763e-01 4.285410e-01 1.140996e+00 2.999568e-01 2.078233e-01 1.015910e+00 2.073690e-01 1.233201e-01 5.122390e-01 3.517607e-01 9.700992e-01 1.399604e+00 1.260553e+00 3.175951e-01 1.706331e-01 8.761812e-01 1.880992e-01 
1.400000e+00 7.809146e-02 4.035171e-01 2.474048e-01 8.257266e-01 7.857338e-01 9.163331e-01 5.547816e-01 5.253175e-01 3.432060e-01 5.871923e-01 5.941446e-01 3.110133e-01 3.671319e-01 3.171320e-01 4.629981e-01 1.330747e+00 2.433856e-01 1.360052e-01 1.069964e+00 1.315255e-01 7.276058e-02 3.848435e-01 2.596838e-01 7.769978e-01 1.114003e+00 1.268745e+00 3.839856e-01 1.097740e-01 7.191505e-01 1.474484e-01 
1.600000e+00 4.732699e-02 3.664718e-01 1.584780e-01 7.237497e-01 8.058529e-01 1.036960e+00 5.661477e-01 5.236396e-01 2.450748e-01 4.538567e-01 5.660474e-01 2.539111e-01 2.738785e-01 2.115802e-01 4.887234e-01 1.499309e+00 1.987273e-01 9.192500e-02 1.077297e+00 8.376205e-02 4.462711e-02 2.980698e-01 1.902535e-01 5.974868e-01 8.819176e-01 1.321471e+00 4.890635e-01 6.603232e-02 5.627719e-01 1.146221e-01 
1.800000e+00 3.189139e-02 3.578026e-01 1.000362e-01 6.556688e-01 8.522073e-01 1.131764e+00 5.666456e-01 5.468474e-01 1.846630e-01 3.802993e-01 5.655953e-01 1.934359e-01 2.141670e-01 1.548365e-01 4.965674e-01 1.632401e+00 1.582467e-01 6.231081e-02 1.105748e+00 5.688946e-02 2.694992e-02 2.227346e-01 1.325312e-01 4.662179e-01 7.503378e-01 1.414803e+00 6.013242e-01 4.021800e-02 4.401926e-01 9.216452e-02 
2.000000e+00 2.812972e-02 3.451316e-01 6.458885e-02 6.500380e-01 8.559199e-01 1.246746e+00 5.826808e-01 5.779475e-01 1.469608e-01 3.056263e-01 5.529712e-01 1.431543e-01 1.632237e-01 1.263772e-01 5.073199e-01 1.738719e+00 1.185118e-01 4.307067e-02 1.153148e+00 4.660307e-02 1.605385e-02 1.659298e-01 9.071498e-02 3.696892e-01 6.427961e-01 1.432825e+00 7.036293e-01 2.605586e-02 3.554107e-01 8.051920e-02 
2.200000e+00 3.330384e-02 3.288843e-01 4.107037e-02 6.514714e-01 8.401885e-01 1.376618e+00 6.016742e-01 5.978780e-01 1.186492e-01 2.404499e-01 5.339532e-01 1.097293e-01 1.244289e-01 9.903630e-02 5.201020e-01 1.794824e+00 9.013522e-02 3.037155e-02 1.153907e+00 4.966068e-02 9.745443e-03 1.295510e-01 6.083898e-02 2.935742e-01 5.318875e-01 1.447458e+00 7.776238e-01 1.694593e-02 2.981040e-01 7.424762e-02 
2.400000e+00 4.656443e-02 3.068223e-01 2.569175e-02 5.871015e-01 8.043958e-01 1.443164e+00 6.028262e-01 6.027287e-01 9.518857e-02 1.943343e-01 5.420674e-01 9.212029e-02 9.303581e-02 7.322316e-02 5.057406e-01 1.902679e+00 7.258037e-02 2.126730e-02 1.101293e+00 6.266709e-02 5.545442e-03 1.091981e-01 4.190700e-02 2.272919e-01 4.303039e-01 1.501736e+00 8.370025e-01 1.074610e-02 2.411801e-01 6.910016e-02 
2.600000e+00 6.598226e-02 2.869848e-01 1.633300e-02 5.219251e-01 8.127044e-01 1.392505e+00 5.915681e-01 6.027346e-01 7.284477e-02 1.532298e-01 5.692581e-01 7.394574e-02 7.571351e-02 5.344809e-02 4.883532e-01 2.078751e+00 6.088673e-02 1.528041e-02 1.058032e+00 8.210421e-02 3.074874e-03 9.154160e-02 2.990334e-02 1.682071e-01 3.443313e-01 1.588468e+00 8.868644e-01 6.435833e-03 1.825607e-01 6.966938e-02 
2.800000e+00 8.271429e-02 2.728538e-01 1.008247e-02 5.006458e-01 8.427439e-01 1.327733e+00 5.874074e-01 5.917311e-01 5.498170e-02 1.184154e-01 5.980262e-01 5.862312e-02 6.032653e-02 4.253930e-02 4.941094e-01 2.230884e+00 5.126919e-02 1.061363e-02 1.054770e+00 1.044368e-01 1.754349e-03 7.098589e-02 2.085777e-02 1.280118e-01 2.689586e-01 1.607016e+00 9.205915e-01 3.745808e-03 1.375641e-01 7.234568e-02 
3.000000e+00 9.231195e-02 2.696035e-01 6.425005e-03 5.006880e-01 8.567710e-01 1.339071e+00 5.964043e-01 5.653553e-01 4.023696e-02 9.280192e-02 6.137607e-01 4.499934e-02 4.705435e-02 3.360147e-02 5.056274e-01 2.228971e+00 4.315549e-02 7.631013e-03 1.066489e+00 1.265870e-01 1.048896e-03 5.261634e-02 1.422409e-02 1.021242e-01 2.108797e-01 1.509320e+00 9.106385e-01 2.372063e-03 1.140780e-01 7.360498e-02 
3.200000e+00 1.003927e-01 2.708621e-01 4.125609e-03 4.897354e-01 8.353916e-01 1.392168e+00 5.825340e-01 5.599153e-01 3.095543e-02 7.567157e-02 6.060582e-01 3.368594e-02 3.548792e-02 2.682862e-02 4.956156e-01 2.215931e+00 3.572866e-02 5.384503e-03 1.070207e+00 1.458484e-01 6.679774e-04 3.919215e-02 9.363933e-03 8.023143e-02 1.772038e-01 1.435123e+00 8.918356e-01 1.653840e-03 9.877614e-02 7.427858e-02 
3.400000e+00 1.091937e-01 2.642338e-01 2.789135e-03 4.762225e-01 8.149402e-01 1.431822e+00 5.596930e-01 5.777381e-01 2.499404e-02 6.182501e-02 5.871305e-01 2.405604e-02 2.728240e-02 2.255802e-02 4.842631e-01 2.263633e+00 3.053500e-02 3.855771e-03 1.066028e+00 1.590085e-01 4.264549e-04 2.925099e-02 6.039262e-03 6.122113e-02 1.524372e-01 1.410949e+00 8.911850e-01 1.170478e-03 8.022597e-02 7.584914e-02 
3.600000e+00 1.134743e-01 2.606066e-01 1.968360e-03 4.773590e-01 7.994024e-01 1.464484e+00 5.670112e-01 5.984748e-01 1.944177e-02 5.046380e-02 5.908772e-01 1.812438e-02 2.227868e-02 1.984657e-02 4.709906e-01 2.395188e+00 2.786198e-02 2.961274e-03 1.063954e+00 1.642100e-01 2.814726e-04 2.117193e-02 4.037307e-03 4.430712e-02 1.229247e-01 1.401011e+00 8.951819e-01 8.333382e-04 6.359102e-02 7.613776e-02 
3.800000e+00 1.166409e-01 2.554047e-01 1.402928e-03 4.766401e-01 8.057292e-01 1.498182e+00 5.880505e-01 5.878073e-01 1.429056e-02 4.214786e-02 6.239620e-01 1.371193e-02 1.939033e-02 1.827266e-02 4.594159e-01 2.584567e+00 2.694105e-02 2.387895e-03 1.068307e+00 1.653540e-01 1.987917e-04 1.570451e-02 2.740610e-03 3.373947e-02 1.006801e-01 1.318910e+00 8.463182e-01 5.821006e-04 5.358365e-02 7.346278e-02 
4.000000e+00 1.284147e-01 2.365755e-01 1.042664e-03 4.595410e-01 8.963226e-01 1.535029e+00 5.672982e-01 5.244804e-01 1.014464e-02 4.004271e-02 6.510253e-01 9.372587e-03 1.834968e-02 1.598394e-02 4.644313e-01 2.838097e+00 2.606185e-02 1.962610e-03 1.061686e+00 1.677263e-01 1.406624e-04 1.143956e-02 1.767623e-03 2.461216e-02 9.928886e-02 1.216405e+00 7.441185e-01 3.996119e-04 4.712180e-02 6.723378e-02 

0.000000e+00 8.258161e-01 1.605847e+00 2.537221e+00 3.027953e+00 9.247053e-01 2.131192e+00 1.732611e+00 2.634277e+00 9.247003e-01 2.339714e+00 3.170076e-01 5.894766e-01 2.366530e+00 1.084371e+00 6.684444e-01 2.270808e-01 8.218232e-01 1.838464e+00 3.188650e+00 1.295164e+00 6.531930e-01 1.425022e+00 1.475135e+00 1.003821e+00 1.112234e+00 1.770831e+00 1.832608e-01 2.352253e+00 1.317616e+00 1.548601e+00 
2.000000e-01 5.418399e-01 1.012226e+00 1.996880e+00 2.185474e+00 8.429744e-01 1.545426e+00 1.179649e+00 2.113323e+00 8.432391e-01 2.103793e+00 4.135532e-01 8.957915e-01 1.944553e+00 8.375380e-01 5.565114e-01 5.624720e-01 7.544071e-01 1.457826e+00 2.519630e+00 1.164772e+00 7.006173e-01 1.244475e+00 1.168668e+00 1.071959e+00 1.608636e+00 1.689655e+00 2.007240e-01 1.832049e+00 1.292134e+00 1.266172e+00 
4.000000e-01 3.410907e-01 5.938470e-01 1.625614e+00 1.597712e+00 8.081103e-01 1.053222e+00 8.454126e-01 1.554759e+00 7.685083e-01 1.780346e+00 4.558074e-01 1.131265e+00 1.670358e+00 6.686592e-01 5.040562e-01 7.982128e-01 6.601765e-01 1.092168e+00 2.013328e+00 9.768592e-01 7.468598e-01 1.099289e+00 9.158527e-01 1.146847e+00 1.779411e+00 1.587305e+00 2.061297e-01 1.419415e+00 1.335232e+00 1.132943e+00 
6.000000e-01 2.099151e-01 3.428802e-01 1.387597e+00 1.219429e+00 8.181219e-01 7.204916e-01 6.971866e-01 1.068424e+00 6.999776e-01 1.491479e+00 4.693504e-01 1.219537e+00 1.507978e+00 6.157940e-01 4.761380e-01 9.052578e-01 5.557332e-01 7.636183e-01 1.717228e+00 7.406145e-01 7.537105e-01 9.367161e-01 6.817993e-01 1.226381e+00 1.801818e+00 1.506827e+00 2.016941e-01 1.156059e+00 1.364995e+00 1.022725e+00 
8.000000e-01 1.217031e-01 2.013950e-01 1.223661e+00 8.890362e-01 8.154234e-01 5.446745e-01 6.283967e-01 7.602991e-01 6.661220e-01 1.329550e+00 5.101699e-01 1.199955e+00 1.381960e+00 6.744309e-01 4.556712e-01 8.682766e-01 4.440911e-01 5.002641e-01 1.572396e+00 5.013847e-01 7.401732e-01 7.499953e-01 4.608058e-01 1.310120e+00 1.867945e+00 1.433657e+00 1.934790e-01 1.024641e+00 1.317881e+00 8.025790e-01 
1.000000e+00 6.899606e-02 1.172384e-01 1.157887e+00 5.901008e-01 7.873580e-01 5.223870e-01 5.806231e-01 5.403959e-01 6.320942e-01 1.165946e+00 5.646748e-01 1.126718e+00 1.289195e+00 7.621010e-01 4.546631e-01 7.570305e-01 3.254586e-01 3.308459e-01 1.433758e+00 3.165978e-01 7.370631e-01 5.857463e-01 3.047845e-01 1.359550e+00 1.956814e+00 1.351680e+00 1.830531e-01 9.545962e-01 1.199237e+00 5.470397e-01 
1.200000e+00 3.966812e-02 7.461412e-02 1.131072e+00 4.029791e-01 7.557091e-01 6.248037e-01 5.242977e-01 3.768761e-01 5.763116e-01 9.715174e-01 5.993609e-01 9.772616e-01 1.176429e+00 7.774398e-01 4.648370e-01 6.934925e-01 2.205623e-01 2.229388e-01 1.372279e+00 1.940682e-01 7.459641e-01 4.388142e-01 2.065589e-01 1.337855e+00 1.983402e+00 1.274623e+00 1.664212e-01 8.365890e-01 1.149469e+00 3.343530e-01 
1.400000e+00 2.370930e-02 6.357847e-02 1.009152e+00 3.304441e-01 7.395252e-01 8.152363e-01 4.909922e-01 2.604490e-01 4.687038e-01 7.451622e-01 6.105900e-01 7.538350e-01 9.984845e-01 7.434710e-01 4.698623e-01 7.319310e-01 1.509444e-01 1.572948e-01 1.389561e+00 1.188338e-01 6.758836e-01 3.250010e-01 1.440326e-01 1.303538e+00 1.900814e+00 1.194824e+00 1.467349e-01 6.558493e-01 1.161458e+00 2.043572e-01 
1.600000e+00 1.417777e-02 7.039360e-02 7.749401e-01 2.755173e-01 7.309721e-01 1.008320e+00 4.946122e-01 2.466293e-01 3.480850e-01 5.611674e-01 5.963224e-01 5.759538e-01 7.807099e-01 7.353325e-01 4.789101e-01 8.576330e-01 1.065272e-01 1.115056e-01 1.382653e+00 7.315291e-02 5.343688e-01 2.569484e-01 1.000185e-01 1.332660e+00 1.777865e+00 1.072941e+00 1.342328e-01 4.736717e-01 1.169583e+00 1.242868e-01 
1.800000e+00 8.708091e-03 8.220934e-02 5.359610e-01 2.397302e-01 7.213153e-01 1.180558e+00 5.262891e-01 3.260051e-01 2.550303e-01 4.292041e-01 5.714668e-01 4.590710e-01 6.162250e-01 7.414135e-01 4.694758e-01 1.059453e+00 7.552003e-02 7.489242e-02 1.306011e+00 4.789674e-02 3.633764e-01 2.098125e-01 7.089925e-02 1.317921e+00 1.579902e+00 9.263201e-01 1.400643e-01 3.400978e-01 1.083917e+00 7.905660e-02 
2.000000e+00 5.184756e-03 9.296423e-02 3.663566e-01 2.256508e-01 7.149771e-01 1.333622e+00 5.365447e-01 4.177711e-01 1.954243e-01 3.301955e-01 5.540592e-01 3.589021e-01 4.918156e-01 6.846096e-01 4.490656e-01 1.263816e+00 5.089836e-02 4.797739e-02 1.229303e+00 3.835822e-02 2.319025e-01 1.642213e-01 5.056042e-02 1.199544e+00 1.315227e+00 7.842550e-01 1.683916e-01 2.439304e-01 9.246367e-01 5.827794e-02 
2.200000e+00 3.158219e-03 1.085658e-01 2.330403e-01 2.197686e-01 7.201194e-01 1.400667e+00 5.090423e-01 4.827028e-01 1.526620e-01 2.502528e-01 5.583895e-01 2.619409e-01 3.854700e-01 5.636779e-01 4.410680e-01 1.439559e+00 3.411567e-02 3.162700e-02 1.241808e+00 3.878356e-02 1.343758e-01 1.280437e-01 3.601514e-02 1.009436e+00 1.012386e+00 6.766430e-01 2.282637e-01 1.586763e-01 7.602343e-01 5.084416e-02 
2.400000e+00 2.421435e-03 1.311061e-01 1.380356e-01 2.227927e-01 7.536139e-01 1.367695e+00 4.975053e-01 5.239735e-01 1.120995e-01 2.000220e-01 5.450436e-01 2.020636e-01 3.072644e-01 4.150989e-01 4.832445e-01 1.571103e+00 2.423012e-02 2.099433e-02 1.240906e+00 4.657954e-02 7.378698e-02 1.022333e-01 2.506425e-02 8.242987e-01 7.977294e-01 6.743917e-01 3.243895e-01 9.503094e-02 6.442424e-01 4.935605e-02 
2.600000e+00 3.486309e-03 1.536617e-01 8.628043e-02 2.404775e-01 7.663641e-01 1.323583e+00 5.373017e-01 5.645043e-01 8.294220e-02 1.637055e-01 5.345573e-01 1.634572e-01 2.332585e-01 2.975026e-01 5.152178e-01 1.701033e+00 1.918225e-02 1.319197e-02 1.172031e+00 6.193979e-02 4.363204e-02 8.094844e-02 1.698556e-02 6.455517e-01 6.691812e-01 7.807338e-01 4.440414e-01 6.022506e-02 5.359203e-01 5.027813e-02 
2.800000e+00 7.659223e-03 1.669602e-01 5.665975e-02 2.721559e-01 7.747509e-01 1.421762e+00 5.633039e-01 6.016986e-01 6.901130e-02 1.373295e-01 5.487581e-01 1.308679e-01 1.719620e-01 2.215601e-01 5.094217e-01 1.862226e+00 1.552341e-02 8.718590e-03 1.080540e+00 8.383710e-02 2.499707e-02 6.320320e-02 1.201877e-02 4.986133e-01 5.473410e-01 9.064984e-01 5.679893e-01 3.927006e-02 4.137642e-01 5.193769e-02 
3.000000e+00 1.641446e-02 1.743057e-01 3.815098e-02 2.955678e-01 8.078691e-01 1.545422e+00 5.407580e-01 6.280063e-01 5.691032e-02 1.092436e-01 5.768699e-01 1.025228e-01 1.228754e-01 1.840785e-01 4.711130e-01 1.985324e+00 1.285904e-02 6.554112e-03 1.089445e+00 1.048362e-01 1.438159e-02 4.803030e-02 8.474345e-03 3.835193e-01 4.265380e-01 1.012643e+00 6.697951e-01 2.335096e-02 3.064174e-01 5.509137e-02 
3.200000e+00 3.087117e-02 1.790916e-01 2.476951e-02 3.170616e-01 8.465942e-01 1.571788e+00 5.011808e-01 6.283493e-01 4.306527e-02 8.329848e-02 5.857722e-01 8.218227e-02 9.292502e-02 1.455415e-01 4.414445e-01 2.068069e+00 1.190699e-02 4.915085e-03 1.100255e+00 1.166473e-01 8.354468e-03 3.660539e-02 5.534796e-03 2.808546e-01 3.327239e-01 1.094133e+00 7.544327e-01 1.336079e-02 2.398806e-01 5.830032e-02 
3.400000e+00 5.016272e-02 1.827372e-01 1.543366e-02 3.383487e-01 8.227111e-01 1.494809e+00 4.866785e-01 6.316615e-01 3.163468e-02 6.475226e-02 5.836916e-01 6.491998e-02 6.850577e-02 1.083573e-01 4.245680e-01 2.108584e+00 1.223740e-02 3.378928e-03 1.076527e+00 1.287466e-01 4.907356e-03 2.789518e-02 3.601040e-03 2.030529e-01 2.846596e-01 1.165891e+00 8.310714e-01 7.813488e-03 1.975698e-01 6.332417e-02 
3.600000e+00 6.931440e-02 1.915935e-01 9.584961e-03 3.557146e-01 7.854367e-01 1.470438e+00 4.866256e-01 6.586728e-01 2.447873e-02 5.406125e-02 5.953609e-01 4.898508e-02 5.141303e-02 7.990637e-02 4.139258e-01 2.224329e+00 1.270408e-02 2.507573e-03 1.051075e+00 1.494063e-01 2.863910e-03 2.128432e-02 2.379138e-03 1.531735e-01 2.477021e-01 1.265996e+00 8.938470e-01 4.940324e-03 1.694615e-01 6.690287e-02 
3.800000e+00 8.500765e-02 2.074712e-01 6.182717e-03 3.598685e-01 7.744656e-01 1.452256e+00 5.069505e-01 6.833985e-01 1.932399e-02 4.660954e-02 5.671799e-01 3.558884e-02 3.905953e-02 6.113943e-02 4.215212e-01 2.276946e+00 1.273378e-02 2.039927e-03 1.049499e+00 1.724527e-01 1.728831e-03 1.544383e-02 1.731295e-03 1.180585e-01 2.043829e-01 1.386185e+00 8.909237e-01 3.229471e-03 1.439874e-01 6.864853e-02 
4.000000e+00 9.750666e-02 2.238723e-01 4.226816e-03 3.584245e-01 7.880299e-01 1.362055e+00 5.437510e-01 6.571844e-01 1.416984e-02 3.952282e-02 4.330011e-01 2.407668e-02 2.883947e-02 4.613233e-02 4.511866e-01 2.217240e+00 1.269455e-02 1.648089e-03 9.800593e-01 1.860679e-01 9.513768e-04 1.173918e-02 1.276907e-03 7.782407e-02 1.476592e-01 1.451851e+00 8.034414e-01 2.012626e-03 1.068146e-01 6.818854e-02 

0.000000e+00 2.230136e+00 9.055648e-01 7.415436e-01 1.675567e+00 2.331753e+00 2.616095e+00 3.581864e-02 1.338231e+00 1.624885e+00 1.022925e-01 2.846627e-01 2.487947e-01 1.659238e+00 5.416083e-01 8.835615e-01 1.576282e+00 3.001313e+00 1.953215e+00 2.962351e+00 2.928178e+00 5.965074e-01 6.485954e-01 5.548432e-01 3.132731e+00 2.269501e+00 1.005510e+00 2.787845e+00 2.578050e+00 9.527131e-01 1.775591e+00 
2.000000e-01 1.638843e+00 5.195767e-01 7.708054e-01 1.363445e+00 1.742920e+00 2.203950e+00 2.241372e-01 1.105310e+00 1.248060e+00 4.186578e-01 3.913374e-01 6.364863e-01 1.309324e+00 6.126936e-01 5.594940e-01 1.665773e+00 2.097521e+00 1.449954e+00 2.314256e+00 2.141791e+00 6.507097e-01 7.764832e-01 5.150661e-01 2.539352e+00 1.906597e+00 9.460241e-01 1.797990e+00 2.064369e+00 1.117591e+00 1.328098e+00 
4.000000e-01 1.103555e+00 2.850571e-01 7.549873e-01 1.111705e+00 1.357681e+00 1.983072e+00 3.702159e-01 9.703367e-01 9.940360e-01 6.385319e-01 4.530973e-01 8.904674e-01 1.098441e+00 6.498503e-01 3.327468e-01 1.848670e+00 1.466032e+00 1.097866e+00 1.856021e+00 1.628338e+00 6.451722e-01 8.218782e-01 4.163973e-01 2.184061e+00 1.635370e+00 9.493655e-01 1.094269e+00 1.520223e+00 1.194094e+00 9.470006e-01 
6.000000e-01 6.834839e-01 1.702952e-01 7.019245e-01 9.564034e-01 1.109343e+00 1.888403e+00 4.574641e-01 8.495729e-01 7.871314e-01 7.053932e-01 4.930536e-01 9.820605e-01 9.872752e-01 6.653481e-01 2.134400e-01 2.061393e+00 1.037267e+00 8.177201e-01 1.576621e+00 1.434609e+00 5.818264e-01 7.585478e-01 2.899995e-01 1.957072e+00 1.432463e+00 9.828821e-01 6.675539e-01 1.052387e+00 1.196243e+00 6.656753e-01 
8.000000e-01 3.989332e-01 1.143587e-01 5.992881e-01 8.796242e-01 9.524322e-01 1.780783e+00 4.868022e-01 7.332129e-01 6.138441e-01 6.247478e-01 5.386378e-01 9.110035e-01 8.942813e-01 6.546195e-01 1.665165e-01 2.178416e+00 7.219040e-01 5.665681e-01 1.410213e+00 1.321910e+00 4.759209e-01 6.190530e-01 1.838614e-01 1.791502e+00 1.257897e+00 9.880754e-01 4.253231e-01 7.367502e-01 1.190127e+00 4.703021e-01 
1.000000e+00 2.457395e-01 8.748884e-02 4.747839e-01 8.494934e-01 8.786746e-01 1.662972e+00 4.992902e-01 6.624303e-01 4.717593e-01 5.010313e-01 5.540234e-01 7.550085e-01 7.681911e-01 6.209658e-01 1.539842e-01 2.165560e+00 5.162123e-01 4.084135e-01 1.312169e+00 1.140471e+00 3.606452e-01 4.723324e-01 1.211720e-01 1.678557e+00 1.061567e+00 9.538206e-01 2.801667e-01 5.379869e-01 1.153762e+00 3.264461e-01 
1.200000e+00 1.510283e-01 7.843655e-02 3.431940e-01 8.312261e-01 8.512809e-01 1.608633e+00 5.193294e-01 6.299589e-01 3.647758e-01 4.019418e-01 5.578901e-01 5.856167e-01 6.296006e-01 5.338432e-01 1.697857e-01 2.244374e+00 3.814533e-01 2.910868e-01 1.319990e+00 9.069338e-01 2.435433e-01 3.597896e-01 8.508405e-02 1.553988e+00 8.712041e-01 8.958888e-01 2.080853e-01 3.803425e-01 1.066850e+00 2.252439e-01 
1.400000e+00 9.516814e-02 8.304482e-02 2.396238e-01 8.133603e-01 8.182667e-01 1.605973e+00 5.368969e-01 6.121183e-01 2.548269e-01 3.333364e-01 5.592626e-01 4.465543e-01 5.000973e-01 4.250896e-01 2.121345e-01 2.366606e+00 2.978105e-01 1.967177e-01 1.312732e+00 7.558413e-01 1.543316e-01 2.808186e-01 6.207339e-02 1.302580e+00 7.066657e-01 8.660481e-01 2.082595e-01 2.483050e-01 9.027174e-01 1.691846e-01 
1.600000e+00 5.720138e-02 9.573776e-02 1.549008e-01 7.465968e-01 7.887945e-01 1.609569e+00 5.287187e-01 6.185319e-01 1.809460e-01 2.727218e-01 5.672091e-01 3.415422e-01 3.881119e-01 3.238058e-01 2.681086e-01 2.352018e+00 2.377434e-01 1.322113e-01 1.261743e+00 6.121610e-01 9.625023e-02 2.211757e-01 4.431679e-02 9.952287e-01 5.922165e-01 8.977779e-01 2.767617e-01 1.490266e-01 7.344529e-01 1.392569e-01 
1.800000e+00 3.270762e-02 1.100531e-01 9.569827e-02 6.517660e-01 7.608446e-01 1.683889e+00 5.295862e-01 6.282633e-01 1.354931e-01 2.164271e-01 5.617965e-01 2.603912e-01 2.910818e-01 2.582432e-01 3.034461e-01 2.223092e+00 1.843344e-01 9.146215e-02 1.195252e+00 4.790499e-01 5.573051e-02 1.650029e-01 2.919302e-02 7.555863e-01 5.168318e-01 9.825132e-01 3.761131e-01 8.711017e-02 5.986912e-01 1.227951e-01 
2.000000e+00 2.106995e-02 1.225832e-01 6.112899e-02 5.938725e-01 7.595399e-01 1.748383e+00 5.410918e-01 6.222866e-01 1.080964e-01 1.683736e-01 5.690690e-01 2.015276e-01 2.173480e-01 2.188665e-01 3.166137e-01 2.156856e+00 1.359112e-01 6.126289e-02 1.199175e+00 3.907632e-01 3.032343e-02 1.261593e-01 1.945574e-02 5.790891e-01 4.279021e-01 1.085592e+00 5.150111e-01 5.132594e-02 4.842112e-01 1.116903e-01 
2.200000e+00 1.833415e-02 1.412656e-01 4.086366e-02 5.575544e-01 7.990816e-01 1.732718e+00 5.576787e-01 6.131512e-01 8.502331e-02 1.305785e-01 5.645266e-01 1.492270e-01 1.650633e-01 1.833238e-01 3.464670e-01 2.211405e+00 1.020336e-01 3.810117e-02 1.216093e+00 3.485986e-01 1.641779e-02 1.050714e-01 1.377811e-02 4.393023e-01 3.321457e-01 1.158030e+00 6.559678e-01 3.184047e-02 3.640123e-01 1.009082e-01 
2.400000e+00 2.202436e-02 1.602123e-01 2.621607e-02 5.009235e-01 8.350773e-01 1.685016e+00 5.752115e-01 5.893307e-01 6.384994e-02 1.031413e-01 5.447472e-01 1.128541e-01 1.294168e-01 1.396173e-01 3.965603e-01 2.291148e+00 7.645075e-02 2.297234e-02 1.204781e+00 3.100635e-01 9.159518e-03 8.846526e-02 1.025927e-02 3.427567e-01 2.558365e-01 1.204786e+00 7.708814e-01 2.069454e-02 2.692859e-01 8.947416e-02 
2.600000e+00 3.100148e-02 1.713913e-01 1.718083e-02 4.446894e-01 8.116750e-01 1.625388e+00 5.929655e-01 5.530681e-01 4.429514e-02 8.077371e-02 5.314506e-01 9.031454e-02 1.010414e-01 9.889254e-02 4.353340e-01 2.410714e+00 5.970832e-02 1.484512e-02 1.122826e+00 2.734652e-01 5.342950e-03 6.767628e-02 7.173224e-03 2.810571e-01 2.018248e-01 1.294172e+00 8.337446e-01 1.290873e-02 2.203115e-01 8.231886e-02 
2.800000e+00 4.420149e-02 1.781307e-01 1.104116e-02 4.121281e-01 7.826605e-01 1.566817e+00 5.843022e-01 5.262865e-01 3.369203e-02 6.354535e-02 5.310161e-01 7.208136e-02 8.033722e-02 7.101916e-02 4.418429e-01 2.516290e+00 4.935983e-02 1.043528e-02 1.074886e+00 2.519236e-01 3.276376e-03 4.921047e-02 4.841584e-03 2.235896e-01 1.747035e-01 1.318128e+00 8.724621e-01 7.759810e-03 1.915079e-01 8.123532e-02 
3.000000e+00 6.122559e-02 1.926420e-01 6.802737e-03 4.013049e-01 7.927430e-01 1.513511e+00 5.579968e-01 5.390376e-01 2.942829e-02 5.263046e-02 5.403634e-01 5.589797e-02 6.092227e-02 5.734678e-02 4.400199e-01 2.534264e+00 3.987589e-02 7.999658e-03 1.093032e+00 2.358192e-01 1.867498e-03 3.772331e-02 3.177248e-03 1.648065e-01 1.549660e-01 1.254403e+00 8.866680e-01 4.745791e-03 1.608495e-01 8.274990e-02 
3.200000e+00 7.781378e-02 2.058720e-01 4.309415e-03 4.274856e-01 8.240087e-01 1.493946e+00 5.366818e-01 5.883341e-01 2.474273e-02 4.391836e-02 5.509529e-01 4.269658e-02 4.599260e-02 5.142132e-02 4.334045e-01 2.422046e+00 3.150533e-02 6.057811e-03 1.110550e+00 2.186913e-01 1.066051e-03 2.986222e-02 2.105929e-03 1.191153e-01 1.296828e-01 1.193560e+00 9.213033e-01 2.940995e-03 1.317756e-01 8.313236e-02 
3.400000e+00 9.003673e-02 2.158983e-01 2.961022e-03 4.658906e-01 8.432100e-01 1.497549e+00 5.278938e-01 6.161708e-01 1.834719e-02 3.658919e-02 5.597421e-01 3.274295e-02 3.531439e-02 4.552810e-02 4.333785e-01 2.337739e+00 2.531484e-02 4.621000e-03 1.099863e+00 2.081722e-01 6.509499e-04 2.370122e-02 1.460972e-03 8.616907e-02 1.038734e-01 1.199061e+00 9.508854e-01 1.920758e-03 1.040760e-01 8.304610e-02 
3.600000e+00 1.014782e-01 2.190180e-01 2.125416e-03 4.627515e-01 8.637857e-01 1.543616e+00 5.111257e-01 5.997973e-01 1.356629e-02 3.014687e-02 5.486238e-01 2.525209e-02 2.839456e-02 3.742442e-02 4.383957e-01 2.326441e+00 2.211358e-02 3.483421e-03 1.097259e+00 2.136045e-01 4.286057e-04 1.847961e-02 1.001223e-03 6.566065e-02 8.542506e-02 1.201166e+00 9.534292e-01 1.291116e-03 8.034635e-02 7.990780e-02 
3.800000e+00 1.148985e-01 2.150376e-01 1.487519e-03 4.265686e-01 8.914267e-01 1.506308e+00 5.063799e-01 5.903565e-01 1.081082e-02 2.500720e-02 5.255636e-01 1.868523e-02 2.262107e-02 3.108372e-02 4.502118e-01 2.413521e+00 2.055595e-02 2.667296e-03 1.093076e+00 2.291786e-01 2.909562e-04 1.425728e-02 6.636112e-04 5.300679e-02 7.320469e-02 1.206587e+00 9.222619e-01 9.262019e-04 6.365662e-02 7.518688e-02 
4.000000e+00 1.282527e-01 1.962188e-01 1.045057e-03 4.084364e-01 9.320756e-01 1.260435e+00 5.306583e-01 6.560248e-01 8.484988e-03 2.017943e-02 4.770356e-01 1.238919e-02 1.730605e-02 2.869357e-02 4.740655e-01 2.608464e+00 1.868351e-02 2.042707e-03 1.038581e+00 2.498762e-01 1.783446e-04 1.046155e-02 4.519375e-04 4.678492e-02 5.963219e-02 1.283755e+00 9.054157e-01 6.410451e-04 4.916052e-02 7.032152e-02 

0.000000e+00 1.801916e+00 2.384405e+00 2.366061e+00 2.225447e+00 1.520523e+00 1.751474e+00 1.152502e+00 3.242384e+00 1.830531e+00 2.467715e+00 1.789622e+00 5.283530e-01 2.149379e+00 2.067523e-01 1.946922e+00 3.179636e+00 2.644254e+00 1.591291e+00 1.938602e+00 1.409372e-01 3.379386e+00 1.371659e+00 4.195266e-02 2.778039e+00 1.117979e+00 1.660622e+00 2.395772e+00 2.557173e+00 1.064511e+00 1.987303e+00 
2.000000e-01 1.404369e+00 1.586589e+00 1.901753e+00 1.622686e+00 1.255739e+00 1.282120e+00 9.449029e-01 2.333515e+00 1.676418e+00 2.121596e+00 1.148936e+00 8.624874e-01 1.806065e+00 3.963423e-01 1.336220e+00 3.088517e+00 2.077455e+00 1.335071e+00 1.491151e+00 1.767026e-01 2.283898e+00 1.463439e+00 3.011388e-01 2.377987e+00 1.443093e+00 1.575282e+00 1.636769e+00 2.056421e+00 1.135941e+00 1.570608e+00 
4.000000e-01 1.009689e+00 9.398725e-01 1.647424e+00 1.168384e+00 1.091910e+00 9.353798e-01 7.835460e-01 1.670262e+00 1.561540e+00 1.834589e+00 7.967206e-01 1.116146e+00 1.545551e+00 4.991863e-01 9.300171e-01 2.838181e+00 1.476721e+00 1.010831e+00 1.273099e+00 1.652199e-01 1.533693e+00 1.501036e+00 4.185977e-01 2.168102e+00 1.711254e+00 1.533591e+00 1.034683e+00 1.605530e+00 1.184891e+00 1.282931e+00 
6.000000e-01 6.586137e-01 5.207124e-01 1.451856e+00 8.393246e-01 9.821196e-01 6.824356e-01 7.011528e-01 1.257793e+00 1.490865e+00 1.599211e+00 6.645082e-01 1.269391e+00 1.393774e+00 5.424300e-01 7.018156e-01 2.427819e+00 9.878318e-01 7.001068e-01 1.228598e+00 1.217442e-01 1.180617e+00 1.494130e+00 4.096699e-01 1.968056e+00 1.877611e+00 1.542825e+00 6.430727e-01 1.249379e+00 1.201139e+00 1.069015e+00 
8.000000e-01 3.936773e-01 3.259018e-01 1.244481e+00 6.006025e-01 8.726005e-01 5.325053e-01 6.706854e-01 1.023960e+00 1.404028e+00 1.376474e+00 6.302582e-01 1.310773e+00 1.313761e+00 5.689409e-01 5.879950e-01 2.006647e+00 6.772698e-01 4.776576e-01 1.214972e+00 7.705781e-02 1.055020e+00 1.525392e+00 3.284321e-01 1.721530e+00 1.922470e+00 1.528505e+00 4.159578e-01 1.027854e+00 1.188598e+00 8.349715e-01 
1.000000e+00 2.256354e-01 2.543891e-01 1.096715e+00 4.533427e-01 7.667031e-01 5.195061e-01 6.348376e-01 8.590775e-01 1.274655e+00 1.129931e+00 6.278323e-01 1.205517e+00 1.220494e+00 6.212627e-01 5.548520e-01 1.702312e+00 4.769973e-01 3.275384e-01 1.203623e+00 4.594326e-02 9.697475e-01 1.548610e+00 2.327537e-01 1.547188e+00 1.920621e+00 1.449686e+00 2.675593e-01 8.970033e-01 1.221764e+00 5.972574e-01 
1.200000e+00 1.278874e-01 2.307205e-01 1.016262e+00 3.758987e-01 7.050986e-01 6.674707e-01 5.905809e-01 7.396129e-01 1.085608e+00 9.148131e-01 6.128667e-01 1.009063e+00 1.108202e+00 6.697849e-01 5.293158e-01 1.480667e+00 3.285933e-01 2.259270e-01 1.149030e+00 2.844222e-02 8.329203e-01 1.525853e+00 1.624143e-01 1.485567e+00 1.887473e+00 1.329451e+00 1.731233e-01 8.148548e-01 1.239405e+00 4.033634e-01 
1.400000e+00 7.458465e-02 2.162006e-01 8.974899e-01 3.397753e-01 7.028709e-01 8.839517e-01 5.534908e-01 6.691149e-01 8.817680e-01 7.245592e-01 5.871626e-01 7.916477e-01 9.904920e-01 7.103519e-01 4.878857e-01 1.351181e+00 2.281873e-01 1.542057e-01 1.091466e+00 1.834609e-02 6.946132e-01 1.364671e+00 1.190985e-01 1.489799e+00 1.803367e+00 1.221450e+00 1.311279e-01 7.076305e-01 1.167458e+00 2.845698e-01 
1.600000e+00 4.540287e-02 2.087324e-01 7.354241e-01 3.316468e-01 7.259658e-01 1.082888e+00 5.275179e-01 6.373157e-01 6.914071e-01 5.444681e-01 5.615582e-01 6.368234e-01 8.600272e-01 7.371212e-01 4.543673e-01 1.410845e+00 1.564108e-01 1.059991e-01 1.066013e+00 1.262075e-02 5.456456e-01 1.110694e+00 8.411384e-02 1.460087e+00 1.641087e+00 1.057020e+00 1.181009e-01 5.591151e-01 1.035225e+00 2.105812e-01 
1.800000e+00 2.766728e-02 2.011023e-01 5.562098e-01 3.376306e-01 7.719039e-01 1.192960e+00 5.247246e-01 5.951284e-01 5.494426e-01 4.011475e-01 5.559005e-01 5.184045e-01 6.953233e-01 7.324288e-01 4.421715e-01 1.562956e+00 1.045134e-01 7.200983e-02 1.124549e+00 1.157476e-02 4.009324e-01 8.313649e-01 5.584527e-02 1.322942e+00 1.454507e+00 8.861077e-01 1.311677e-01 4.033932e-01 9.163900e-01 1.531693e-01 
2.000000e+00 1.648524e-02 2.041115e-01 3.944606e-01 3.450775e-01 7.918960e-01 1.306073e+00 5.306429e-01 5.710637e-01 4.276331e-01 3.139062e-01 5.605936e-01 4.304913e-01 5.326060e-01 6.513873e-01 4.552867e-01 1.734174e+00 7.303678e-02 4.738750e-02 1.195589e+00 1.549555e-02 2.606962e-01 6.334545e-01 3.828166e-02 1.087245e+00 1.236455e+00 7.688235e-01 1.733031e-01 2.761260e-01 8.125006e-01 1.160539e-01 
2.200000e+00 9.424785e-03 2.089828e-01 2.638633e-01 3.435277e-01 7.978168e-01 1.412147e+00 5.518997e-01 5.658302e-01 3.149707e-01 2.561410e-01 5.862660e-01 3.380050e-01 3.912287e-01 5.215297e-01 4.682745e-01 1.898509e+00 5.464961e-02 2.935493e-02 1.204802e+00 2.448009e-02 1.529411e-01 5.063584e-01 2.746126e-02 8.812456e-01 1.021944e+00 7.387268e-01 2.444644e-01 1.811544e-01 6.914510e-01 9.579952e-02 
2.400000e+00 5.771962e-03 2.199669e-01 1.760167e-01 3.490497e-01 8.159459e-01 1.526012e+00 5.682301e-01 5.663465e-01 2.285475e-01 2.020322e-01 5.968790e-01 2.600394e-01 2.850217e-01 3.992751e-01 4.818239e-01 1.989781e+00 4.194458e-02 1.928571e-02 1.105852e+00 3.767856e-02 8.483519e-02 4.011059e-01 1.883083e-02 7.088156e-01 8.332061e-01 7.613356e-01 3.522028e-01 1.090526e-01 5.804406e-01 8.810605e-02 
2.600000e+00 5.866306e-03 2.201511e-01 1.120394e-01 3.645438e-01 8.222258e-01 1.556181e+00 5.837554e-01 5.736492e-01 1.784367e-01 1.571308e-01 6.006095e-01 1.973318e-01 2.231616e-01 3.052471e-01 4.813674e-01 2.050299e+00 3.172844e-02 1.345204e-02 1.056678e+00 5.364846e-02 4.706077e-02 3.081076e-01 1.303910e-02 5.742035e-01 6.784459e-01 8.495873e-01 4.886924e-01 6.676368e-02 4.771741e-01 8.387138e-02 
2.800000e+00 1.025436e-02 2.199748e-01 6.829395e-02 3.861143e-01 7.871676e-01 1.505024e+00 5.923073e-01 6.068562e-01 1.397661e-01 1.288448e-01 6.048843e-01 1.526199e-01 1.740476e-01 2.259928e-01 4.620778e-01 2.131889e+00 2.526707e-02 9.311618e-03 1.057712e+00 7.429760e-02 2.900277e-02 2.297633e-01 8.682287e-03 4.541449e-01 5.505250e-01 9.915523e-01 6.279327e-01 4.216781e-02 3.756672e-01 7.969429e-02 
3.000000e+00 2.079002e-02 2.273294e-01 4.294135e-02 4.003236e-01 7.385798e-01 1.420731e+00 5.934292e-01 6.240462e-01 1.062941e-01 1.067792e-01 5.849671e-01 1.149135e-01 1.293160e-01 1.650928e-01 4.316764e-01 2.195271e+00 2.172866e-02 6.576220e-03 1.055173e+00 9.589929e-02 1.757191e-02 1.734308e-01 5.740897e-03 3.587149e-01 4.622654e-01 1.111500e+00 7.379964e-01 2.624597e-02 2.973629e-01 7.507034e-02 
3.200000e+00 3.648660e-02 2.437459e-01 2.676865e-02 3.992526e-01 7.661390e-01 1.436359e+00 5.959250e-01 6.034882e-01 8.200506e-02 8.597872e-02 5.596780e-01 8.517593e-02 9.702652e-02 1.182866e-01 4.231713e-01 2.129098e+00 1.978201e-02 4.827577e-03 9.994563e-01 1.185331e-01 9.769008e-03 1.358248e-01 4.001179e-03 2.704153e-01 3.971381e-01 1.179639e+00 7.884861e-01 1.602543e-02 2.353091e-01 7.177244e-02 
3.400000e+00 5.587991e-02 2.518245e-01 1.664390e-02 3.872156e-01 7.907988e-01 1.493730e+00 5.893812e-01 5.673472e-01 6.444235e-02 6.949056e-02 5.645573e-01 6.462225e-02 7.632277e-02 8.484817e-02 4.399118e-01 2.128794e+00 1.801134e-02 3.470115e-03 1.043973e+00 1.420452e-01 5.694288e-03 1.061666e-01 2.890844e-03 1.993527e-01 3.338464e-01 1.222456e+00 8.251762e-01 9.997425e-03 1.863462e-01 6.926527e-02 
3.600000e+00 7.291227e-02 2.414300e-01 1.096343e-02 3.903783e-01 8.043755e-01 1.494361e+00 5.977410e-01 5.630721e-01 5.027039e-02 5.684605e-02 5.993754e-01 5.113404e-02 5.935186e-02 6.230355e-02 4.583412e-01 2.250166e+00 1.771075e-02 2.640169e-03 1.091092e+00 1.590257e-01 3.507862e-03 8.284253e-02 2.030958e-03 1.448640e-01 2.735729e-01 1.261977e+00 8.436860e-01 6.226582e-03 1.497131e-01 6.954583e-02 
3.800000e+00 8.709197e-02 2.222705e-01 7.278004e-03 4.040879e-01 8.023537e-01 1.498998e+00 5.889930e-01 5.837187e-01 3.874050e-02 4.398793e-02 6.026051e-01 4.075078e-02 4.639499e-02 4.744826e-02 4.569289e-01 2.368861e+00 1.791442e-02 2.139839e-03 1.083523e+00 1.635136e-01 2.056082e-03 6.460944e-02 1.342766e-03 1.031504e-01 2.236544e-01 1.305182e+00 8.684867e-01 3.712641e-03 1.245295e-01 6.688012e-02 
4.000000e+00 1.001959e-01 2.010446e-01 4.422362e-03 4.058282e-01 8.177031e-01 1.612310e+00 5.662935e-01 6.039175e-01 3.150254e-02 2.697277e-02 5.751968e-01 3.013417e-02 4.000923e-02 3.266048e-02 4.230724e-01 2.396222e+00 1.789577e-02 1.884356e-03 1.033794e+00 1.592313e-01 9.685925e-04 4.649014e-02 8.796499e-04 6.883993e-02 1.802781e-01 1.347965e+00 8.926631e-01 1.778567e-03 9.663921e-02 5.984924e-02 
