# Supplementary material for: Inference of Genetic Networks From Time-Series and Static Gene Expression Data: Combining a Random-Forest-Based Inference Method With Feature Selection Methods
Source: Front Genet. 2020 Dec 15;11:595912. doi: 10.3389/fgene.2020.595912 (PMC7770182; doi:10.3389/fgene.2020.595912)
Supplement: Supplementary file 3 [file Data_Sheet_2.ZIP › source/bin/sample/weight.dat]

TC 0 13 0.6722
TC 0 14 0.3444
TC 0 15 0.01667
TC 0 16 0.01667
TC 0 17 0.01667
TC 0 18 0.01667
TC 0 19 0.01667
TC 0 20 0.01667
TC 1 13 0.6722
TC 1 14 0.3444
TC 1 15 0.01667
TC 1 16 0.01667
TC 1 17 0.01667
TC 1 18 0.01667
TC 1 19 0.01667
TC 1 20 0.01667
TC 2 13 0.6722
TC 2 14 0.3444
TC 2 15 0.01667
TC 2 16 0.01667
TC 2 17 0.01667
TC 2 18 0.01667
TC 2 19 0.01667
TC 2 20 0.01667
TC 3 13 0.6722
TC 3 14 0.3444
TC 3 15 0.01667
TC 3 16 0.01667
TC 3 17 0.01667
TC 3 18 0.01667
TC 3 19 0.01667
TC 3 20 0.01667
TC 4 13 0.6722
TC 4 14 0.3444
TC 4 15 0.01667
TC 4 16 0.01667
TC 4 17 0.01667
TC 4 18 0.01667
TC 4 19 0.01667
TC 4 20 0.01667
TC 5 13 0.6722
TC 5 14 0.3444
TC 5 15 0.01667
TC 5 16 0.01667
TC 5 17 0.01667
TC 5 18 0.01667
TC 5 19 0.01667
TC 5 20 0.01667
TC 6 13 0.6722
TC 6 14 0.3444
TC 6 15 0.01667
TC 6 16 0.01667
TC 6 17 0.01667
TC 6 18 0.01667
TC 6 19 0.01667
TC 6 20 0.01667
TC 7 13 0.6722
TC 7 14 0.3444
TC 7 15 0.01667
TC 7 16 0.01667
TC 7 17 0.01667
TC 7 18 0.01667
TC 7 19 0.01667
TC 7 20 0.01667
TC 8 13 0.6722
TC 8 14 0.3444
TC 8 15 0.01667
TC 8 16 0.01667
TC 8 17 0.01667
TC 8 18 0.01667
TC 8 19 0.01667
TC 8 20 0.01667
TC 9 13 0.6722
TC 9 14 0.3444
TC 9 15 0.01667
TC 9 16 0.01667
TC 9 17 0.01667
TC 9 18 0.01667
TC 9 19 0.01667
TC 9 20 0.01667
SS ALL 1.1
