# Supplementary material for: Inference of Genetic Networks From Time-Series and Static Gene Expression Data: Combining a Random-Forest-Based Inference Method With Feature Selection Methods
Source: Front Genet. 2020 Dec 15;11:595912. doi: 10.3389/fgene.2020.595912 (PMC7770182; doi:10.3389/fgene.2020.595912)
Supplement: Supplementary file 3 [file Data_Sheet_2.ZIP › source/include/fitdata.h]

#ifndef __FITDATA__
#define __FITDATA__

class fitData
{
  public:
    double Fitness;
    int Infeasible;
    
    int operator > (const fitData&);
    int operator < (const fitData&);
    int operator >= (const fitData&);
    int operator <= (const fitData&);
    int operator == (const fitData&);
    fitData& operator = (const fitData&);
};

#endif
