# Supplementary material for: Inference of Genetic Networks From Time-Series and Static Gene Expression Data: Combining a Random-Forest-Based Inference Method With Feature Selection Methods
Source: Front Genet. 2020 Dec 15;11:595912. doi: 10.3389/fgene.2020.595912 (PMC7770182; doi:10.3389/fgene.2020.595912)
Supplement: Supplementary file 3 [file Data_Sheet_2.ZIP › source/include/localsetting.h]

#ifndef __LOCALSETTING__
#define __LOCALSETTING__

struct LOCALSETTING
{
  int NumOfTrees;
  int NumOfAttributes;
  int MaxIter;
  double UpperBound;
  double LowerBound;
  int RndSeed;

  int RFIter;
  int RFNumOfTrees;
  int RFNumOfAttributes;
  int RFCutOff;

  int VTIter;
  int VTNumOfTrees;
  double VTAlpha;
  int VTCutOff;

  int ETIter;
  int ETNumOfTrees;
  int ETNumOfAttributes;
  int ETCutOff;

  int OutputOriginal;
};

#endif
