# Supplementary material for: Inference of Genetic Networks From Time-Series and Static Gene Expression Data: Combining a Random-Forest-Based Inference Method With Feature Selection Methods
Source: Front Genet. 2020 Dec 15;11:595912. doi: 10.3389/fgene.2020.595912 (PMC7770182; doi:10.3389/fgene.2020.595912)
Supplement: Supplementary file 3 [file Data_Sheet_2.ZIP › source/include/main.h]

#ifndef __MAIN__
#define __MAIN__

#include "individual.h"
#include "linemin.h"
#include "setting.h"
#include "rand.h"
#include "localsetting.h"
#include "readparam.h"
#include "vector.h"
#include "mrforest.h"
#include "mrforest_rtest.h"
#include "mvrtrees.h"
#include "mextrees.h"

#endif
