# Supplementary material for: Inference of Genetic Networks From Time-Series and Static Gene Expression Data: Combining a Random-Forest-Based Inference Method With Feature Selection Methods
Source: Front Genet. 2020 Dec 15;11:595912. doi: 10.3389/fgene.2020.595912 (PMC7770182; doi:10.3389/fgene.2020.595912)
Supplement: Supplementary file 3 [file Data_Sheet_2.ZIP › source/include/mrforest.h]

#ifndef __RFOREST__
#define __RFOREST__

#include <cstdio>
#include <cstdlib>
#include <iostream>
#include <vector>
#include <algorithm>
#include <assert.h>
#include "rand.h"

#define _MemorySave_

using namespace std;

typedef double FeatureType;
typedef double AnswerType;

#ifndef __TREENODE__
#define __TREENODE__
struct TREENODE {
  bool leaf;          // 葉（=子がない）ならtrue
  int level;          // ノードの深さ。ルートノードは0
  int featureID;      // 説明変数ID。x0, x1, x2... の0,1,2の部分
  FeatureType value;  // 分割する値
  AnswerType answer;  // ノード内（=領域内）の目的変数yの平均値
  vector <int> bags;      // ノード内（=領域内）に含まれるデータのID
  int left;           // 左側の子のノードID
  int right;          // 右側の子のノードID
  double SumMse;

  TREENODE() {
    leaf = false;
    level = -1;
    featureID = -1;
    value = 0;
    answer = 0;
    left = -1;
    right = -1;
    SumMse = 0.0;
  };
};
#endif

class DECISIONTREE
{
  public:
    DECISIONTREE();
    DECISIONTREE(const vector <vector <FeatureType> >&,const vector <AnswerType>&,int,int,int,Rand*);
    AnswerType Estimate(const vector <FeatureType>&) const;
    double Importance(int);

    vector <bool> UsedExamples;

  private:
    vector <TREENODE> m_nodes;    // 決定木のノードたち。m_nodes[0]がルート

    void setLeaf(TREENODE&, int&, const vector<AnswerType>&) const;
    void quick(const vector <vector <FeatureType> >&,const int,const vector <int>&,int*,int,int);
};

class RANDOMFOREST
{
  public:
    RANDOMFOREST();
    void Clear();
    void Train(const vector <vector <FeatureType> >&,const vector <AnswerType>&,int,int,int,Rand*);
    AnswerType EstimateRegression(vector <FeatureType>&);
    double Importance(int);
    double PermutationImportance(const vector <vector <FeatureType> >&,const vector <AnswerType>&,Rand *Ran,int);

  private:
    vector <DECISIONTREE> m_trees;    // たくさんの決定木
};

//modified decision tree
class MDECISIONTREE
{
  public:
    MDECISIONTREE();
    MDECISIONTREE(const vector <vector <FeatureType> >&,const vector <AnswerType>&,const vector <double>&,int,int,int,Rand*);
    AnswerType Estimate(const vector <FeatureType>&) const;
    double Importance(int);

    vector <bool> UsedExamples;

  private:
    vector <TREENODE> m_nodes;    // 決定木のノードたち。m_nodes[0]がルート

    void setLeaf(TREENODE&, int&, const vector<AnswerType>&) const;
    void quick(const vector <vector <FeatureType> >&,const int,const vector <int>&,int*,int,int);
};

//Random forest using modified decision tree
class MRANDOMFOREST
{
  public:
    MRANDOMFOREST();
    void Clear();
    void Train(const vector <vector <FeatureType> >&,const vector <AnswerType>&,const vector <double>&,int,int,int,Rand*);
    AnswerType EstimateRegression(vector <FeatureType>&);
    double Importance(int);
    double EachTreeImportance(int,int);
    double PermutationImportance(const vector <vector <FeatureType> >&,const vector <AnswerType>&,const vector <double>&,Rand *Ran,int);
    double ModifiedPermutationImportance(const vector <vector <FeatureType> >&,const vector <AnswerType>&,const vector <double>&,Rand *Ran,int);

  private:
    vector <MDECISIONTREE> m_trees;    // たくさんの決定木
    
};

#endif
