# Supplementary material for: Inference of Genetic Networks From Time-Series and Static Gene Expression Data: Combining a Random-Forest-Based Inference Method With Feature Selection Methods
Source: Front Genet. 2020 Dec 15;11:595912. doi: 10.3389/fgene.2020.595912 (PMC7770182; doi:10.3389/fgene.2020.595912)
Supplement: Supplementary file 3 [file Data_Sheet_2.ZIP › source/include/readparam.h]

//**************************Read Parameters
#ifndef __ReadParams__
#define __ReadParams__

#include <stdio.h>
#include <string.h>
#include <stdlib.h>
#include <math.h>
#include "vector.h"
#include "localsetting.h"
//#include "ibuffer.h"
#include "setting.h"

int ReadLocalSetting(FILE*,LOCALSETTING&);
int WriteLocalSetting(LOCALSETTING&);
int ReadGASetting(FILE*,LOCALSETTING&);
int WriteGASetting(LOCALSETTING&);
int GetNumOfDataSS(FILE*,int&,int&);
int GetNumOfData(FILE*,int&,int&,int&);
int ReadSteadyStateData(FILE*,VECTOR*);
int ReadTimecoucseData(FILE*,VECTOR*);
int ReadSlope(FILE*,double*,int);
int ReadAPrioriKnowledge(FILE*,double*,int,int);
int WriteAPrioriKnowledge(double*,int,int);
int ReadWeight(FILE*,int,int,int,double*);
int ReadBlock(FILE*,char*,int);

#endif
