# Supplementary material for: Inference of Genetic Networks From Time-Series and Static Gene Expression Data: Combining a Random-Forest-Based Inference Method With Feature Selection Methods
Source: Front Genet. 2020 Dec 15;11:595912. doi: 10.3389/fgene.2020.595912 (PMC7770182; doi:10.3389/fgene.2020.595912)
Supplement: Supplementary file 3 [file Data_Sheet_2.ZIP › source/README.txt]

This is a source file of a method, proposed by Kimura and colleagues, that combines the random-forest-based inference method with the feature selection methods.


The program was written in C++.
The operation verification was performed on the Linux system computer.
To complie the program, go to a directory `./src/', and then type `make'.
Then, you will have a binry program `a.out' in a directory `./bin/'.

You can run the code by `./a.out exp.dat tc.dat diff.dat ss.dat weight.dat FOCUS > hoge.res', then you will have the result in hoge.res.

exp.dat is a setting file.
If you want to analyze a genetic network consisting of N genes,
you should set
NumOfAttribute= ceil((N-1)/3),
RFNumOfAttribute= ceil((N-1)/3),
and
ETNumOfAttribute= N-1.

tc.dat, diff.dat and ss.dat are time-series data, their derivative data and steady-satate data, respectively.

weight.dat is a weight data that describe weight parameter values.

FOCUS is a gene number you want to analyze.
Therefore, FOCUS must be an integer between 0 and N-1.

hoge.res is a result file.
The first, second and third columns represent the regulation, the confidence value computed by the random-forest-based inference method, and the confidence value computed by the feature selection methods, respectively.
If you want to have the adjusted confidence value that are obtained by the confidence values above, type `cat hoge.dat | sh ./bin/mixing.sh val', where val is a value for the mixing parameter (our recommended value is 0.9).


The sample experimental data is given in `./bin/sample',
and its experimental result is given in `./bin/sample/res'.
You will have the same result by typing `./bin/sample/sh batch.dat'.
