# Supplementary material for: Inference of Genetic Networks From Time-Series and Static Gene Expression Data: Combining a Random-Forest-Based Inference Method With Feature Selection Methods
Source: Front Genet. 2020 Dec 15;11:595912. doi: 10.3389/fgene.2020.595912 (PMC7770182; doi:10.3389/fgene.2020.595912)
Supplement: Supplementary file 3 [file Data_Sheet_2.ZIP › source/src/fitdata.C]

#include "fitdata.h"

int fitData::operator > (const fitData& src)
{
  if (Infeasible != 0 && src.Infeasible == 0) return 1;
  if (Infeasible == 0 && src.Infeasible == 0 && Fitness > src.Fitness) return 1;
  return 0;
}

int fitData::operator < (const fitData& src)
{
  if (Infeasible == 0 && src.Infeasible != 0) return 1;
  if (Infeasible == 0 && src.Infeasible == 0 && Fitness < src.Fitness) return 1;
  return 0;
}

int fitData::operator >= (const fitData& src)
{
  if (Infeasible != 0) return 1;
  if (Infeasible == 0 && src.Infeasible == 0 && Fitness >= src.Fitness) return 1;
  return 0;
}

int fitData::operator <= (const fitData& src)
{
  if (src.Infeasible != 0) return 1;
  if (Infeasible == 0 && src.Infeasible == 0 && Fitness <= src.Fitness) return 1;
  return 0;
}

int fitData::operator == (const fitData& src)
{
  if (Infeasible != 0 && src.Infeasible != 0) return 1;
  if (Infeasible == 0 && src.Infeasible == 0 && Fitness == src.Fitness) return 1;
  return 0;
}

fitData& fitData::operator = (const fitData& src)
{
  Infeasible = src.Infeasible;
  Fitness = src.Fitness;
  return *this;
}
