# Supplementary material for: Inference of Genetic Networks From Time-Series and Static Gene Expression Data: Combining a Random-Forest-Based Inference Method With Feature Selection Methods
Source: Front Genet. 2020 Dec 15;11:595912. doi: 10.3389/fgene.2020.595912 (PMC7770182; doi:10.3389/fgene.2020.595912)
Supplement: Supplementary file 3 [file Data_Sheet_2.ZIP › source/src/individual.C]

#ifndef __INDIVIDUAL__
#include "individual.h"
#endif

#ifndef GCC_COMPILER_
void INDIVIDUAL::copy_(const INDIVIDUAL &src)
{
  int i;

  Dimension = src.Dimension;
  Data = new double[Dimension];
  if (Data == NULL) error();
  for (i = 0;i < Dimension;i++) Data[i] = src.Data[i];

  FitnessDimension = src.FitnessDimension;
  FitnessData = new double[FitnessDimension];
  if (FitnessData == NULL) error();
  for (i = 0;i < FitnessDimension;i++) FitnessData[i] = src.FitnessData[i];

  InfeasibleFlag = src.InfeasibleFlag;
}
#endif /* GCC_COMPILER_ */

INDIVIDUAL::INDIVIDUAL()
{
  Dimension = -1;
  Data = NULL;
  FitnessDimension = -1;
  FitnessData = NULL;
  InfeasibleFlag = 0;
}

INDIVIDUAL::INDIVIDUAL(int dim,int fdim)
{
  int i;

  if (dim <= 0 || fdim <= 0) error();
  Dimension = dim;
  Data = new double[Dimension];
  if (Data == NULL) error();
  for (i = 0;i < Dimension;i++) Data[i] = 0;

  FitnessDimension = fdim;
  FitnessData = new double[FitnessDimension];
  if (FitnessData == NULL) error();
  for (i = 0;i < FitnessDimension;i++) FitnessData[i] = 0;

  InfeasibleFlag = 0;
}

INDIVIDUAL::INDIVIDUAL(const INDIVIDUAL &src)
{
  int i;
  
  Dimension = src.Dimension;
  Data = new double[Dimension];
  if (Data == NULL) error();
  for (i = 0;i < Dimension;i++) Data[i] = src.Data[i];
  
  FitnessDimension = src.FitnessDimension;
  FitnessData = new double[FitnessDimension];
  if (FitnessData == NULL) error();
  for (i = 0;i < FitnessDimension;i++) FitnessData[i] = src.FitnessData[i];
  
  InfeasibleFlag = src.InfeasibleFlag;
}

INDIVIDUAL::~INDIVIDUAL()
{
  if (Data != NULL) delete[] Data;
  if (FitnessData != NULL) delete[] FitnessData;
}

int INDIVIDUAL::ResetIndividual(int dim,int fdim)
{
  int i;

  if (dim <= 0 || fdim <= 0) error();
  if (Data != NULL) delete[] Data;
  if (FitnessData != NULL) delete[] FitnessData;

  Dimension = dim;
  Data = new double[Dimension];
  if (Data == NULL) error();
  for (i = 0;i < Dimension;i++) Data[i] = 0;

  FitnessDimension = fdim;
  FitnessData = new double[FitnessDimension];
  if (FitnessData == NULL) error();
  for (i = 0;i < FitnessDimension;i++) FitnessData[i] = 0;

  InfeasibleFlag = 0;
  return 1;
}

int INDIVIDUAL::GetDimension()
{
  return Dimension;
}

int INDIVIDUAL::GetFitnessDimension()
{
  return FitnessDimension;
}

double INDIVIDUAL::GetFitness(int num)
{
  if (num < 0 || FitnessDimension - 1 < num) error();
  return FitnessData[num];
}

double INDIVIDUAL::SetFitness(int num,double fit)
{
  if (num < 0 || FitnessDimension - 1 < num) error();
  FitnessData[num] = fit;
  return fit;
}

double INDIVIDUAL::GetData(int num)
{
  if (num < 0 || Dimension - 1 < num) error();
  return Data[num];
}

double INDIVIDUAL::SetData(int num,double dat)
{
  if (num < 0 || Dimension - 1 < num) error();
  Data[num] = dat;
  return dat;
}

double INDIVIDUAL::AddData(int num,double dat)
{
  if (num < 0 || Dimension - 1 < num) error();
  Data[num] += dat;
  return dat;
}

int INDIVIDUAL::GetInfeasible()
{
  return InfeasibleFlag;
}

int INDIVIDUAL::SetInfeasible(int n)
{
  InfeasibleFlag = n;
  return n;
}

INDIVIDUAL& INDIVIDUAL::operator = (const INDIVIDUAL& src)
{
  int i;
  
  if (Dimension != src.Dimension)
  {
    Dimension = src.Dimension;
    if (Data != NULL) delete[] Data;
    Data = new double [Dimension];
  }
  if (FitnessDimension != src.FitnessDimension) {
    FitnessDimension = src.FitnessDimension;
    if (FitnessData != NULL) delete[] FitnessData;
    FitnessData = new double [FitnessDimension];
  }

  for (i = 0;i < Dimension;i++) Data[i] = src.Data[i];
  for (i = 0;i < FitnessDimension;i++) {
    FitnessData[i] = src.FitnessData[i];
  }
  InfeasibleFlag = src.InfeasibleFlag;

  return *this;
}

double INDIVIDUAL::operator [] (int index) const
{
  assert(0 <= index && index <= Dimension - 1);
  return Data[index];
}

double& INDIVIDUAL::operator [] (int index)
{
  assert(0 <= index && index <= Dimension - 1);
  return Data[index];
}

int INDIVIDUAL::operator < (const INDIVIDUAL& src)
{
  if (InfeasibleFlag < src.InfeasibleFlag) return 1;
  if (InfeasibleFlag == 0 && src.InfeasibleFlag == 0
      && (FitnessData[0] < src.FitnessData[0])) return 1;
  return 0;
}

int INDIVIDUAL::operator <= (const INDIVIDUAL& src)
{
  if (InfeasibleFlag < src.InfeasibleFlag) return 1;
  if (InfeasibleFlag != 0 && InfeasibleFlag == src.InfeasibleFlag) return 1;
  if (InfeasibleFlag == 0 && src.InfeasibleFlag == 0
      && (FitnessData[0] <= src.FitnessData[0])) return 1;
  return 0;
}

int INDIVIDUAL::operator == (const INDIVIDUAL& src)
{
  if (InfeasibleFlag != 0 && src.InfeasibleFlag != 0) return 1;
  else if (InfeasibleFlag == 0 && src.InfeasibleFlag == 0
      && (FitnessData[0] == src.FitnessData[0])) return 1;
  return 0;
}

void INDIVIDUAL::error()
{
  fprintf(stderr,"error!(INDIVIDUAL)\n");
  exit(1);
}
