# Supplementary material for: Inference of Genetic Networks From Time-Series and Static Gene Expression Data: Combining a Random-Forest-Based Inference Method With Feature Selection Methods
Source: Front Genet. 2020 Dec 15;11:595912. doi: 10.3389/fgene.2020.595912 (PMC7770182; doi:10.3389/fgene.2020.595912)
Supplement: Supplementary file 3 [file Data_Sheet_2.ZIP › source/src/linemin.C]

//****************************Line Search
#include <math.h>
#include "linemin.h"
#include "fitdata.h"

#define GOLD 0.61803399
#define TOL_LINEMIN 1.0e-05
#define INITMAXNUMOFEVAL 100
#define SHFT(a,b,c) (a)=(b);(b)=(c)

//************************************************************************************
#ifndef GCC_COMPILER_
void LINEMIN::copy_(const LINEMIN &src)
{
  FitnessFunction = src.FitnessFunction;
  StartPoint = NULL;
  NewPoint = NULL;

  MaxNumOfEval = src.MaxNumOfEval;
}
#endif /* GCC_COMPILER_ */

LINEMIN::LINEMIN(void (*fit)(INDIVIDUAL*))
{
  FitnessFunction = fit;
  StartPoint = NULL;
  NewPoint = NULL;
  
  MaxNumOfEval = INITMAXNUMOFEVAL ;
}

LINEMIN::~LINEMIN()
{
  if (StartPoint != NULL) delete StartPoint;
  if (NewPoint != NULL) delete NewPoint;
}

int LINEMIN::SetMaxNumOfEval(int num)
{
  if (num > 0) MaxNumOfEval = num;
  return MaxNumOfEval;
}

int LINEMIN::Search(INDIVIDUAL *sp,INDIVIDUAL *direction,double alpha)
{
  int NumOfFuncEval;
  int i,d;
  double xsp,xep,x1,x2,xt;
  fitData fsp,fep,f1,f2,ft;
  
  //******************************************Init
  NumOfFuncEval = 0;
  xsp = 0.0;
  fsp.Fitness = sp->GetFitness(0);
  fsp.Infeasible = sp->GetInfeasible();
  if (fsp.Infeasible != 0) return NumOfFuncEval;
  initfunc(sp,direction,alpha);
  x1 = xsp;f1 = fsp;
  x2 = xsp;f2 = fsp;
  xep = 1.0;
  func(xep,&(fep.Fitness),&(fep.Infeasible));NumOfFuncEval++;
  if (NumOfFuncEval >= MaxNumOfEval) goto END;
  
  //******************************************
  if (fsp == fep)
  {
    for (;;)
    {
      f2 = fep;
      x2 = xep;
      xep = xsp + (1.0 + GOLD)*(x2 - xsp);
      func(xep,&(fep.Fitness),&(fep.Infeasible));NumOfFuncEval++;
      if (NumOfFuncEval >= MaxNumOfEval) goto END;
      if (fsp == fep) continue;
      break;
    }
  }
  
  //*****************************************extrapolation
  if (fsp < fep)
  {
    ft = fsp;fsp = fep;fep = ft;
    xt = xsp;xsp = xep;xep = xt;
  }
  f2 = fsp;
  x2 = xsp;
  for (;;)
  {
    ft = f2;
    xt = x2;
    f2 = fep;
    x2 = xep;
    xep = xsp + (1.0 + GOLD)*(x2 - xsp);
    func(xep,&(fep.Fitness),&(fep.Infeasible));NumOfFuncEval++;
    if (NumOfFuncEval >= MaxNumOfEval) goto END;
    if (f2 < fep) break;
  }
  fsp = ft;
  xsp = xt;
  if (fabs(xsp - x2) < fabs(x2 - xep))
  {
    x1 = x2;
    f1 = f2;
    x2 = xsp + GOLD*(xep - xsp);
    func(x2,&(f2.Fitness),&(f2.Infeasible));NumOfFuncEval++;
  }
  else
  {
    x1 = xsp + (1.0 - GOLD)*(xep - xsp);
    func(x1,&(f1.Fitness),&(f1.Infeasible));NumOfFuncEval++;
  }
  if (NumOfFuncEval >= MaxNumOfEval) goto END;
  
  //*****************************************Golden Section Search
  for (;;)
  {
    if (f1.Infeasible != 0 && f2.Infeasible != 0) break;
    if (f1 < f2)
    {
      SHFT(fep,f2,f1);
      SHFT(xep,x2,x1);
      x1 = xsp + (1.0 - GOLD)*(xep - xsp);
      func(x1,&(f1.Fitness),&(f1.Infeasible));NumOfFuncEval++;
    }
    else
    {
      SHFT(fsp,f1,f2);
      SHFT(xsp,x1,x2);
      x2 = xsp + GOLD*(xep - xsp);
      func(x2,&(f2.Fitness),&(f2.Infeasible));NumOfFuncEval++;
    }
    if (fabs(xep - xsp) <= TOL_LINEMIN*(fabs(x1) + fabs(x2))) break;
    if (NumOfFuncEval >= MaxNumOfEval) break;
  }
  
 END:
  if (fsp >= fep)
  {
    SHFT(xsp,x1,xep);
    SHFT(fsp,f1,fep);
  }
  if (fsp >= f2)
  {
    SHFT(xsp,x1,x2);
    SHFT(fsp,f1,f2);
  }
  if (fsp >= f1)
  {
    xsp = x1;
    fsp = f1;
  }
  
  double tmp;
  tmp = Alpha*xsp;
  for (i = 0;i < sp->GetDimension();i++)
      sp->SetData(i,StartPoint->GetData(i) + tmp*(Direction->GetData(i)));
  sp->SetFitness(0,fsp.Fitness);
  sp->SetInfeasible(fsp.Infeasible);
  
  return NumOfFuncEval;
}

void LINEMIN::initfunc(INDIVIDUAL *sp,INDIVIDUAL *direction,double alpha)
{
  int i;
  
  Alpha = alpha;
  Direction = direction;
  if (StartPoint == NULL)
  {
    StartPoint = new INDIVIDUAL(*sp);
    if (StartPoint == NULL) error();
  }
  if (NewPoint == NULL)
  {
    NewPoint = new INDIVIDUAL(*sp);
    if (NewPoint == NULL) error();
  }
  
  for (i = 0;i < sp->GetDimension();i++) StartPoint->SetData(i,sp->GetData(i));
  for (i = 0;i < sp->GetFitnessDimension();i++) StartPoint->SetFitness(i,sp->GetFitness(i));
  StartPoint->SetInfeasible(sp->GetInfeasible());
}

void LINEMIN::func(double x,double *fx,int *infeasible)
{
  int i;
  double tmp;
  
  tmp = Alpha*x;
  for (i = 0;i < StartPoint->GetDimension();i++)
      NewPoint->SetData(i,StartPoint->GetData(i) + tmp*(Direction->GetData(i)));
  FitnessFunction(NewPoint);
  
  *fx = NewPoint->GetFitness(0);
  *infeasible = NewPoint->GetInfeasible();
}

void LINEMIN::error()
{
  fprintf(stderr,"\nERROR!(LINEMIN)\n");
  exit(1);
}
