# Supplementary material for: Inference of Genetic Networks From Time-Series and Static Gene Expression Data: Combining a Random-Forest-Based Inference Method With Feature Selection Methods
Source: Front Genet. 2020 Dec 15;11:595912. doi: 10.3389/fgene.2020.595912 (PMC7770182; doi:10.3389/fgene.2020.595912)
Supplement: Supplementary file 3 [file Data_Sheet_2.ZIP › source/src/main.C]

//***********************************************************
#include <sys/stat.h>
#include <unistd.h>
#include <stdio.h>
#include <stdlib.h>
#include <string.h>
#include <math.h>
#include "main.h"

extern vector < vector <FeatureType> > allFeatures;
extern vector < AnswerType > allAnswers;
extern vector < double > allWeights;

extern void SetData(int,int,int,VECTOR*,double*,int,VECTOR*,double*,Rand*,LOCALSETTING*);
extern void CalcFitness(INDIVIDUAL*);
extern int ConstructTrainingData(INDIVIDUAL*);
extern double CalcWMse0(INDIVIDUAL*);
extern MRANDOMFOREST *GetRandomForest();

//***************************************************************************
int main(int argc,char *argv[])
{
  char *str[6];
  int i,j,Focus,NumOfGenes,NumOfTimeSteps,NumOfExperiments,NumOfSamples,cnt;
  double sval,WVar;
  VECTOR *InputData = NULL;
  VECTOR *InputDataThresh = NULL;
  double *OutputData = NULL;
  VECTOR *SteadyStateData = NULL;
  VECTOR *SteadyStateDataThresh = NULL;
  double *Weight = NULL;
  Rand ran;
  LOCALSETTING LocalSetting;
  LINEMIN *LineMin = NULL;
  INDIVIDUAL Indiv(1,1);
  INDIVIDUAL Direction(1,1);
  double *ConfidenceValue = NULL;
  int *RFCounterVector = NULL;
  int *VTCounterVector = NULL;
  int *ETCounterVector = NULL;
  MRANDOMFOREST_RTEST RForestRTest;
  MVRTREES VRTrees;
  MEXTREES EXTrees;

  //********************************************************
  if (!(argc == 7)) {
    fprintf(stderr,
        "6 arguments (Setting, TimeSeriesData, SlopeData SteadyStateData, WeightData and FocusGene) are required.\n");
    goto END;
  }
  str[0] = argv[1];//Setting
  str[1] = argv[2];//TimeSeries
  str[2] = argv[3];//SlopeData
  str[3] = argv[4];//SteadyState
  str[4] = argv[5];//WeightData
  str[5] = argv[6];//Focus
  Focus = atoi(str[5]); 

  //*******************************************Init
  //----------------------Load Setting
  {
    char *file;
    struct stat buf;
    FILE *fp = NULL;

    file = str[0];
    if (stat(file, &buf) == -1) {
      fprintf(stderr,"Setting File(%s) read error!\n",file);goto END;
    } else if ((fp = fopen(file, "r")) == NULL) {
      fprintf(stderr,"Setting File(%s) read error!\n",file);goto END;
    } else {
      fprintf(stderr,"Loading Setting from %s\n",file);

      if (ReadLocalSetting(fp,LocalSetting) != 1) {
        fprintf(stderr,"Illeagal Setting(%s)!\n",file);goto END;
      }
      WriteLocalSetting(LocalSetting);
    }
    if (fp != NULL) fclose(fp);
  }

  //----------------------Load TimeSeriesData
  {
    int ne,ts,nt;
    char *file;
    struct stat buf;
    FILE *fp = NULL;

    file = str[1];
    if (stat(file, &buf) == -1) {
      fprintf(stderr,"Time Course Data File(%s) read error!\n",file);goto END;
    } else if ((fp = fopen(file, "r")) == NULL) {
      fprintf(stderr,"Time Course Data File(%s) read error!\n",file);goto END;
    } else {
      fprintf(stderr,"Loading Time Course Data from %s\n",file);
      if (GetNumOfData(fp, ne, ts, nt) != 1) {
        fprintf(stderr,"error!(load tc)\n");goto END;
      }
      fseek(fp,0,SEEK_SET);

      if (ne <= 0) goto END;
      if (ts <= 0) goto END;
      if (nt <= 0) goto END;
      if (Focus < 0 || Focus >= ts) goto END;
      NumOfExperiments = ne;
      NumOfGenes = ts;
      NumOfTimeSteps = nt;

      //---------------------------------malloc TC Data
#ifdef GCC_COMPILER_
      InputData = new VECTOR[ne*nt](ts);
      if (InputData == NULL) goto END;
#else /* GCC_COMPILER_ */
      {
        VECTOR *tmp_ = new VECTOR(ts);
        if (tmp_ == NULL) goto END;
        InputData = new VECTOR[ne*nt];
        if (InputData == NULL) goto END;
        for (int i = 0; i < ne*nt; ++i) InputData[i].copy_(*tmp_);
        delete tmp_;
      }
#endif /* GCC_COMPILER_ */

      if (ReadTimecoucseData(fp,InputData) != 1) {
        fprintf(stderr,"error!(load tc)\n");goto END;
      }

      //---------------------------------malloc InputDataThresh
#ifdef GCC_COMPILER_
      InputDataThresh = new VECTOR[ne*nt](2*ts 1 1);
      if (InputDataThresh == NULL) goto END;
#else /* GCC_COMPILER_ */
      {
        VECTOR *tmp_ = new VECTOR(2*ts - 1);
        if (tmp_ == NULL) goto END;
        InputDataThresh = new VECTOR[ne*nt];
        if (InputDataThresh == NULL) goto END;
        for (int i = 0; i < ne*nt; ++i) InputDataThresh[i].copy_(*tmp_);
        delete tmp_;
      }
#endif /* GCC_COMPILER_ */

      for (i = 0;i < ne*nt;i++) {
        for (j = 0;j < ts;j++) {
          InputDataThresh[i].Data[j] = InputData[i].Data[j];
        }
      }
    }
    if (fp != NULL) fclose(fp);
  }

  //----------------------Load SlopeData
  {
    int ne,ts,nt;
    char *file;
    struct stat buf;
    FILE *fp = NULL;

    file = str[2];
    if (stat(file, &buf) == -1) {
      fprintf(stderr,"SlopeData File(%s) read error!\n",file);goto END;
    } else if ((fp = fopen(file, "r")) == NULL) {
      fprintf(stderr,"SlopeData File(%s) read error!\n",file);goto END;
    } else {
      fprintf(stderr,"Loading SlopeData from %s\n",file);
      if (GetNumOfData(fp, ne, ts, nt) != 1) {
        fprintf(stderr,"error!(load slope)\n");goto END;
      }
      fseek(fp,0,SEEK_SET);
      if (NumOfExperiments != ne || NumOfGenes != ts
          || NumOfTimeSteps != nt) goto END;

      //---------------------------------malloc TC Data
      OutputData = new double[ne*nt];
      if (OutputData == NULL) goto END;

      if (ReadSlope(fp,OutputData,Focus) != 1) {
        fprintf(stderr,"error!(load ts)\n");goto END;
      }
    }
    if (fp != NULL) fclose(fp);
  }

  //----------------------Load SteadyStatedata
  {
    int ns,ng;
    char *file;
    struct stat buf;
    FILE *fp = NULL;

    file = str[3];
    if (strcmp(file,"NULL") == 0) {
      NumOfSamples = 0;
    } else if (stat(file, &buf) == -1) {
      fprintf(stderr,"Steady State Data File(%s) read error!\n",file);goto END;
    } else if ((fp = fopen(file, "r")) == NULL) {
      fprintf(stderr,"Steady State Data File(%s) read error!\n",file);goto END;
    } else {
      fprintf(stderr,"Loading Steady State Data from %s\n",file);
      if (GetNumOfDataSS(fp, ns, ng) != 1) {
        fprintf(stderr,"error!(load tc)\n");goto END;
      }
      fseek(fp,0,SEEK_SET);

      if (ns <= 0) goto END;
      if (ng != NumOfGenes) goto END;
      NumOfSamples = ns;

#ifdef GCC_COMPILER_
      SteadyStateData = new VECTOR[NumOfSamples](NumOfGenes);
      if (SteadyStateData == NULL) goto END;
#else /* GCC_COMPILER_ */
      {
        VECTOR *tmp_ = new VECTOR(NumOfGenes);
        if (tmp_ == NULL) goto END;
        SteadyStateData = new VECTOR[NumOfSamples];
        if (SteadyStateData == NULL) goto END;
        for (int i = 0; i < NumOfSamples; ++i) SteadyStateData[i].copy_(*tmp_);
        delete tmp_;
      }
#endif /* GCC_COMPILER_ */

      if (ReadSteadyStateData(fp,SteadyStateData) != 1) {
        fprintf(stderr,"error!(load ss)\n");goto END;
      }

#ifdef GCC_COMPILER_
      SteadyStateDataThresh = new VECTOR[NumOfSamples](2*NumOfGenes - 1);
      if (SteadyStateDataThresh == NULL) goto END;
#else /* GCC_COMPILER_ */
     {
        VECTOR *tmp_ = new VECTOR(2*NumOfGenes - 1);
        if (tmp_ == NULL) goto END;
        SteadyStateDataThresh = new VECTOR[NumOfSamples];
        if (SteadyStateDataThresh == NULL) goto END;
        for (int i = 0; i < NumOfSamples; ++i) SteadyStateDataThresh[i].copy_(*tmp_);
        delete tmp_;
      }
#endif /* GCC_COMPILER_ */

      for (i = 0;i < NumOfSamples;i++) {
        for (j = 0;j < NumOfGenes;j++) {
          SteadyStateDataThresh[i].Data[j] = SteadyStateData[i].Data[j];
        }
      }
    }
    if (fp != NULL) fclose(fp);
  }

  //------------------------------------Load Weight
  {
    char *file;
    struct stat buf;
    FILE *fp = NULL;

    file = str[4];
    if (stat(file, &buf) == -1) {
      fprintf(stderr,"Weight Data File(%s) read error!\n",file);goto END;
    } else if ((fp = fopen(file, "r")) == NULL) {
      fprintf(stderr,"Weight Data File(%s) read error!\n",file);goto END;
    } else {
      fprintf(stderr,"Loading Weight Data from %s\n",file);
      Weight = new double[NumOfExperiments*NumOfTimeSteps + NumOfSamples];
      if (Weight == NULL) goto END;
      for (i = 0;i < NumOfExperiments*NumOfTimeSteps + NumOfSamples;i++) {
        Weight[i] = 1.0;
      }

      if (ReadWeight(fp,NumOfExperiments,NumOfTimeSteps,NumOfSamples,Weight) != 1) {
        fprintf(stderr,"error!(load weight)\n");goto END;
      }
    }
    if (fp != NULL) fclose(fp);
  }

  //----------------------------------Init
  ran.initrand(LocalSetting.RndSeed);
  SetData(NumOfGenes,NumOfExperiments*NumOfTimeSteps,Focus
      ,InputData,OutputData,NumOfSamples,SteadyStateData,Weight,&ran,&LocalSetting);
  LineMin = new LINEMIN(CalcFitness);
  if (LineMin == NULL) goto END;

  LineMin->SetMaxNumOfEval(LocalSetting.MaxIter);
  for (;;) {
    sval = ran.randd()*(LocalSetting.UpperBound - LocalSetting.LowerBound) + LocalSetting.LowerBound;
    Indiv.SetData(0,sval);
    if (sval < 0.5*(LocalSetting.UpperBound + LocalSetting.LowerBound)) {
      Direction.SetData(0,0.5);
    } else {
      Direction.SetData(0,-0.5);
    }
    CalcFitness(&Indiv);
    if (Indiv.GetInfeasible() == _INDIVIDUAL_FEASIBLE_) break;
  }
  fprintf(stderr,"%le: %le (%d)\n",Indiv.GetData(0),Indiv.GetFitness(0),Indiv.GetInfeasible());

  //----------------------------------DoLS
  LineMin->Search(&Indiv,&Direction,1.0);
  fprintf(stderr,"%le: %le (%d)\n",Indiv.GetData(0),Indiv.GetFitness(0),Indiv.GetInfeasible());
  fprintf(stderr,"C= %le\n",exp(Indiv.GetData(0)));

  //----------------------------------Output
  ConfidenceValue = new double[NumOfGenes];
  RFCounterVector = new int[NumOfGenes];
  VTCounterVector = new int[NumOfGenes];
  ETCounterVector = new int[NumOfGenes];
  if ((ConfidenceValue == NULL) || (RFCounterVector == NULL)
      || (VTCounterVector == NULL) || (ETCounterVector == NULL)) goto END;

  CalcFitness(&Indiv);
  WVar = CalcWMse0(&Indiv);
  if (WVar < 0.0) {
    fprintf(stderr,"WVar is negative!\n");goto END;
  }
  cnt = 0;
  for (i = 0;i < NumOfGenes;i++) {
    double val;

    if (i == Focus) {
      val = 0.0;
    } else {
      val = GetRandomForest()->Importance(cnt);
      cnt++;
    }
    ConfidenceValue[i] = val/WVar;
  }

  //-----------------Feature selection using RandomForest
  for (i = 0;i < NumOfGenes;i++) {
    RFCounterVector[i] = 0;
  }
  {
    for (int iter = 0;iter < LocalSetting.RFIter;iter++) {
      cnt = 0;
      for (i = 0;i < NumOfGenes;i++) {
        if (i == Focus) continue;

        for (j = 0;j < NumOfExperiments*NumOfTimeSteps;j++) {
          InputDataThresh[j].Data[NumOfGenes + cnt] = InputData[j].Data[i];
        }
        for (j = 0;j < NumOfSamples;j++) {
          SteadyStateDataThresh[j].Data[NumOfGenes + cnt] = SteadyStateData[j].Data[i];
        }
        cnt++;
      }
      for (i = NumOfGenes;i < 2*NumOfGenes - 1;i++) {
        int r;
        double val;

        for (j = 0;j < NumOfExperiments*NumOfTimeSteps;j++) {
          r = ran.randi(NumOfExperiments*NumOfTimeSteps + NumOfSamples - j) + j;
          if (r < NumOfExperiments*NumOfTimeSteps) {
            val = InputDataThresh[j].Data[i];
            InputDataThresh[j].Data[i] = InputDataThresh[r].Data[i];
            InputDataThresh[r].Data[i] = val;
          } else {
            val = InputDataThresh[j].Data[i];
            InputDataThresh[j].Data[i]
                  = SteadyStateDataThresh[r - NumOfExperiments*NumOfTimeSteps].Data[i];
            SteadyStateDataThresh[r - NumOfExperiments*NumOfTimeSteps].Data[i] = val;
          }
        }
        for (j = 0;j < NumOfSamples - 1;j++) {
          r = ran.randi(NumOfSamples - j) + j;
          val = SteadyStateDataThresh[j].Data[i];
          SteadyStateDataThresh[j].Data[i] = SteadyStateDataThresh[r].Data[i];
          SteadyStateDataThresh[r].Data[i] = val;
        }
      }

      SetData(2*NumOfGenes - 1,NumOfExperiments*NumOfTimeSteps,Focus
          ,InputDataThresh,OutputData,NumOfSamples,SteadyStateDataThresh,Weight,&ran,&LocalSetting);
      ConstructTrainingData(&Indiv);

      RForestRTest.Clear();
      RForestRTest.Train(allFeatures,allAnswers,allWeights,LocalSetting.RFNumOfTrees,5,LocalSetting.RFNumOfAttributes,&ran);

      cnt = 0;
      for (i = 0;i < NumOfGenes;i++) {
        if (i == Focus) continue;
        if (RForestRTest.Importance(cnt) > RForestRTest.Importance(NumOfGenes - 1 + cnt)) {
          RFCounterVector[i]++;
        }
        cnt++;
      }
    }

    fprintf(stderr,"Results from RF\n");
    for (i = 0;i < NumOfGenes;i++) {
      fprintf(stderr,"%d <- %d: %d / %d\n",Focus,i,RFCounterVector[i],LocalSetting.RFIter);
    }
    RForestRTest.Clear();
  }

  //-----------------Feature selection using VRTREEs
  for (i = 0;i < NumOfGenes;i++) {
    VTCounterVector[i] = 0;
  }
  {
    for (int iter = 0;iter < LocalSetting.VTIter;iter++) {
      cnt = 0;
      for (i = 0;i < NumOfGenes;i++) {
        if (i == Focus) continue;

        for (j = 0;j < NumOfExperiments*NumOfTimeSteps;j++) {
          InputDataThresh[j].Data[NumOfGenes + cnt] = InputData[j].Data[i];
        }
        for (j = 0;j < NumOfSamples;j++) {
          SteadyStateDataThresh[j].Data[NumOfGenes + cnt] = SteadyStateData[j].Data[i];
        }
        cnt++;
      }
     for (i = NumOfGenes;i < 2*NumOfGenes - 1;i++) {
        int r;
        double val;

        for (j = 0;j < NumOfExperiments*NumOfTimeSteps;j++) {
          r = ran.randi(NumOfExperiments*NumOfTimeSteps + NumOfSamples - j) + j;
          if (r < NumOfExperiments*NumOfTimeSteps) {
            val = InputDataThresh[j].Data[i];
            InputDataThresh[j].Data[i] = InputDataThresh[r].Data[i];
            InputDataThresh[r].Data[i] = val;
          } else {
            val = InputDataThresh[j].Data[i];
            InputDataThresh[j].Data[i]
                  = SteadyStateDataThresh[r - NumOfExperiments*NumOfTimeSteps].Data[i];
            SteadyStateDataThresh[r - NumOfExperiments*NumOfTimeSteps].Data[i] = val;
          }
        }
        for (j = 0;j < NumOfSamples - 1;j++) {
          r = ran.randi(NumOfSamples - j) + j;
          val = SteadyStateDataThresh[j].Data[i];
          SteadyStateDataThresh[j].Data[i] = SteadyStateDataThresh[r].Data[i];
          SteadyStateDataThresh[r].Data[i] = val;
        }
      }

      SetData(2*NumOfGenes - 1,NumOfExperiments*NumOfTimeSteps,Focus
          ,InputDataThresh,OutputData,NumOfSamples,SteadyStateDataThresh,Weight,&ran,&LocalSetting);
      ConstructTrainingData(&Indiv);

      VRTrees.Clear();
      VRTrees.Train(allFeatures,allAnswers,allWeights,LocalSetting.VTNumOfTrees,5,LocalSetting.VTAlpha,&ran);

      cnt = 0;
      for (i = 0;i < NumOfGenes;i++) {
        if (i == Focus) continue;
        if (VRTrees.Importance(cnt) > VRTrees.Importance(NumOfGenes - 1 + cnt)) {
          VTCounterVector[i]++;
        }
        cnt++;
      }
    }

    fprintf(stderr,"Results from VT\n");
    for (i = 0;i < NumOfGenes;i++) {
      fprintf(stderr,"%d <- %d: %d / %d\n",Focus,i,VTCounterVector[i],LocalSetting.VTIter);
    }
    VRTrees.Clear();
  }

  //-----------------Feature selection using ExtraTrees
  for (i = 0;i < NumOfGenes;i++) {
    ETCounterVector[i] = 0;
  }
  {
    for (int iter = 0;iter < LocalSetting.ETIter;iter++) {
      cnt = 0;
      for (i = 0;i < NumOfGenes;i++) {
        if (i == Focus) continue;

        for (j = 0;j < NumOfExperiments*NumOfTimeSteps;j++) {
          InputDataThresh[j].Data[NumOfGenes + cnt] = InputData[j].Data[i];
        }
        for (j = 0;j < NumOfSamples;j++) {
          SteadyStateDataThresh[j].Data[NumOfGenes + cnt] = SteadyStateData[j].Data[i];
        }
        cnt++;
      }
     for (i = NumOfGenes;i < 2*NumOfGenes - 1;i++) {
        int r;
        double val;

        for (j = 0;j < NumOfExperiments*NumOfTimeSteps;j++) {
          r = ran.randi(NumOfExperiments*NumOfTimeSteps + NumOfSamples - j) + j;
          if (r < NumOfExperiments*NumOfTimeSteps) {
            val = InputDataThresh[j].Data[i];
            InputDataThresh[j].Data[i] = InputDataThresh[r].Data[i];
            InputDataThresh[r].Data[i] = val;
          } else {
            val = InputDataThresh[j].Data[i];
            InputDataThresh[j].Data[i]
                  = SteadyStateDataThresh[r - NumOfExperiments*NumOfTimeSteps].Data[i];
            SteadyStateDataThresh[r - NumOfExperiments*NumOfTimeSteps].Data[i] = val;
          }
        }
        for (j = 0;j < NumOfSamples - 1;j++) {
          r = ran.randi(NumOfSamples - j) + j;
          val = SteadyStateDataThresh[j].Data[i];
          SteadyStateDataThresh[j].Data[i] = SteadyStateDataThresh[r].Data[i];
          SteadyStateDataThresh[r].Data[i] = val;
        }
      }

      SetData(2*NumOfGenes - 1,NumOfExperiments*NumOfTimeSteps,Focus
          ,InputDataThresh,OutputData,NumOfSamples,SteadyStateDataThresh,Weight,&ran,&LocalSetting);
      ConstructTrainingData(&Indiv);

      EXTrees.Clear();
      EXTrees.Train(allFeatures,allAnswers,allWeights,LocalSetting.ETNumOfTrees,5,2*LocalSetting.ETNumOfAttributes,&ran);

      cnt = 0;
      for (i = 0;i < NumOfGenes;i++) {
        if (i == Focus) continue;
        if (EXTrees.Importance(cnt) > EXTrees.Importance(NumOfGenes - 1 + cnt)) {
          ETCounterVector[i]++;
        }
        cnt++;
      }
    }

    fprintf(stderr,"Results from ET\n");
    for (i = 0;i < NumOfGenes;i++) {
      fprintf(stderr,"%d <- %d: %d / %d\n",Focus,i,ETCounterVector[i],LocalSetting.ETIter);
    }
    EXTrees.Clear();
  }

  //-------------------------------------Final Output
  {
    FILE *stream = NULL;
    char fname[4096];

    if (LocalSetting.OutputOriginal == 1) {
      sprintf(fname,"%d.org",Focus);
      stream = fopen(fname,"w");
    }
    for (i = 0;i < NumOfGenes;i++) {
      double tmp;

      tmp = (double)RFCounterVector[i]/(double)LocalSetting.RFIter;
      if ((double)VTCounterVector[i]/(double)LocalSetting.VTIter < tmp) {
        tmp = (double)VTCounterVector[i]/(double)LocalSetting.VTIter;
      }
      if ((double)ETCounterVector[i]/(double)LocalSetting.ETIter < tmp) {
        tmp = (double)ETCounterVector[i]/(double)LocalSetting.ETIter;
      }

      if (stream != NULL) {
        fprintf(stream,"%d <- %d : %le\t%le\n",Focus,i,ConfidenceValue[i],tmp);
      }
      if (RFCounterVector[i] < LocalSetting.RFCutOff || VTCounterVector[i] < LocalSetting.VTCutOff
          || ETCounterVector[i] < LocalSetting.ETCutOff) {
        ConfidenceValue[i] = 0.0;
        tmp = 0.0;
      }
      printf("%d <- %d : %le\t%le\n",Focus,i,ConfidenceValue[i],tmp);
    }
    if (stream != NULL) fclose(stream);
  }

 END:
  if (InputData != NULL) delete[] InputData;
  if (InputDataThresh != NULL) delete[] InputDataThresh;
  if (OutputData != NULL) delete[] OutputData;
  if (SteadyStateData != NULL) delete[] SteadyStateData;
  if (SteadyStateDataThresh != NULL) delete[] SteadyStateDataThresh;
  if (Weight != NULL) delete[] Weight;
  if (LineMin != NULL) delete LineMin;
  if (ConfidenceValue != NULL) delete[] ConfidenceValue;
  if (RFCounterVector != NULL) delete[] RFCounterVector;
  if (VTCounterVector != NULL) delete[] VTCounterVector;
  if (ETCounterVector != NULL) delete[] ETCounterVector;

  return 1;
}
