# Supplementary material for: Inference of Genetic Networks From Time-Series and Static Gene Expression Data: Combining a Random-Forest-Based Inference Method With Feature Selection Methods
Source: Front Genet. 2020 Dec 15;11:595912. doi: 10.3389/fgene.2020.595912 (PMC7770182; doi:10.3389/fgene.2020.595912)
Supplement: Supplementary file 3 [file Data_Sheet_2.ZIP › source/src/Makefile]

SHELL=/bin/sh

.SUFFIXES:
.SUFFIXES: .o .C

#OUTPUT_OPTION=

LDLIBS=-lm
CC=g++
CPPFLAGS=-I../include
CFLAGS=-O3

COMPILE.C=$(CC) $(CFLAGS) $(CPPFLAGS) -c
LINK.C=$(CC) $(CFLAGS) $(CPPFLAGS) $(LDFLAGS)

RM=rm -f
MV=mv
MD=makedepend

.C.o:
	$(COMPILE.C) $(OUTPUT_OPTION) $<

OBJS = main.o readparam.o mrforest.o mrforest_rtest.o mvrtrees.o mextrees.o objfunc.o vector.o individual.o linemin.o setting.o rand.o fitdata.o
TARGET=../bin/a.out

$(TARGET): $(OBJS)
	$(LINK.C) -o $@ $(OBJS) $(LDLIBS)

main.o: main.C
	$(CC) $(CFLAGS) $(CPPFLAGS) -c main.C

readparam.o: readparam.C
	$(CC) $(CFLAGS) $(CPPFLAGS) -c readparam.C

mrforest.o: mrforest.C
	$(CC) $(CFLAGS) $(CPPFLAGS) -c mrforest.C

mrforest_rtest.o: mrforest_rtest.C
	$(CC) $(CFLAGS) $(CPPFLAGS) -c mrforest_rtest.C

mvrtrees.o: mvrtrees.C
	$(CC) $(CFLAGS) $(CPPFLAGS) -c mvrtrees.C

mextrees.o: mextrees.C
	$(CC) $(CFLAGS) $(CPPFLAGS) -c mextrees.C

objfunc.o: objfunc.C
	$(CC) $(CFLAGS) $(CPPFLAGS) -c objfunc.C

vector.o: vector.C
	$(CC) $(CFLAGS) $(CPPFLAGS) -c vector.C

individual.o: individual.C
	$(CC) $(CFLAGS) $(CPPFLAGS) -c individual.C

linemin.o: linemin.C
	$(CC) $(CFLAGS) $(CPPFLAGS) -c linemin.C

setting.o: setting.C
	$(CC) $(CFLAGS) $(CPPFLAGS) -c setting.C

rand.o: rand.C
	$(CC) $(CFLAGS) $(CPPFLAGS) -c rand.C

fitdata.o: fitdata.C
	$(CC) $(CFLAGS) $(CPPFLAGS) -c fitdata.C

clean:
	$(RM) $(OBJS)

depend:
	$(MD) -- $(CPPFLAGS) -- $(CSRCS)
