# Supplementary material for: Inference of Genetic Networks From Time-Series and Static Gene Expression Data: Combining a Random-Forest-Based Inference Method With Feature Selection Methods
Source: Front Genet. 2020 Dec 15;11:595912. doi: 10.3389/fgene.2020.595912 (PMC7770182; doi:10.3389/fgene.2020.595912)
Supplement: Supplementary file 3 [file Data_Sheet_2.ZIP › source/src/mrforest_rtest.C]

//-------------------------Modified Random Forest with random tests
#include "mrforest_rtest.h"
#include "mrforest.h"
#include "math.h"

#define _TREEMAXDEPTH_ 32
#define SZ(a) ((int)(a).size())

MDECISIONTREE_RTEST::MDECISIONTREE_RTEST()
{
}

MDECISIONTREE_RTEST::MDECISIONTREE_RTEST(const vector <vector <FeatureType> >& features,const vector <AnswerType>& answers,const vector <double>& weight,int minNodeSize,int maxLevel,int numRandomFeatures,Rand *Ran)
// 学習。訓練データをいれて、決定木を作成する。
// features           説明変数x0,x1,x2...
// answers            目的変数y
// weight             weight for y
// minNodeSize        ノード内
// maxLevel           ノードの深さの最大値
// numRandomFeatures  領域を分けるときに試す説明変数（グラフでは軸）の数/2
{
  double Avg,SumMse,R,T,Count;
  const int numData = SZ(features);
  const int numTotalFeatures = SZ(features[0]);
  const int numOriginalFeatures = numTotalFeatures/2;
  int CutOff;
  int Ranking[numData];
  int oldFeature[numTotalFeatures];
  assert(numData==SZ(answers));
  assert(numData>1);
  assert(numTotalFeatures%2 == 0);

  TREENODE root;  // ルートのノード
  root.level = 0;

  root.bags.resize(numData);
  for (int i = 0; i < numData; i++) {
    root.bags[i] = Ran->randi(numData);
  }

  Avg = 0.0;R = 0.0;
  Count = 0.0;
  for (int i = 0;i < numData;i++) {
    R += (answers[root.bags[i]])*(weight[root.bags[i]]);
    T = Avg;
    Avg += R;
    T = Avg - T;
    R = R - T;

    Count += weight[root.bags[i]];
  }
  Avg = Avg/Count;
  SumMse = 0.0;R = 0.0;
  for (int i = 0;i < numData;i++) {
    double tmp;
    tmp = (answers[root.bags[i]] - Avg)*(answers[root.bags[i]] - Avg);

    R += (weight[root.bags[i]])*tmp;
    T = SumMse;
    SumMse += R;
    T = SumMse - T;
    R = R - T;
  }
  root.SumMse = SumMse;
  m_nodes.push_back(root);

  int curNode = 0;
  // m_nodesに子ノードがどんどん追加されていく幅優先探索

  while (curNode < SZ(m_nodes)) {
    int OutFlag;
    TREENODE &node = m_nodes[curNode];
    // 現在のノードに入っている目的変数が、すべて同じかどうかを調べる
    // （その場合は、ノードを分ける必要がなくなる）
    bool equal = true; // すべて同じならtrue
    for (int i = 1;i < SZ(node.bags);i++) {
      if (answers[node.bags[i]] != answers[node.bags[i - 1]]) {
        equal = false;
        break;
      }
    }

    // 葉になる条件のチェック
    if (equal || SZ(node.bags) <= minNodeSize || node.level >= maxLevel) {
      // 葉にして子ノードは増やさない。
      setLeaf( node, curNode, answers );
      continue;
    }

    // どこで分けるのがベストかを調べる
    int bestFeatureID = -1;
    int bestLeft=0, bestRight=0;
    FeatureType bestValue = 0;
    double bestMSE = 1e99;  // 平均との２乗の差の和
    double bestMSEl = 1e99;
    double bestMSEr = 1e99;

    for (int i = 0;i < numOriginalFeatures;i++) {
      oldFeature[2*i] = i;
      oldFeature[2*i + 1] = i + numOriginalFeatures;
    }

    OutFlag = 0;
    CutOff = numRandomFeatures*2;
    for (int i = 0;(i < CutOff) && (i < numTotalFeatures);i++) {
      int oldpositionID;
      double TotalWXX,TotalWX,TotalW;
      double LeftWXX,LeftWX,LeftW;
      double RWXX,RWX,RW,T;
      int totalLeft;  // splitValue未満の個数
      int totalRight; // splitValue以上の個数
      FeatureType oldsplitValue;
      int r,id2,old;

      if (i%2 == 0) {
        id2 = i/2;
        r = (id2 + Ran->randi(numOriginalFeatures - id2))*2;
        old = oldFeature[i];
        oldFeature[i] = oldFeature[r];
        oldFeature[r] = old;

        old = oldFeature[i + 1];
        oldFeature[i + 1] = oldFeature[r + 1];
        oldFeature[r + 1] = old;
      }
      // x0,x1,x2...の、どの軸で分けるかを決める
      const int featureID = oldFeature[i];

      for (int j = 0;j < SZ(node.bags);j++) {
        Ranking[j] = j;
      }
      quick(features,featureID,node.bags,Ranking,0,SZ(node.bags) - 1);

      if (features[node.bags[Ranking[0]]][featureID]
          == features[node.bags[Ranking[SZ(node.bags) - 1]]][featureID]) {
        if (i%2 == 0) {
          OutFlag = 1;
        } else {
          if (OutFlag == 1) {
            CutOff += 2;
          }
        }
        continue;
      }
      OutFlag = 0;

      oldpositionID = 0;
      totalLeft = 0;
      totalRight = SZ(node.bags);
      TotalWXX = 0.0;TotalWX = 0.0;TotalW = 0.0;
      LeftWXX = 0.0;LeftWX = 0.0;LeftW = 0.0;
      RWXX = 0.0;RWX = 0.0;RW = 0.0;
      for (int j = 0;j < SZ(node.bags);j++) {
        double xval,wval;

        xval = answers[node.bags[Ranking[j]]];
        wval = weight[node.bags[Ranking[j]]];

        RW += wval;
        T = TotalW;
        TotalW += RW;
        T = TotalW - T;
        RW = RW - T;

        RWX += wval*xval;
        T = TotalWX;
        TotalWX += RWX;
        T = TotalWX - T;
        RWX = RWX - T;

        RWXX += wval*xval*xval;
        T = TotalWXX;
        TotalWXX += RWXX;
        T = TotalWXX - T;
        RWXX = RWXX - T;
      }
      RWXX = 0.0;RWX = 0.0;RW = 0.0;
      oldsplitValue = features[node.bags[Ranking[0]]][featureID];
      for (int j = 1;j < SZ(node.bags);j++) {
        const int positionID = j;
        const FeatureType splitValue = features[node.bags[Ranking[positionID]]][featureID];
        double RightWXX,RightWX,RightW;

        if (splitValue == oldsplitValue) {
          continue;
        } else {
          oldsplitValue = splitValue;
        }

        for (int p = oldpositionID;p < positionID;p++) {
          double xval,wval;

          totalLeft++;
          totalRight--;

          xval = answers[node.bags[Ranking[p]]];
          wval = weight[node.bags[Ranking[p]]];

          RW += wval;
          T = LeftW;
          LeftW += RW;
          T = LeftW - T;
          RW = RW - T;

          RWX += wval*xval;
          T = LeftWX;
          LeftWX += RWX;
          T = LeftWX - T;
          RWX = RWX - T;

          RWXX += wval*xval*xval;
          T = LeftWXX;
          LeftWXX += RWXX;
          T = LeftWXX - T;
          RWXX = RWXX - T;
        }
        RightW = TotalW - LeftW;
        RightWX = TotalWX - LeftWX;
        RightWXX = TotalWXX - LeftWXX;

        oldpositionID = positionID;

        // nodeBagのデータが"未満"か"以上"のどちらかに全部偏ってるので
        // 分け方として意味がないので、すぐやめる。
        if (totalLeft == 0 || totalRight == 0) continue;

        // 平均との差を求める（回帰用）
        double meanLeft = (LeftWX / LeftW);
        double meanRight = (RightWX / RightW);
        double mse;
        double msel = LeftWXX - meanLeft*meanLeft*LeftW;
        double mser = RightWXX -  meanRight*meanRight*RightW;

        if (msel < 0.0) msel = 0.0;
        if (mser < 0.0) mser = 0.0;
        mse = msel + mser;

        if (mse < bestMSE) {
          bestMSE = mse;
          bestMSEl = msel;
          bestMSEr = mser;
          bestValue = splitValue;
          bestFeatureID = featureID;
          bestLeft = totalLeft;
          bestRight = totalRight;
        }
      }
    }
    // 左か右にどちらかに偏るような分け方しかできなかった場合は、葉にする
    // （すべての分け方を試すわけではないので、こういうことは起こりえます）
    if (bestLeft == 0 || bestRight == 0) {
      setLeaf( node, curNode, answers );
      continue;
    }

    // うまく分けれたので、新しい子ノードを２つ追加する
    TREENODE left;
    TREENODE right;

    left.level = right.level = node.level + 1;
    left.SumMse = bestMSEl;
    right.SumMse = bestMSEr;

    node.featureID = bestFeatureID;
    node.value = bestValue;
    node.left = SZ(m_nodes);
    node.right = SZ(m_nodes) + 1;

    left.bags.resize(bestLeft);
    right.bags.resize(bestRight);
    for (int p = 0;p < SZ(node.bags);p++) {
      if (features[node.bags[p]][node.featureID] < node.value) {
        left.bags[--bestLeft] = node.bags[p];
      } else {
        right.bags[--bestRight] = node.bags[p];
      }
    }

    m_nodes.push_back(left);
    m_nodes.push_back(right);
    curNode++;
  }

#ifdef _MemorySave_
  for (curNode = 0;curNode < SZ(m_nodes);curNode++) {
    TREENODE &node = m_nodes[curNode];
    node.bags.clear();
  }
#endif
}

AnswerType MDECISIONTREE_RTEST::Estimate(const vector <FeatureType>& features) const
// 予測
// features テスト用の説明変数x0,x1,x2のセット
// 返り値   目的変数yの予測値
{
  // ルートからたどるだけ
  const TREENODE *pNode = &m_nodes[0];
  while (true) {
    if (pNode->leaf) {
      break;
    }

    const int nextNodeID = features[pNode->featureID] < pNode->value ? pNode->left : pNode->right;
    pNode = &m_nodes[nextNodeID];
  }
  return pNode->answer;
}

double MDECISIONTREE_RTEST::Importance(int num)
{
  double S,R,T;

  S = 0.0;R = 0.0;
  for (int i = 0;i < SZ(m_nodes);i++) {
    if ((m_nodes[i].leaf == false) && (m_nodes[i].featureID == num)) {
      R += m_nodes[i].SumMse;
      R -= m_nodes[m_nodes[i].left].SumMse;
      R -= m_nodes[m_nodes[i].right].SumMse;
      T = S;
      S += R;
      T = S - T;
      R = R - T;
    }
  }
  return S;
}

void MDECISIONTREE_RTEST::setLeaf(TREENODE& node, int& curNode, const vector<AnswerType>& answers) const
// nodeを葉にして、curNodeを次のノードへ進める
{
  node.leaf = true;

  // 回帰の場合は、目的変数yの平均を求める
  node.answer = 0.0;
  for (int p = 0;p < SZ(node.bags);p++) {
    node.answer += answers[node.bags[p]];
  }

  assert(SZ(node.bags) > 0);
  if (SZ(node.bags)) {
    node.answer /= SZ(node.bags);
  }
  curNode++;
}

void MDECISIONTREE_RTEST::quick(const vector <vector <FeatureType> >& features,const int featureID,const vector <int>& bags,int *ranking,int le,int ri)
{
  int i,j,s,t;
  FeatureType p;

  s = (le + ri)/2;p = features[bags[ranking[s]]][featureID];
  i = le;j = ri;
  while (i <= j) {
    while (features[bags[ranking[i]]][featureID] < p) i++;
    while (features[bags[ranking[j]]][featureID] > p) j--;
    if (i <= j) {
      t = ranking[i];ranking[i] = ranking[j];ranking[j] = t;
      i++;j--;
    }
  }
  if (le < j) quick(features,featureID,bags,ranking,le,j);
  if (i < ri) quick(features,featureID,bags,ranking,i,ri);
}

MRANDOMFOREST_RTEST::MRANDOMFOREST_RTEST()
{
  Clear();
}

void MRANDOMFOREST_RTEST::Clear()
{
  m_trees.clear();
}

void MRANDOMFOREST_RTEST::Train(const vector <vector <FeatureType> >& features,const vector <AnswerType>& answers,const vector <double>& weight,int treesNo,int minNodeSize,int numRandomFeatures,Rand *Ran)
// 訓練
// 繰り返し呼ぶことで木を追加することもできる。
// features           説明変数x0,x1,x2...のセット
// answers            目的変数yのセット
// weight             weight for y
// treesNo　　　　　　追加する木の数
// minNodeSize        ノード内
// numRandomFeatures  領域を分けるときに試す説明変数（グラフでは軸）の数
{
  for(int i = 0;i < treesNo;i++) {
      m_trees.push_back(MDECISIONTREE_RTEST(features, answers, weight, minNodeSize, _TREEMAXDEPTH_, numRandomFeatures,Ran));
  }
}

AnswerType MRANDOMFOREST_RTEST::EstimateRegression(vector <FeatureType> &features)
{
  double S,R,T;

  if (SZ(m_trees) == 0) return 0.0;

  // すべての木から得られた結果の平均をとるだけ
  S = 0.0;R = 0.0;
  for(int i = 0;i < SZ(m_trees);i++) {
    R += m_trees[i].Estimate(features);
    T = S;
    S += R;
    T = S - T;
    R = R - T;
  }
  return S/SZ(m_trees);
}

double MRANDOMFOREST_RTEST::Importance(int num)
{
  double S,R,T;

  S = 0.0;R = 0.0;
  for (int i = 0;i < SZ(m_trees);i++) {
    R += m_trees[i].Importance(num);
    T = S;
    S += R;
    T = S - T;
    R = R - T;
  }
  return S/SZ(m_trees);
}

double MRANDOMFOREST_RTEST::EachTreeImportance(int treenum,int num)
{
  if ((treenum < 0) || (treenum >= SZ(m_trees))) return 0.0;
  return m_trees[treenum].Importance(num);
}
