# Supplementary material for: Inference of Genetic Networks From Time-Series and Static Gene Expression Data: Combining a Random-Forest-Based Inference Method With Feature Selection Methods
Source: Front Genet. 2020 Dec 15;11:595912. doi: 10.3389/fgene.2020.595912 (PMC7770182; doi:10.3389/fgene.2020.595912)
Supplement: Supplementary file 3 [file Data_Sheet_2.ZIP › source/src/mvrtrees.C]

//-------------------------Modified VR-Trees
#include "mvrtrees.h"
#include "math.h"

#define _TREEMAXDEPTH_ 32
#define SZ(a) ((int)(a).size())

MVRTREE::MVRTREE()
{
}

MVRTREE::MVRTREE(const vector <vector <FeatureType> >& features,const vector <AnswerType>& answers,const vector <double>& weight,int minNodeSize,int maxLevel,double Alpha,Rand *Ran)
// 学習。訓練データをいれて、決定木を作成する。
// features           説明変数x0,x1,x2...
// answers            目的変数y
// weight             weight for y
// minNodeSize        ノード内
// maxLevel           ノードの深さの最大値
// Alpha              probability for using deterministic test-selection
{
  double Avg,SumMse,R,T,Count;
  const int numData = SZ(features);
  const int numFeatures = SZ(features[0]);
  int Ranking[numData];
  int oldFeature[numFeatures];
  assert(numData==SZ(answers));
  assert(numData>1);

  UsedExamples.resize(numData);
  for (int i = 0;i < numData;i++) {
    UsedExamples[i] = false;
  }

  TREENODE root;  // ルートのノード
  root.level = 0;

  root.bags.resize(numData);
  for (int i = 0; i < numData; i++) {
    root.bags[i] = Ran->randi(numData);
    UsedExamples[root.bags[i]] = true;
  }

  Avg = 0.0;R = 0.0;
  Count = 0.0;
  for (int i = 0;i < numData;i++) {
    R += (answers[root.bags[i]])*(weight[root.bags[i]]);
    T = Avg;
    Avg += R;
    T = Avg - T;
    R = R - T;

    Count += weight[root.bags[i]];
  }
  Avg = Avg/Count;
  SumMse = 0.0;R = 0.0;
  for (int i = 0;i < numData;i++) {
    double tmp;
    tmp = (answers[root.bags[i]] - Avg)*(answers[root.bags[i]] - Avg);

    R += (weight[root.bags[i]])*tmp;
    T = SumMse;
    SumMse += R;
    T = SumMse - T;
    R = R - T;
  }
  root.SumMse = SumMse;
  m_nodes.push_back(root);

  int curNode = 0;
  // m_nodesに子ノードがどんどん追加されていく幅優先探索

  while (curNode < SZ(m_nodes)) {
    TREENODE &node = m_nodes[curNode];
    // 現在のノードに入っている目的変数が、すべて同じかどうかを調べる
    // （その場合は、ノードを分ける必要がなくなる）
    bool equal = true; // すべて同じならtrue
    for (int i = 1;i < SZ(node.bags);i++) {
      if (answers[node.bags[i]] != answers[node.bags[i - 1]]) {
        equal = false;
        break;
      }
    }

    // 葉になる条件のチェック
    if (equal || SZ(node.bags) <= minNodeSize || node.level >= maxLevel) {
      // 葉にして子ノードは増やさない。
      setLeaf( node, curNode, answers );
      continue;
    }

    // どこで分けるのがベストかを調べる
    int bestFeatureID = -1;
    int bestLeft=0, bestRight=0;
    FeatureType bestValue = 0;
    double bestMSE = 1e99;  // 平均との２乗の差の和
    double bestMSEl = 1e99;
    double bestMSEr = 1e99;

    for (int i = 0;i < numFeatures;i++) {
      oldFeature[i] = i;
    }

    if (Alpha < Ran->randd()) { 
      //-------Random Test-Selection
      for (int i = 0;i < numFeatures;i++) {
        double TotalWXX,TotalWX,TotalW;
        double LeftWXX,LeftWX,LeftW;
        double RightWXX,RightWX,RightW;
        double RWXX,RWX,RW,T;
        int totalLeft;  // splitValue未満の個数
        int totalRight; // splitValue以上の個数
        FeatureType splitValue,splitValue1,splitValue2;
        int r,old;

        r = i + Ran->randi(numFeatures - i);
        old = oldFeature[i];
        oldFeature[i] = oldFeature[r];
        oldFeature[r] = old;

        // x0,x1,x2...の、どの軸で分けるかを決める
        const int featureID = oldFeature[i];

        for (int j = 0;j < SZ(node.bags);j++) {
          Ranking[j] = j;
        }
        quick(features,featureID,node.bags,Ranking,0,SZ(node.bags) - 1);

        if (features[node.bags[Ranking[0]]][featureID]
            == features[node.bags[Ranking[SZ(node.bags) - 1]]][featureID]) {
          continue;
        }

        r = Ran->randi(SZ(node.bags));
        splitValue1 = features[node.bags[Ranking[r]]][featureID];
        for (;;) {
          if (splitValue1 == features[node.bags[Ranking[0]]][featureID]) {
            splitValue2 = features[node.bags[Ranking[r + Ran->randi(SZ(node.bags) - r)]]][featureID];
          } else if (splitValue1 == features[node.bags[Ranking[SZ(node.bags) - 1]]][featureID]) {
            splitValue2 = features[node.bags[Ranking[Ran->randi(r)]]][featureID];
          } else {
            splitValue2 = features[node.bags[Ran->randi(SZ(node.bags))]][featureID];
          }
          if (splitValue1 != splitValue2) break;
        }
        splitValue = (splitValue1 + splitValue2)*0.5;

        totalLeft = 0;
        TotalWXX = 0.0;TotalWX = 0.0;TotalW = 0.0;
        LeftWXX = 0.0;LeftWX = 0.0;LeftW = 0.0;
        RWXX = 0.0;RWX = 0.0;RW = 0.0;
        for (int j = 0;j < SZ(node.bags);j++) {
          double xval,wval;

          xval = answers[node.bags[Ranking[j]]];
          wval = weight[node.bags[Ranking[j]]];

          RW += wval;
          T = TotalW;
          TotalW += RW;
          T = TotalW - T;
          RW = RW - T;

          RWX += wval*xval;
          T = TotalWX;
          TotalWX += RWX;
          T = TotalWX - T;
          RWX = RWX - T;

          RWXX += wval*xval*xval;
          T = TotalWXX;
          TotalWXX += RWXX;
          T = TotalWXX - T;
          RWXX = RWXX - T;

          if (features[node.bags[Ranking[j]]][featureID] < splitValue) {
            LeftW = TotalW;
            LeftWX = TotalWX;
            LeftWXX = TotalWXX;
            totalLeft++;
          }
        }
        totalRight = SZ(node.bags) - totalLeft;
        RightW = TotalW - LeftW;
        RightWX = TotalWX - LeftWX;
        RightWXX = TotalWXX - LeftWXX;

        double meanLeft = (LeftWX / LeftW);
        double meanRight = (RightWX / RightW);
        bestMSEl = LeftWXX - meanLeft*meanLeft*LeftW;
        bestMSEr = RightWXX -  meanRight*meanRight*RightW;
        if (bestMSEl < 0.0) bestMSEl = 0.0;
        if (bestMSEr < 0.0) bestMSEr = 0.0;
        bestMSE = bestMSEl + bestMSEr;
        bestValue = splitValue;
        bestFeatureID = featureID;
        bestLeft = totalLeft;
        bestRight = totalRight;
        break;
      }
    } else {
      //-------Deterministic Test-Selection
      for (int i = 0;i < numFeatures;i++) {
        int oldpositionID;
        double TotalWXX,TotalWX,TotalW;
        double LeftWXX,LeftWX,LeftW;
        double RWXX,RWX,RW,T;
        int totalLeft;  // splitValue未満の個数
        int totalRight; // splitValue以上の個数
        FeatureType oldsplitValue;
        int r,old;

        r = i + Ran->randi(numFeatures - i);
        old = oldFeature[i];
        oldFeature[i] = oldFeature[r];
        oldFeature[r] = old;

        // x0,x1,x2...の、どの軸で分けるかを決める
        const int featureID = oldFeature[i];

        for (int j = 0;j < SZ(node.bags);j++) {
          Ranking[j] = j;
        }
        quick(features,featureID,node.bags,Ranking,0,SZ(node.bags) - 1);

        if (features[node.bags[Ranking[0]]][featureID]
            == features[node.bags[Ranking[SZ(node.bags) - 1]]][featureID]) {
          continue;
        }

        oldpositionID = 0;
        totalLeft = 0;
        totalRight = SZ(node.bags);
        TotalWXX = 0.0;TotalWX = 0.0;TotalW = 0.0;
        LeftWXX = 0.0;LeftWX = 0.0;LeftW = 0.0;
        RWXX = 0.0;RWX = 0.0;RW = 0.0;
        for (int j = 0;j < SZ(node.bags);j++) {
          double xval,wval;

          xval = answers[node.bags[Ranking[j]]];
          wval = weight[node.bags[Ranking[j]]];

          RW += wval;
          T = TotalW;
          TotalW += RW;
          T = TotalW - T;
          RW = RW - T;

          RWX += wval*xval;
          T = TotalWX;
          TotalWX += RWX;
          T = TotalWX - T;
          RWX = RWX - T;

          RWXX += wval*xval*xval;
          T = TotalWXX;
          TotalWXX += RWXX;
          T = TotalWXX - T;
          RWXX = RWXX - T;
        }
        RWXX = 0.0;RWX = 0.0;RW = 0.0;
        oldsplitValue = features[node.bags[Ranking[0]]][featureID];
        for (int j = 1;j < SZ(node.bags);j++) {
          const int positionID = j;
          const FeatureType splitValue = features[node.bags[Ranking[positionID]]][featureID];
          double RightWXX,RightWX,RightW;

          if (splitValue == oldsplitValue) {
            continue;
          } else {
            oldsplitValue = splitValue;
          }

          for (int p = oldpositionID;p < positionID;p++) {
            double xval,wval;

            totalLeft++;
            totalRight--;

            xval = answers[node.bags[Ranking[p]]];
            wval = weight[node.bags[Ranking[p]]];

            RW += wval;
            T = LeftW;
            LeftW += RW;
            T = LeftW - T;
            RW = RW - T;

            RWX += wval*xval;
            T = LeftWX;
            LeftWX += RWX;
            T = LeftWX - T;
            RWX = RWX - T;

            RWXX += wval*xval*xval;
            T = LeftWXX;
            LeftWXX += RWXX;
            T = LeftWXX - T;
            RWXX = RWXX - T;
          }
          RightW = TotalW - LeftW;
          RightWX = TotalWX - LeftWX;
          RightWXX = TotalWXX - LeftWXX;

          oldpositionID = positionID;

          // nodeBagのデータが"未満"か"以上"のどちらかに全部偏ってるので
          // 分け方として意味がないので、すぐやめる。
          if (totalLeft == 0 || totalRight == 0) continue;

          // 平均との差を求める（回帰用）
          double meanLeft = (LeftWX / LeftW);
          double meanRight = (RightWX / RightW);
          double mse;
          double msel = LeftWXX - meanLeft*meanLeft*LeftW;
          double mser = RightWXX -  meanRight*meanRight*RightW;

          if (msel < 0.0) msel = 0.0;
          if (mser < 0.0) mser = 0.0;
          mse = msel + mser;

          if (mse < bestMSE) {
            bestMSE = mse;
            bestMSEl = msel;
            bestMSEr = mser;
            bestValue = splitValue;
            bestFeatureID = featureID;
            bestLeft = totalLeft;
            bestRight = totalRight;
          }
        }
      }
    }
    // 左か右にどちらかに偏るような分け方しかできなかった場合は、葉にする
    // （すべての分け方を試すわけではないので、こういうことは起こりえます）
    if (bestLeft == 0 || bestRight == 0) {
      setLeaf( node, curNode, answers );
      continue;
    }

    // うまく分けれたので、新しい子ノードを２つ追加する
    TREENODE left;
    TREENODE right;

    left.level = right.level = node.level + 1;
    left.SumMse = bestMSEl;
    right.SumMse = bestMSEr;

    node.featureID = bestFeatureID;
    node.value = bestValue;
    node.left = SZ(m_nodes);
    node.right = SZ(m_nodes) + 1;

    left.bags.resize(bestLeft);
    right.bags.resize(bestRight);
    for (int p = 0;p < SZ(node.bags);p++) {
      if (features[node.bags[p]][node.featureID] < node.value) {
        left.bags[--bestLeft] = node.bags[p];
      } else {
        right.bags[--bestRight] = node.bags[p];
      }
    }

    m_nodes.push_back(left);
    m_nodes.push_back(right);
    curNode++;
  }

#ifdef _MemorySave_
  for (curNode = 0;curNode < SZ(m_nodes);curNode++) {
    TREENODE &node = m_nodes[curNode];
    node.bags.clear();
  }
#endif
}

AnswerType MVRTREE::Estimate(const vector <FeatureType>& features) const
// 予測
// features テスト用の説明変数x0,x1,x2のセット
// 返り値   目的変数yの予測値
{
  // ルートからたどるだけ
  const TREENODE *pNode = &m_nodes[0];
  while (true) {
    if (pNode->leaf) {
      break;
    }

    const int nextNodeID = features[pNode->featureID] < pNode->value ? pNode->left : pNode->right;
    pNode = &m_nodes[nextNodeID];
  }
  return pNode->answer;
}

double MVRTREE::Importance(int num)
{
  double S,R,T;

  S = 0.0;R = 0.0;
  for (int i = 0;i < SZ(m_nodes);i++) {
    if ((m_nodes[i].leaf == false) && (m_nodes[i].featureID == num)) {
      R += m_nodes[i].SumMse;
      R -= m_nodes[m_nodes[i].left].SumMse;
      R -= m_nodes[m_nodes[i].right].SumMse;
      T = S;
      S += R;
      T = S - T;
      R = R - T;
    }
  }
  return S;
}

int MVRTREE::CommonAncesterDepth(const vector <FeatureType>& features1, const vector <FeatureType>& features2)
{
  const TREENODE *pNode = &m_nodes[0];
  while (true) {
    if (pNode->leaf) {
      break;
    }

    const int nextNodeID1 = features1[pNode->featureID] < pNode->value ? pNode->left : pNode->right;
    const int nextNodeID2 = features2[pNode->featureID] < pNode->value ? pNode->left : pNode->right;
    if (nextNodeID1 != nextNodeID2) break;

    pNode = &m_nodes[nextNodeID1];
  }
  return pNode->level;
}

void MVRTREE::setLeaf(TREENODE& node, int& curNode, const vector<AnswerType>& answers) const
// nodeを葉にして、curNodeを次のノードへ進める
{
  node.leaf = true;

  // 回帰の場合は、目的変数yの平均を求める
  node.answer = 0.0;
  for (int p = 0;p < SZ(node.bags);p++) {
    node.answer += answers[node.bags[p]];
  }

  assert(SZ(node.bags) > 0);
  if (SZ(node.bags)) {
    node.answer /= SZ(node.bags);
  }
  curNode++;
}

void MVRTREE::quick(const vector <vector <FeatureType> >& features,const int featureID,const vector <int>& bags,int *ranking,int le,int ri)
{
  int i,j,s,t;
  FeatureType p;

  s = (le + ri)/2;p = features[bags[ranking[s]]][featureID];
  i = le;j = ri;
  while (i <= j) {
    while (features[bags[ranking[i]]][featureID] < p) i++;
    while (features[bags[ranking[j]]][featureID] > p) j--;
    if (i <= j) {
      t = ranking[i];ranking[i] = ranking[j];ranking[j] = t;
      i++;j--;
    }
  }
  if (le < j) quick(features,featureID,bags,ranking,le,j);
  if (i < ri) quick(features,featureID,bags,ranking,i,ri);
}

MVRTREES::MVRTREES()
{
  Clear();
}

void MVRTREES::Clear()
{
  m_trees.clear();
}

void MVRTREES::Train(const vector <vector <FeatureType> >& features,const vector <AnswerType>& answers,const vector <double>& weight,int treesNo,int minNodeSize,double Alpha,Rand *Ran)
// 訓練
// 繰り返し呼ぶことで木を追加することもできる。
// features           説明変数x0,x1,x2...のセット
// answers            目的変数yのセット
// weight             weight for y
// treesNo　　　　　　追加する木の数
// minNodeSize        ノード内
// Alpha              Probability for using Deterministic Test-Selection
{
  for(int i = 0;i < treesNo;i++) {
      m_trees.push_back(MVRTREE(features, answers, weight, minNodeSize, _TREEMAXDEPTH_, Alpha,Ran));
  }
}

AnswerType MVRTREES::EstimateRegression(vector <FeatureType> &features)
{
  double S,R,T;

  if (SZ(m_trees) == 0) return 0.0;

  // すべての木から得られた結果の平均をとるだけ
  S = 0.0;R = 0.0;
  for(int i = 0;i < SZ(m_trees);i++) {
    R += m_trees[i].Estimate(features);
    T = S;
    S += R;
    T = S - T;
    R = R - T;
  }
  return S/SZ(m_trees);
}

double MVRTREES::Importance(int num)
{
  double S,R,T;

  S = 0.0;R = 0.0;
  for (int i = 0;i < SZ(m_trees);i++) {
    R += m_trees[i].Importance(num);
    T = S;
    S += R;
    T = S - T;
    R = R - T;
  }
  return S/SZ(m_trees);
}

double MVRTREES::EachTreeImportance(int treenum,int num)
{
  if ((treenum < 0) || (treenum >= SZ(m_trees))) return 0.0;
  return m_trees[treenum].Importance(num);
}

double MVRTREES::PermutationImportance(const vector <vector <FeatureType> >& features,const vector <AnswerType>& answers,const vector <double>& weight,Rand *Ran,int num)
{
  int i,j,k,r;
  double S,R,S0,R0,S1,R1,T;
  vector <int> permutation;
  vector <FeatureType> Input;
  const int numData = SZ(features);
  const int numFeatures = SZ(features[0]);
  const int numTrees = SZ(m_trees);
  assert(numData==SZ(answers));
  assert(numData>1);

  if ((num < 0 ) || (num >= numFeatures)) {
    fprintf(stderr,"Out Of Range\n");
    exit(1);
  }

  //----------------------------generate random permutation
  permutation.resize(numData);
  for (i = 0;i < numData;i++) {
    permutation[i] = i;
  }
  if (Ran != NULL) {
    for (i = 0;i < numData - 1;i++) {
      int tmp;

      r = i + Ran->randi(numData - i);
      tmp = permutation[i];
      permutation[i] = permutation[r];
      permutation[r] = tmp;
    }
  }

  //----------------------------init input vector
  Input.resize(numFeatures);

  //----------------------------Main Loop
  S = 0.0;R = 0.0;
  for (i = 0;i < numTrees;i++) {
    double tmp;

    S0 = 0.0;R0 = 0.0;S1 = 0.0;R1 = 0.0;
    for (j = 0;j < numData;j++) {
      if (m_trees[i].UsedExamples[j] == true) continue;

      for (k = 0;k < numFeatures;k++) {
        Input[k] = features[j][k];
      }
      Input[num] = features[permutation[j]][num];
      tmp = m_trees[i].Estimate(Input) - answers[j];

      R0 += tmp*tmp*(weight[j]);
      T = S0;
      S0 += R0;
      T = S0 - T;
      R0 = R0 - T;

      R1 += weight[j];
      T = S1;
      S1 += R1;
      T = S1 - T;
      R1 = R1 - T;
    }

    if (fabs(S1) < 1.0e-10) continue; 
    R += S0/S1;
    T = S;
    S += R;
    T = S - T;
    R = R - T;
  }
  S = S/((double)numTrees);
  return S;
}

double MVRTREES::ModifiedPermutationImportance(const vector <vector <FeatureType> >& features,const vector <AnswerType>& answers,const vector <double>& weight,Rand *Ran,int num)
{
  int i,j,k,r,cnt;
  double S,R,S0,R0,S1,R1,T;
  vector <int> permutation;
  vector <FeatureType> Input;
  const int numData = SZ(features);
  const int numFeatures = SZ(features[0]);
  const int numTrees = SZ(m_trees);
  assert(numData==SZ(answers));
  assert(numData>1);

  if ((num < 0 ) || (num >= numFeatures)) {
    fprintf(stderr,"Out Of Range\n");
    exit(1);
  }

  //----------------------------generate random permutation
  permutation.resize(numData);
  for (i = 0;i < numData;i++) {
    permutation[i] = i;
  }
  if (Ran != NULL) {
    for (i = 0;i < numData - 1;i++) {
      int tmp;

      r = i + Ran->randi(numData - i);
      tmp = permutation[i];
      permutation[i] = permutation[r];
      permutation[r] = tmp;
    }
  }

  //----------------------------init input vector
  Input.resize(numFeatures);

  //----------------------------Main Loop
  S = 0.0;R = 0.0;S0 = 0.0;R0 = 0.0;
  for (j = 0;j < numData;j++) {
    double tmp;

    for (k = 0;k < numFeatures;k++) {
      Input[k] = features[j][k];
    }
    Input[num] = features[permutation[j]][num];

    S1 = 0.0;R1 = 0.0;cnt = 0;
    for (i = 0;i < numTrees;i++) {
      if (m_trees[i].UsedExamples[j] != true) {
        R1 += m_trees[i].Estimate(Input);
        T = S1;
        S1 += R1;
        T = S1 - T;
        R1 = R1 - T;
        cnt++;
      }
    }
    if (cnt == 0) continue;

    tmp = S1/((double)cnt) - answers[j];
    R0 += tmp*tmp*(weight[j]);
    T = S0;
    S0 += R0;
    T = S0 - T;
    R0 = R0 - T;

    R += weight[j];
    T = S;
    S += R;
    T = S - T;
    R = R - T;
  }
  if (fabs(S) < 1.0e-10) {
    fprintf(stderr,"A sum of weights is too small.\n");
    exit(1);
  }

  S1 = S0/S;
  return S1;
}

double MVRTREES::CommonAncesterDepth(const vector <FeatureType> &features1,const vector <FeatureType> &features2)
{
  int Sum;
  double S;

  if (SZ(m_trees) == 0) return 0.0;

  // すべての木から得られた結果の平均をとるだけ
  Sum = 0; 
  for(int i = 0;i < SZ(m_trees);i++) {
    Sum += m_trees[i].CommonAncesterDepth(features1,features2);
  }
  S = (double)Sum;
  return S/SZ(m_trees);
}
