# Supplementary material for: Inference of Genetic Networks From Time-Series and Static Gene Expression Data: Combining a Random-Forest-Based Inference Method With Feature Selection Methods
Source: Front Genet. 2020 Dec 15;11:595912. doi: 10.3389/fgene.2020.595912 (PMC7770182; doi:10.3389/fgene.2020.595912)
Supplement: Supplementary file 3 [file Data_Sheet_2.ZIP › source/src/objfunc.C]

#include <cstdio>
#include <cstdlib>
#include <iostream>
#include <vector>
#include <algorithm>
#include <assert.h>
#include <math.h>
#include "localsetting.h"
#include "mrforest.h"
#include "vector.h"
#include "individual.h"

int NumOfGenes,NumOfData,Focus,NumOfSamples;
VECTOR *InputData;
double *OutputData;
VECTOR *StedyStateData;
vector < vector <FeatureType> > allFeatures;
vector < AnswerType > allAnswers;
vector < double > allWeights;
MRANDOMFOREST RForest;
Rand *Ran;
LOCALSETTING *LocalSetting;

void SetData(int ng,int nd,int focus,VECTOR *IData,double *OData,int ns,VECTOR *SData,double *Weight,Rand *r,LOCALSETTING *ls)
{
  int i,j,cnt;

  NumOfGenes = ng;
  NumOfData = nd;
  Focus = focus;
  NumOfSamples = ns;

  InputData = IData;
  OutputData = OData;
  StedyStateData = SData;

  Ran = r;
  LocalSetting = ls;

  allFeatures.resize(NumOfData + NumOfSamples);
  for (i = 0;i < NumOfData + NumOfSamples;i++) {
    allFeatures[i].resize(NumOfGenes - 1);
  }
  allAnswers.resize(NumOfData + NumOfSamples);
  allWeights.resize(NumOfData + NumOfSamples);

  for (i = 0;i < NumOfData;i++) {
    cnt = 0;
    for (j = 0;j < NumOfGenes;j++) {
      if (j == Focus) continue;
      allFeatures[i][cnt] = InputData[i].Data[j];
      cnt++;
    }
  }
  for (i = 0;i < NumOfSamples;i++) {
    cnt = 0;
    for (j = 0;j < NumOfGenes;j++) {
      if (j == Focus) continue;
      allFeatures[i + NumOfData][cnt] = StedyStateData[i].Data[j];
      cnt++;
    }
  }
  for (i = 0;i < NumOfData + NumOfSamples;i++) {
    allWeights[i] = Weight[i];
  }
}

void CalcFitness(INDIVIDUAL *Indiv)
{
  int i,cnt;
  double param;
  double S,R,T;

  if ((Indiv->GetData(0) < LocalSetting->LowerBound)
      || (LocalSetting->UpperBound < Indiv->GetData(0))) {
    Indiv->SetInfeasible(_INDIVIDUAL_INFEASIBLE_);
    return;
  }
  param = exp(Indiv->GetData(0));

  for (i = 0;i < NumOfData;i++) {
    allAnswers[i] = OutputData[i] + param*(InputData[i].Data[Focus]);
  }
  for (i = 0;i < NumOfSamples;i++) {
    allAnswers[i + NumOfData] = param*(StedyStateData[i].Data[Focus]);
  }

  RForest.Clear();
  RForest.Train(allFeatures,allAnswers,allWeights,LocalSetting->NumOfTrees,5,LocalSetting->NumOfAttributes,Ran);

  S = 0.0;R = 0.0;
  for (i = 0;i < NumOfData + NumOfSamples;i++) {
    T = RForest.EstimateRegression(allFeatures[i]) - allAnswers[i];

    R += (allWeights[i])*T*T;
    T = S;
    S += R;
    T = S - T;
    R = R - T;
  }
  S = S/fabs(param);
  Indiv->SetInfeasible(_INDIVIDUAL_FEASIBLE_);
  Indiv->SetFitness(0,S);
}

int ConstructTrainingData(INDIVIDUAL *Indiv)
{
  int i,cnt;
  double param;
  double S,R,T;

  if ((Indiv->GetData(0) < LocalSetting->LowerBound)
      || (LocalSetting->UpperBound < Indiv->GetData(0))) {
    return 0;
  }
  param = exp(Indiv->GetData(0));

  for (i = 0;i < NumOfData;i++) {
    allAnswers[i] = OutputData[i] + param*(InputData[i].Data[Focus]);
  }
  for (i = 0;i < NumOfSamples;i++) {
    allAnswers[i + NumOfData] = param*(StedyStateData[i].Data[Focus]);
  }
  return 1;
}

double CalcWMse0(INDIVIDUAL *Indiv)
{
  int i;
  double param,WAvg;
  double S,R,T,Count;

  if ((Indiv->GetData(0) < LocalSetting->LowerBound)
      || (LocalSetting->UpperBound < Indiv->GetData(0))) {
    Indiv->SetInfeasible(_INDIVIDUAL_INFEASIBLE_);
    return -1;
  }
  param = exp(Indiv->GetData(0));

  S = 0.0;R = 0.0;
  Count = 0.0;
  for (i = 0;i < NumOfData;i++) {
    R += (OutputData[i] + param*(InputData[i].Data[Focus]))*(allWeights[i]);
    T = S;
    S += R;
    T = S - T;
    R = R - T;

    Count += allWeights[i];
  }
  for (i = 0;i < NumOfSamples;i++) {
    R += param*(StedyStateData[i].Data[Focus])*(allWeights[i + NumOfData]);
    T = S;
    S += R;
    T = S - T;
    R = R - T;

    Count += allWeights[i + NumOfData];
  }
  WAvg = S/Count;

  S = 0.0;R = 0.0;
  for (i = 0;i < NumOfData;i++) {
    T = OutputData[i] + param*(InputData[i].Data[Focus]) - WAvg;

    R += (allWeights[i])*T*T;
    T = S;
    S += R;
    T = S - T;
    R = R - T;
  }
  for (i = 0;i < NumOfSamples;i++) {
    T = param*(StedyStateData[i].Data[Focus]) - WAvg;

    R += (allWeights[i + NumOfData])*T*T;
    T = S;
    S += R;
    T = S - T;
    R = R - T;
  }

  return S;
}

MRANDOMFOREST *GetRandomForest()
{
  return &RForest;
}
