# Supplementary material for: Inference of Genetic Networks From Time-Series and Static Gene Expression Data: Combining a Random-Forest-Based Inference Method With Feature Selection Methods
Source: Front Genet. 2020 Dec 15;11:595912. doi: 10.3389/fgene.2020.595912 (PMC7770182; doi:10.3389/fgene.2020.595912)
Supplement: Supplementary file 3 [file Data_Sheet_2.ZIP › source/src/rand.C]

#include <math.h>
#include "rand.h"

#define E  2.718281828459045235

Rand::Rand()
{
  mti = N_RAND+1;
  initrand(1);
}

/*
void Rand::initrand(int i)
{
  irand = i;
}
*/
/*
int Rand::randi(int max)
//********************0¡Ámax-1¤ÎÀ°¿ôÍð¿ô
{
  double rand_max = 2147483648.0;
  double r1,r2;
  int r;

  r1 = (double)rand0();
  r2 = (double)max;
  r = (int)(r1/rand_max*r2);
  return r;
}
*/
int Rand::erandi(int max,double thre)
//*********************n(1¡Ámax)¤ÎÁªÂò³ä¹ç=(thre)^n¤Ë½¾¤¦Íð¿ô
{
  int ret;
  for (;;)
      for (ret = 1;ret <= max;ret++) if (randd() <= thre) return ret;
}

int Rand::frandi(int max)
//*********************n(1¡Ámax)¤ÎÁªÂò³ä¹ç=max - n¤Ë½¾¤¦Íð¿ô
{
  int r;
  
  r = randi(max) + 1;
  if (randi(max + 1) < r) r = max + 1 - r;
  
  return r;
}
/*
double Rand::randd()
//*********************0¡Á1¤Î°ìÍÍÍð¿ô
{
  double rr;
  irand = irand*48828125 + 19;
  for (;irand < 0;) irand = (irand + 2147483647) + 1;
  rr = (double)irand*0.4656613e-9;

  return rr;
}
*/
double Rand::Nrandd()
//**********************Ê¿¶Ñ0¡¢Ê¬»¶1¤ÎÀµµ¬Íð¿ô
{
  int i;
  double x,z;

  x = 0;
  for (i = 0;i < 12;i++) x += randd();
  
  z = x - 6;
  return z;
}

double Rand::gamma_rnd1(int two_a)
//*********************************¥¬¥ó¥ÞÊ¬ÉÛ
{
  int i;
  double x,r;

  x = 1;
  for (i = two_a/2;i > 0;i--) x *= randd();
  x = -log(x);

  if ((two_a & 1) != 0)
  {  /* if two_a is odd */
    r = Nrandd(); 
    x += 0.5 * r * r;
  }
  return x;
}

double Rand::gamma_rnd(double a)
//********************* ¥¬¥ó¥ÞÊ¬ÉÛ, a > 0
{
  double t,u,x,y;

  if (a > 1)
  {
    t = sqrt(2 * a - 1);
    do {
      do {
        /* ¼¡¤Î£´¹Ô¤Ï y = tan(PI * rnd()) ¤ÈÆ±ÃÍ */
        do {
          x = 1 - randd();  y = 2 * randd() - 1;
        } while (x * x + y * y > 1);
        y /= x;
        x = t * y + a - 1;
      } while (x <= 0);
      u = (a - 1) * log(x / (a - 1)) - t * y;
    } while (u < -50 || randd() > (1 + y * y) * exp(u));
  }
  else
  {
    t = E / (a + E);
    do {
      if (randd() < t) {
        x = pow(randd(), 1 / a);  y = exp(-x);
      } else {
        x = 1 - log(randd());  y = pow(x, a - 1);
      }
    } while (randd() >= y);
  }
  return x;
}

/*
int Rand::rand0()
{
  irand = irand*48828125 + 19;
  for (;irand < 0;) irand = (irand + 2147483647) + 1;
  return irand;
}
*/

/* A C-program for MT19937: Real number version (1999/10/28)    */
/*   genrand() generates one pseudorandom real number (double)  */
/* which is uniformly distributed on [0,1]-interval, for each   */
/* call. sgenrand(seed) sets initial values to the working area */
/* of 624 words. Before genrand(), sgenrand(seed) must be       */
/* called once. (seed is any 32-bit integer.)                   */
/* Integer generator is obtained by modifying two lines.        */
/*   Coded by Takuji Nishimura, considering the suggestions by  */
/* Topher Cooper and Marc Rieffel in July-Aug. 1997.            */

/* This library is free software; you can redistribute it and/or   */
/* modify it under the terms of the GNU Library General Public     */
/* License as published by the Free Software Foundation; either    */
/* version 2 of the License, or (at your option) any later         */
/* version.                                                        */
/* This library is distributed in the hope that it will be useful, */
/* but WITHOUT ANY WARRANTY; without even the implied warranty of  */
/* MERCHANTABILITY or FITNESS FOR A PARTICULAR PURPOSE.            */
/* See the GNU Library General Public License for more details.    */
/* You should have received a copy of the GNU Library General      */
/* Public License along with this library; if not, write to the    */
/* Free Foundation, Inc., 59 Temple Place, Suite 330, Boston, MA   */ 
/* 02111-1307  USA                                                 */

/* Copyright (C) 1997, 1999 Makoto Matsumoto and Takuji Nishimura. */
/* When you use this, send an email to: matumoto@math.keio.ac.jp   */
/* with an appropriate reference to your work.                     */

/* REFERENCE                                                       */
/* M. Matsumoto and T. Nishimura,                                  */
/* "Mersenne Twister: A 623-Dimensionally Equidistributed Uniform  */
/* Pseudo-Random Number Generator",                                */
/* ACM Transactions on Modeling and Computer Simulation,           */
/* Vol. 8, No. 1, January 1998, pp 3--30.                          */


/* Initializing the array with a seed */
void Rand::initrand(unsigned long seed) 
{
    int i;

    for (i=0;i<N_RAND;i++) {
         mt[i] = seed & 0xffff0000;
         seed = 69069 * seed + 1;
         mt[i] |= (seed & 0xffff0000) >> 16;
         seed = 69069 * seed + 1;
    }
    mti = N_RAND;
}

unsigned long Rand::rand0()
{
    unsigned long y;
    static unsigned long mag01[2]={0x0, MATRIX_A};
    /* mag01[x] = x * MATRIX_A  for x=0,1 */

    if (mti >= N_RAND) { /* generate N words at one time */
        int kk;

        if (mti == N_RAND+1)   /* if sgenrand() has not been called, */
            initrand(4357); /* a default initial seed is used   */

        for (kk=0;kk<N_RAND-M_RAND;kk++) {
            y = (mt[kk]&UPPER_MASK)|(mt[kk+1]&LOWER_MASK);
            mt[kk] = mt[kk+M_RAND] ^ (y >> 1) ^ mag01[y & 0x1];
        }
        for (;kk<N_RAND-1;kk++) {
            y = (mt[kk]&UPPER_MASK)|(mt[kk+1]&LOWER_MASK);
            mt[kk] = mt[kk+(M_RAND-N_RAND)] ^ (y >> 1) ^ mag01[y & 0x1];
        }
        y = (mt[N_RAND-1]&UPPER_MASK)|(mt[0]&LOWER_MASK);
        mt[N_RAND-1] = mt[M_RAND-1] ^ (y >> 1) ^ mag01[y & 0x1];

        mti = 0;
    }
  
    y = mt[mti++];
    y ^= TEMPERING_SHIFT_U(y);
    y ^= TEMPERING_SHIFT_S(y) & TEMPERING_MASK_B;
    y ^= TEMPERING_SHIFT_T(y) & TEMPERING_MASK_C;
    y ^= TEMPERING_SHIFT_L(y);
 
   return y; /* for integer generation */
}

double Rand::randd()
{
  unsigned long y;

  y = rand0();
  return ( (double)y * 2.3283064370807974e-10 );
}

int Rand::randi(int max)
//********************0¡Ámax-1¤ÎÀ°¿ôÍð¿ô
{
  int r;
  double d;

TOP:
  d = randd();
  r = (int)(d*(double)max);

  if (r < 0 || r > max - 1) goto TOP;
  return r;
}

double Rand::NranddBM()
{
  static int cnt = 0;
  static double z1,z2;
  double x1,x2,tmp1,tmp2;

  if (cnt == 0) {
    for (;;) {
      x1 = randd();
      if ((0.0 < x1) && (x1 < 1.0)) break;
    }
    for (;;) {
      x2 = randd();
      if ((0.0 < x2) && (x2 < 1.0)) break;
    }
    tmp1 = 2.0*M_PI*x2;
    tmp2 = sqrt(-2.0*log(x1));

    z1 = tmp2*cos(tmp1);
    z2 = tmp2*sin(tmp1);
    cnt = 1;
    return z1;
  }
  cnt = 0;
  return z2;
}
