# Supplementary material for: Inference of Genetic Networks From Time-Series and Static Gene Expression Data: Combining a Random-Forest-Based Inference Method With Feature Selection Methods
Source: Front Genet. 2020 Dec 15;11:595912. doi: 10.3389/fgene.2020.595912 (PMC7770182; doi:10.3389/fgene.2020.595912)
Supplement: Supplementary file 3 [file Data_Sheet_2.ZIP › source/src/readparam.C]

#include "readparam.h"

int ReadLocalSetting(FILE *fp,LOCALSETTING &param)
{
  int ret;
  char str1[1024],str2[1024];

  param.NumOfTrees = 10000;
  param.NumOfAttributes = 2;
  param.MaxIter = 50;
  param.UpperBound = -10;
  param.LowerBound = 10;
  param.RndSeed = 1;

  param.RFIter = 10;
  param.RFNumOfTrees = 100;
  param.RFNumOfAttributes = 2;
  param.RFCutOff = 0;

  param.VTIter = 10;
  param.VTNumOfTrees = 100;
  param.VTAlpha = 0.5;
  param.VTCutOff = 0;

  param.ETIter = 10;
  param.ETNumOfTrees = 100;
  param.ETNumOfAttributes = 2;
  param.ETCutOff = 0;

  param.OutputOriginal = 0;

  for (;;) {
    ret =  fscanf(fp,"%s %s",str1,str2);
    if (ret == EOF) break;
    if (ret < 2) continue;

    if (strcmp(str1,"NumOfTrees="     )  == 0)
        param.NumOfTrees = atoi(str2);
    if (strcmp(str1,"NumOfAttributes=") == 0)
        param.NumOfAttributes = atoi(str2);
    if (strcmp(str1,"MaxIter="        ) == 0)
        param.MaxIter = atoi(str2);
    if (strcmp(str1,"UpperBound="     ) == 0)
        param.UpperBound = atof(str2);
    if (strcmp(str1,"LowerBound="     ) == 0)
        param.LowerBound = atof(str2);
    if (strcmp(str1,"RndSeed=") == 0)
        param.RndSeed = atoi(str2);

    if (strcmp(str1,"RFIter=") == 0)
        param.RFIter = atoi(str2);
    if (strcmp(str1,"RFNumOfTrees="     )  == 0)
        param.RFNumOfTrees = atoi(str2);
    if (strcmp(str1,"RFNumOfAttributes=") == 0)
        param.RFNumOfAttributes = atoi(str2);
    if (strcmp(str1,"RFCutOff=") == 0)
        param.RFCutOff = atoi(str2);

    if (strcmp(str1,"VTIter=") == 0)
        param.VTIter = atoi(str2);
    if (strcmp(str1,"VTNumOfTrees="     )  == 0)
        param.VTNumOfTrees = atoi(str2);
    if (strcmp(str1,"VTAlpha=") == 0)
        param.VTAlpha = atof(str2);
    if (strcmp(str1,"VTCutOff=") == 0)
        param.VTCutOff = atoi(str2);

    if (strcmp(str1,"ETIter=") == 0)
        param.ETIter = atoi(str2);
    if (strcmp(str1,"ETNumOfTrees="     )  == 0)
        param.ETNumOfTrees = atoi(str2);
    if (strcmp(str1,"ETNumOfAttributes=") == 0)
        param.ETNumOfAttributes = atoi(str2);
    if (strcmp(str1,"ETCutOff=") == 0)
        param.ETCutOff = atoi(str2);

    if (strcmp(str1,"OutputOriginal=") == 0) {
      if (strcasecmp(str2,"YES") == 0) {
        param.OutputOriginal = 1;
      } else {
        param.OutputOriginal = 0;
      }
    }
  }

  return 1;
}

int WriteLocalSetting(LOCALSETTING &param)
{
  fprintf(stderr,"NumOfTrees = %d\n",param.NumOfTrees);
  fprintf(stderr,"NumOfAttributes = %d\n",param.NumOfAttributes);
  fprintf(stderr,"MaxIter = %d\n",param.MaxIter);
  fprintf(stderr,"Bound: [%le,%le]\n",param.LowerBound,param.UpperBound);
  fprintf(stderr,"RndSeed = %d\n",param.RndSeed);

  fprintf(stderr,"RFIter = %d\n",param.RFIter);
  fprintf(stderr,"RFNumOfTrees = %d\n",param.RFNumOfTrees);
  fprintf(stderr,"RFNumOfAttributes = %d\n",param.RFNumOfAttributes);
  fprintf(stderr,"RFCutOff = %d\n",param.RFCutOff);

  fprintf(stderr,"VTIter = %d\n",param.VTIter);
  fprintf(stderr,"VTNumOfTrees = %d\n",param.VTNumOfTrees);
  fprintf(stderr,"VTAlpha = %le\n",param.VTAlpha);
  fprintf(stderr,"VTCutOff = %d\n",param.VTCutOff);

  fprintf(stderr,"ETIter = %d\n",param.ETIter);
  fprintf(stderr,"ETNumOfTrees = %d\n",param.ETNumOfTrees);
  fprintf(stderr,"ETNumOfAttributes = %d\n",param.ETNumOfAttributes);
  fprintf(stderr,"ETCutOff = %d\n",param.ETCutOff);

  if (param.OutputOriginal == 1) {
    fprintf(stderr,"OutputOriginal = Yes\n");
  }

  return 1;
}

int GetNumOfDataSS(FILE *fp,int& ns, int& total)
{
  char str[4096];

  //*********************************Init
  if (ReadBlock(fp,str,4096) != 1) return 0;
  ns = atoi(str);
  if (ReadBlock(NULL,str,4096) != 1) return 0;
  total = atoi(str);

  return 1;
}

int GetNumOfData(FILE *fp,int& ne, int& total,int &ts)
{
  char str[4096];

  //*********************************Init
  if (ReadBlock(fp,str,4096) != 1) return 0;
  ne = atoi(str);
  if (ReadBlock(NULL,str,4096) != 1) return 0;
  total = atoi(str);
  if (ReadBlock(NULL,str,4096) != 1) return 0;
  ts = atoi(str);

  return 1;
}

int ReadSteadyStateData(FILE *fp,VECTOR *steadystate)
{
  int j,k,ns,total;
  char str[4096];
  double val;

  //*********************************Init
  if (steadystate == NULL) return 0;
  if (ReadBlock(fp,str,4096) != 1) return 0;
  ns = atoi(str);
  if (ReadBlock(NULL,str,4096) != 1) return 0;
  total = atoi(str);

  //*********************************Main
  for (k = 0;k < ns;k++) {
    if (ReadBlock(NULL,str,4096) != 1) return 0;//comment

    for (j = 0;j < total;j++) {
      if (ReadBlock(NULL,str,4096) != 1) return 0;
      val = atof(str);
      steadystate[k].Data[j] = val;
    }
  }

  return 1;
}

int ReadTimecoucseData(FILE *fp,VECTOR *timecourse)
{
  int i,j,k,ne,total,ts;
  char str[4096];
  double val;

  //*********************************Init
  if (timecourse == NULL) return 0;
  if (ReadBlock(fp,str,4096) != 1) return 0;
  ne = atoi(str);
  if (ReadBlock(NULL,str,4096) != 1) return 0;
  total = atoi(str);
  if (ReadBlock(NULL,str,4096) != 1) return 0;
  ts = atoi(str);

  //*********************************Main
  for (k = 0;k < ne;k++) {
    for (i = 0;i < ts;i++) {
      if (ReadBlock(NULL,str,4096) != 1) return 0;//time

      for (j = 0;j < total;j++) {
        if (ReadBlock(NULL,str,4096) != 1) return 0;
        val = atof(str);
        timecourse[k*ts + i].Data[j] = val;
      }
    }
  }

  return 1;
}

int ReadSlope(FILE *fp,double *Slope,int fs)
{
  int ne,total,ts,focus;
  int i,j,k;
  char str[4096];
  double val;

  //--------------------------------------------init
  if (Slope == NULL) return 0;
  if (ReadBlock(fp,str,4096) != 1) return 0;
  ne = atoi(str);
  if (ReadBlock(NULL,str,4096) != 1) return 0;
  total = atoi(str);
  if (ReadBlock(NULL,str,4096) != 1) return 0;
  ts = atoi(str);
  focus = fs;
  if (focus < 0 || focus >= total) return 0;

  //--------------------------------------------MainLoop
  for (k = 0;k < ne;k++) {
    for (i = 0;i < ts;i++) {
      if (ReadBlock(NULL,str,4096) != 1) return 0;//time

      for (j = 0;j < total;j++) {
        if (ReadBlock(NULL,str,4096) != 1) return 0;
        if (j == focus) {
          val = atof(str);
          Slope[k*ts + i] = val;
        }
      }
    }
  }

  return 1;
}

int ReadAPrioriKnowledge(FILE *fp,double *apknowledge,int focus,int total)
{
  int ret,g1,g2,i;
  double val;
  char str[4096],str1[1024],str2[1024],str3[1024];
  char *ptr;

  //----------------------------------Init_array
  for (i = 0;i < total;i++) {
    apknowledge[i] = 0.5;
  }

  //----------------------------------Read A Priori Knowledge
  for (;;) {
    if (fgets(str,4095,fp) == NULL) break;
    ret = sscanf(str,"%s %s %s",str1,str2,str3);
    if (ret < 3) goto END;
    val = atof(str1);
    g1 = atoi(str2);
    g2 = atoi(str3);
    if (val < 0.0) val = 0.0;
    if (val > 1.0) val = 1.0;
    if (g1 != focus) goto END;
    if (g1 < 0 || g1 >= total || g2 < 0 || g2 >= total) goto END;

    apknowledge[g2] = val;

   END:
    continue;
  }
  return 1;
}

int WriteAPrioriKnowledge(double *apknowledge,int focus,int total)
{
  int i;

  for (i = 0;i < total;i++) {
    fprintf(stderr,"Klowledge: Gene %d <- Gene %d (Penalty %le).\n",focus,i,apknowledge[i]);
  }
  return 1;
}

int ReadWeight(FILE *fp,int NE,int NT,int NS,double *Weight)
{
  int i,en,tn,sn,res;
  char str1[4096],str2[4096],str3[4096],str4[4096];
  double val;

  if (Weight == NULL) return 0;

  for (res = ReadBlock(fp,str1,4096);;res = ReadBlock(NULL,str1,4096)) {
    if (res != 1) break;
    if (strcasecmp(str1,"ALL") == 0) {
      if (ReadBlock(NULL,str2,4096) != 1) break;
      val = atof(str2);
      for (i = 0;i < NE*NT + NS;i++) {
        Weight[i] = val;
      }
    } else if (strcasecmp(str1,"TC") == 0) {
      if (ReadBlock(NULL,str2,4096) != 1) break;
      if (strcasecmp(str2,"ALL") == 0) {
        if (ReadBlock(NULL,str3,4096) != 1) break;
        val = atof(str3);
        for (i = 0;i < NE*NT;i++) {
          Weight[i] = val;
        }
      } else {
        en = atoi(str2);
        if ((en < 0) || (en >= NE)) continue;
        if (ReadBlock(NULL,str3,4096) != 1) break;
        tn = atoi(str3);
        if ((tn < 0) || (tn >= NT)) continue;
        if (ReadBlock(NULL,str4,4096) != 1) break;
        val = atof(str4);

        Weight[en*NT + tn] = val;
      }
    } else if (strcasecmp(str1,"SS") == 0) {
      if (ReadBlock(NULL,str2,4096) != 1) break;
      if (strcasecmp(str2,"ALL") == 0) {
        if (ReadBlock(NULL,str3,4096) != 1) break;
        val = atof(str3);
        for (i = NE*NT;i < NE*NT + NS;i++) {
          Weight[i] = val;
        }
      } else {
        sn = atoi(str2);
        if ((sn < 0) || (sn >= NS)) continue;
        if (ReadBlock(NULL,str3,4096) != 1) break;
        val = atof(str3);

        Weight[NE*NT + sn] = val;
      }
    }
  }
  return 1;
}

int ReadBlock(FILE *fp,char *str,int num)
{
  static FILE *file = NULL;
  int i,n;

  if (fp == NULL && file == NULL) return 0;
  if (fp != NULL) file = fp;
  if (str == NULL || num <= 0) return 0;

  for (;;) {
    n = fgetc(file);
    if (n == '\n' || n == '\0' || n == '\t' || n == ',' || n == ' ') continue;
    if (n == EOF) return 0;
    break;
  }
  str[0] = n;

  for (i = 1;i < num;i++) {
    n = fgetc(file);
    if (n == '\n' || n == '\0' || n == '\t' || n == ',' || n == ' ') break;
    str[i] = n;
  }
  if (i < num - 1) str[i] = '\0';

  return 1;
}
