# Supplementary material for: Inference of Genetic Networks From Time-Series and Static Gene Expression Data: Combining a Random-Forest-Based Inference Method With Feature Selection Methods
Source: Front Genet. 2020 Dec 15;11:595912. doi: 10.3389/fgene.2020.595912 (PMC7770182; doi:10.3389/fgene.2020.595912)
Supplement: Supplementary file 3 [file Data_Sheet_2.ZIP › source/src/setting.C]

#include <stdio.h>
#include <stdlib.h>
#include <string.h>
#include <math.h>
#include "setting.h"

//***********************************************************
PROBLEMSETTING::PROBLEMSETTING(int num)
{
  init();
  SetProblemSize(num);
}

PROBLEMSETTING::PROBLEMSETTING()
{
  init();
}

PROBLEMSETTING::~PROBLEMSETTING()
{
  deleteall();
}

void PROBLEMSETTING::SetProblemSize(int num)
{
  deleteall();

  Dimension = num;
  mallocall();
}

int PROBLEMSETTING::GetProblemSize()
{
  return Dimension;
}

int PROBLEMSETTING::GetSearchOption()
{
  return SearchOption;
}

int PROBLEMSETTING::AlternationConversion(INDIVIDUAL *indiv)
{
  int j;
  double tmp,data;

  if (indiv->GetDimension() != Dimension) {
    fprintf(stderr,"Dimension mismatch!\n");
    error();
  }
  if (SearchOption == _NORANGE_SEARCH_ || SearchOption == _RANGE_SEARCH_) return 1;

  for (j = 0;j < indiv->GetDimension();j++)
  {
    data = indiv->GetData(j);
    if (data < SearchArea[0][j] || data > SearchArea[1][j]) {
      indiv->SetData(j,toregular(data,SearchArea[0][j],SearchArea[1][j]));
    }
  }
  return 1;
}

int PROBLEMSETTING::FeasibleCheck(INDIVIDUAL *indiv)
{
  int i;

  if (indiv->GetDimension() != Dimension) {
    fprintf(stderr,"Dimension mismatch!\n");
    error();
  }

  if (SearchOption == _NORANGE_SEARCH_ || SearchOption == _TORUS_SEARCH_) {
    indiv->SetInfeasible(_INDIVIDUAL_FEASIBLE_);
  }

  if (SearchOption == _RANGE_SEARCH_) {
    for (i = 0;i < Dimension;i++) {
      if ((indiv->Data[i] < SearchArea[0][i])
          || (SearchArea[1][i] < indiv->Data[i])) {
        indiv->SetInfeasible(_INDIVIDUAL_INFEASIBLE_);
        return _INDIVIDUAL_INFEASIBLE_;
      }
    }
  }
  return _INDIVIDUAL_FEASIBLE_;
}

void PROBLEMSETTING::init()
{
  Dimension = 0;
  SearchArea[0] = NULL;
  SearchArea[1] = NULL;
  StartSearchArea[0] = NULL;
  StartSearchArea[1] = NULL;

  SearchOption = _NORANGE_SEARCH_;
}

void PROBLEMSETTING::mallocall()
{
  int num;
  num = Dimension;
  SearchArea[0] = new double[num];
  SearchArea[1] = new double[num];
  StartSearchArea[0] = new double[num];
  StartSearchArea[1] = new double[num];
  if (SearchArea[0] == NULL || SearchArea[1] == NULL
      || StartSearchArea[0] == NULL || StartSearchArea[1] == NULL) error();
}

void PROBLEMSETTING::deleteall()
{
  if (SearchArea[0] != NULL) delete[] SearchArea[0];
  if (SearchArea[1] != NULL) delete[] SearchArea[1];
  if (StartSearchArea[0] != NULL) delete[] StartSearchArea[0];
  if (StartSearchArea[1] != NULL) delete[] StartSearchArea[1];
  init();
}

double PROBLEMSETTING::toregular(double v, double lower, double upper)
{
  double width = upper - lower;
  double rem = fmod(v - lower, width);

  for (;rem < 0;) rem += width;
  for (;rem > width;) rem -= width;

  return lower + rem;
}

void PROBLEMSETTING::error()
{
  fprintf(stderr,"\nerror!(PROBLEMSETTING)\n");
  exit(1);
}

int SetSearchArea(PROBLEMSETTING *ps,char *problem)
{
  char *data,*ptr;
  char dimstr[512];
  int i,num,ret,dim;
  double dat[4];

  data = new char[strlen(problem) + 1];
  if (data == NULL) return 0;
  strcpy(data,problem);

  dim = ps->GetProblemSize();
  for (i = 0;i < dim;i++) {
    ps->SearchArea[0][i] = 0;
    ps->SearchArea[1][i] = 10;
    ps->StartSearchArea[0][i] = 0;
    ps->StartSearchArea[1][i] = 10;
  }
  for (ptr = strtok(data,"\n");ptr;ptr = strtok(NULL,"\n")) {
    ret = sscanf(ptr,"%s %le %le %le %le",dimstr,&(dat[0]),&(dat[1]),&(dat[2]),&(dat[3]));

    if (ret < 2) continue;
    if (strcmp(dimstr,"ALL") == 0) {
      for (i = 0;i < dim;i++) {
        if (ret > 1) {
          ps->SearchArea[0][i] = dat[0];
          ps->StartSearchArea[0][i] = dat[0];
        }
        if (ret > 2) {
          ps->SearchArea[1][i] = dat[1];
          ps->StartSearchArea[1][i] = dat[1];
        }
        if (ret > 3) ps->StartSearchArea[0][i] = dat[2];
        if (ret > 4) ps->StartSearchArea[1][i] = dat[3];
      }
      continue;
    } else if (strcmp(dimstr,"ILLSCALE") == 0) {
      for (i = 0;i < dim;i++) {
        if (ret > 1) {
          ps->SearchArea[0][i] = dat[0]/(double)(i+1);
          ps->StartSearchArea[0][i] = dat[0]/(double)(i+1);
        }
        if (ret > 2) {
          ps->SearchArea[1][i] = dat[1]/(double)(i+1);
          ps->StartSearchArea[1][i] = dat[1]/(double)(i+1);
        }
        if (ret > 3) ps->StartSearchArea[0][i] = dat[2]/(double)(i+1);
        if (ret > 4) ps->StartSearchArea[1][i] = dat[3]/(double)(i+1);
      }
      continue;
    }

    num = atoi(dimstr);
    if (num < 0 || num >= dim) continue;
    if (ret > 1) {
      ps->SearchArea[0][num] = dat[0];
      ps->StartSearchArea[0][num] = dat[0];
    }
    if (ret > 2) {
      ps->SearchArea[1][num] = dat[1];
      ps->StartSearchArea[1][num] = dat[1];
    }
    if (ret > 3) ps->StartSearchArea[0][num] = dat[2];
    if (ret > 4) ps->StartSearchArea[1][num] = dat[3];
  }

  delete[] data;
  return 1;
}
