# Supplementary material for: Inference of Genetic Networks From Time-Series and Static Gene Expression Data: Combining a Random-Forest-Based Inference Method With Feature Selection Methods
Source: Front Genet. 2020 Dec 15;11:595912. doi: 10.3389/fgene.2020.595912 (PMC7770182; doi:10.3389/fgene.2020.595912)
Supplement: Supplementary file 3 [file Data_Sheet_2.ZIP › source/src/vector.C]

#include "vector.h"

#ifndef GCC_COMPILER_
void VECTOR::copy_(const VECTOR &src)
{
  int i;

  Dimension = src.Dimension;
  Data = new double[Dimension];
  if (Data == NULL) error();
  for (i = 0;i < Dimension;i++) Data[i] = src.Data[i];

  arraysize = Dimension;
}
#endif /* GCC_COMPILER_ */


VECTOR::VECTOR()
{
  Dimension = 0;
  Data = NULL;
  arraysize = 0;
}

VECTOR::VECTOR(int n)
{
  if (n <= 0) error();
  Dimension = n;
  Data = new double[Dimension];
  if (Data == NULL) error();
  
  arraysize = Dimension;
}

VECTOR::VECTOR(const VECTOR& src)
{
  int i;
  
  Dimension = src.Dimension;
  Data = new double[Dimension];
  if (Data == NULL) error();
  for (i = 0;i < Dimension;i++) Data[i] = src.Data[i];
  
  arraysize = Dimension;
}

VECTOR::~VECTOR()
{
  if (Data != NULL) delete[] Data;
}

int VECTOR::ReSize(int n)
{
  if (arraysize < n)
  {
    if (Data != NULL) delete[] Data;
    Data = new double[n];
    if (Data == NULL) error();
    arraysize = n;
  }
  Dimension = n;
  return 1;
}

int VECTOR::GetDimension()
{
  return Dimension;
}

double &VECTOR::operator [] (int index)
{
  if (index < 0 || Dimension <= index) error();
  return Data[index];
}

double VECTOR::operator * (const VECTOR& src)
{
  int i;
  double ret;
  
  if (Dimension != src.Dimension) error(); 
  ret = 0.0;
  for (i = 0;i < Dimension;i++) ret += src.Data[i]*Data[i];
  return ret;
}

VECTOR VECTOR::operator + (const VECTOR& src)
{
  int i;
  VECTOR result(Dimension);
  
  if (Dimension != src.Dimension) error();
  for (i = 0;i < Dimension;i++) result.Data[i] = Data[i] + src.Data[i];
  return result;
}

VECTOR VECTOR::operator - (const VECTOR& src)
{
  int i;
  VECTOR result(Dimension);
  
  if (Dimension != src.Dimension) error();
  for (i = 0;i < Dimension;i++) result.Data[i] = Data[i] - src.Data[i];
  return result;
}

VECTOR& VECTOR::operator += (const VECTOR& src)
{
  int i;
  
  if (Dimension != src.Dimension) error();
  for (i = 0;i < Dimension;i++) Data[i] += src.Data[i];
  return *this;
}

VECTOR& VECTOR::operator -= (const VECTOR& src)
{
  int i;
  
  if (Dimension != src.Dimension) error();
  for (i = 0;i < Dimension;i++) Data[i] -= src.Data[i];
  return *this;
}

VECTOR& VECTOR::operator = (const VECTOR& src)
{
  int i;
  
  if (Dimension != src.Dimension) error();
  for (i = 0;i < Dimension;i++) Data[i] = src.Data[i];
  return *this;
}

VECTOR operator * (const VECTOR& src,double a)
{
  int i;
  VECTOR result(src.Dimension);
  
  for (i = 0;i < src.Dimension;i++) result.Data[i] = a*(src.Data[i]);
  return result;
}

VECTOR operator * (double a,const VECTOR& src)
{
  int i;
  VECTOR result(src.Dimension);
  
  for (i = 0;i < src.Dimension;i++) result.Data[i] = a*(src.Data[i]);
  return result;
}

void VECTOR::error()
{
  fprintf(stderr,"Error!(VECTOR)\n");
  exit(1);
}
